# Supplementary material for: Performance evaluation of metaheuristics-tuned recurrent neural networks for electroencephalography anomaly detection
Source: Front Physiol. 2023 Nov 14;14:1267011. doi: 10.3389/fphys.2023.1267011 (PMC10682794; doi:10.3389/fphys.2023.1267011)
Supplement: Supplementary file 1 [file DataSheet1.CSV]

Observation	0	1	2	3	4	5	6	7	8	9	10	11	12	13	14	15	16	17	18	19	20	21	22	23	24	25	26	27	28	29	30	31	32	33	34	35	36	37	38	39	40	41	42	43	44	45	46	47	48
0	-9	-36	13	34	18	11	-81	-46	63	-26	-10	-25	14	-112	-18	36	-15	63	45	-98	-15	38	22	23	-8	-36	9	8	58	-22	12	-69	-52	-73	-35	-87	-50	-4	124	-50	9	10	124	-3	6	12	-26	37	85
1	-8	-28	15	33	14	10	-74	-44	65	-33	-10	-6	13	-108	-30	37	-25	57	29	-92	-18	28	16	15	-7	-44	5	9	50	-26	13	-72	-57	-74	-37	-79	-47	6	101	-55	15	1	97	-9	-5	17	-22	50	76
2	-14	-33	21	22	-16	12	-69	-48	75	-36	-5	0	11	-103	-36	42	-42	53	9	-84	-17	15	18	12	-11	-42	-2	11	51	-20	9	-67	-59	-76	-43	-77	-42	15	87	-56	12	-5	78	-3	-17	17	-14	64	84
3	-24	-30	18	19	-13	14	-59	-53	70	-37	-2	0	12	-97	-53	42	-44	55	-2	-81	-3	-2	11	17	-19	-51	-9	16	49	-33	4	-62	-53	-83	-53	-80	-32	22	51	-53	16	-4	45	7	-38	16	-11	95	86
4	-31	-36	18	6	-19	13	-60	-50	71	-32	0	-3	12	-95	-51	49	-72	54	-5	-80	9	-14	14	19	-28	-51	-12	17	46	-39	-5	-55	-45	-87	-62	-86	-24	19	17	-63	21	-3	16	8	-56	11	2	123	83
5	-41	-43	20	1	-30	11	-55	-48	67	-22	0	-13	10	-89	-60	56	-75	55	3	-69	22	-28	18	6	-37	-54	-20	16	26	-37	-10	-43	-40	-99	-68	-89	-26	13	-3	-64	22	-4	1	2	-73	9	31	143	70
6	-43	-51	19	-2	-66	11	-47	-43	74	-5	-3	-6	11	-85	-47	60	-95	51	6	-59	30	-36	26	-3	-51	-57	-19	13	16	-28	-22	-32	-43	-102	-73	-97	-26	-1	-21	-74	23	-6	-15	4	-90	13	49	158	57
7	-41	-54	16	8	-113	13	-48	-38	89	19	-5	7	16	-70	-23	59	-91	45	8	-46	34	-46	32	-5	-52	-58	-16	11	28	-31	-30	-15	-50	-105	-79	-105	-26	-1	-29	-75	32	-7	-21	4	-102	13	54	131	46
8	-40	-58	2	18	-130	18	-48	-35	102	30	-2	12	22	-54	-26	53	-74	39	7	-38	26	-56	33	-8	-56	-62	-11	3	34	-29	-33	-10	-61	-103	-72	-107	-19	-2	-37	-82	26	-14	-27	9	-113	21	49	100	62
9	-39	-52	3	31	-149	31	-55	-26	110	24	-2	19	26	-50	-33	38	-91	44	12	-26	9	-66	44	-12	-61	-63	-4	1	40	-38	-43	-16	-65	-101	-67	-114	-4	5	-23	-81	28	-24	-15	15	-122	24	44	65	82
10	-52	-34	20	39	-165	42	-61	-26	111	9	-5	13	30	-60	-61	43	-86	44	20	-27	5	-73	51	-9	-59	-59	4	1	35	-42	-41	-26	-70	-106	-68	-114	8	17	-16	-75	29	-40	-8	17	-126	28	54	32	100
11	-61	-17	29	43	-176	57	-69	-30	113	-10	2	20	30	-78	-72	43	-99	43	23	-24	1	-78	55	-15	-61	-54	12	-1	25	-34	-40	-31	-80	-103	-60	-117	7	20	1	-58	27	-62	1	10	-131	32	51	17	110
12	-63	-10	27	47	-200	65	-71	-26	113	-23	6	25	23	-89	-71	41	-104	37	34	-34	4	-79	53	-10	-66	-54	10	-2	15	-31	-42	-32	-87	-107	-50	-115	-11	26	18	-51	28	-64	16	7	-128	41	43	29	118
13	-73	-16	21	49	-185	66	-71	-34	108	-20	17	28	16	-94	-38	31	-95	29	40	-34	3	-86	48	-10	-70	-52	12	-2	4	-27	-46	-31	-93	-109	-45	-114	-10	31	37	-56	29	-65	37	12	-130	48	30	47	119
14	-80	-28	14	51	-145	58	-63	-34	103	-8	23	27	8	-86	-36	36	-76	25	51	-35	4	-90	46	15	-71	-52	5	-4	1	-26	-47	-27	-90	-119	-42	-109	-13	26	48	-68	24	-29	49	18	-134	51	28	57	118
15	-87	-38	29	50	-86	52	-59	-39	87	1	27	25	0	-76	-36	35	-58	19	47	-36	11	-92	33	19	-66	-46	-3	-9	6	-25	-52	-26	-86	-120	-46	-93	-13	32	58	-79	25	-12	58	31	-133	56	44	52	107
16	-88	-50	38	52	-33	51	-47	-48	84	5	23	34	-6	-68	-38	53	-40	24	45	-35	17	-89	27	31	-67	-48	-9	-13	9	-18	-50	-27	-88	-123	-43	-73	-10	21	67	-80	26	4	73	42	-136	51	58	70	94
17	-86	-61	49	54	-21	51	-41	-50	87	2	18	34	-12	-72	-23	53	-30	24	42	-36	25	-79	9	33	-62	-44	-17	-16	15	-14	-51	-24	-96	-124	-32	-48	8	17	80	-82	23	7	87	50	-131	38	67	61	78
18	-81	-65	33	65	-39	52	-33	-53	86	0	16	32	-15	-72	-18	62	-18	23	42	-35	32	-69	2	57	-59	-37	-12	-18	23	-15	-43	-16	-94	-124	-22	-31	26	5	80	-83	23	32	90	59	-125	29	69	45	66
19	-72	-65	12	68	-82	53	-24	-48	83	7	14	32	-17	-72	1	54	-25	19	37	-31	35	-65	-9	70	-50	-38	-10	-19	25	-16	-34	-12	-79	-125	-7	-17	39	-4	84	-93	13	47	86	65	-116	11	71	18	56
20	-71	-49	-8	65	-59	66	-13	-53	80	9	14	40	-13	-70	4	53	-22	19	46	-34	29	-64	-15	73	-40	-36	-5	-21	17	-27	-23	-2	-62	-120	2	-7	41	-8	92	-91	5	50	89	77	-115	-3	77	-24	55
21	-65	-24	-8	68	-11	79	-6	-52	80	16	6	45	0	-66	6	60	-25	16	49	-35	34	-71	-15	86	-21	-30	-2	-21	14	-27	-6	2	-39	-111	6	-3	38	-8	94	-73	7	59	82	76	-115	-23	68	-45	49
22	-62	-10	14	63	14	96	3	-48	76	21	2	36	10	-60	21	65	-30	8	48	-43	30	-72	-20	71	-11	-26	7	-33	3	-27	4	7	-30	-99	10	8	24	-5	101	-46	8	47	88	70	-118	-32	55	-64	48
23	-56	5	33	55	23	106	17	-46	70	23	-2	30	15	-55	15	64	-26	2	57	-41	30	-81	-24	73	-6	-28	11	-39	7	-30	10	3	-27	-87	-4	15	9	-3	113	-17	7	59	97	57	-116	-40	44	-54	41
24	-48	13	48	50	13	114	20	-49	53	26	-8	18	16	-48	29	58	-19	-11	55	-48	28	-90	-26	76	-5	-26	14	-41	-2	-34	13	-2	-27	-77	-4	21	-3	4	109	5	7	68	85	39	-118	-40	30	-38	34
25	-21	22	55	40	48	117	19	-48	41	25	-17	31	12	-43	20	54	-5	-10	43	-50	38	-95	-30	76	-11	-29	9	-45	-12	-44	11	-8	-34	-66	-8	22	-11	6	93	21	4	77	72	21	-115	-42	27	-21	30
26	1	24	60	34	81	116	10	-47	33	20	-21	37	9	-42	39	44	-11	-7	44	-51	33	-99	-38	74	-10	-28	9	-41	-17	-47	16	-19	-31	-60	-2	20	0	11	62	40	7	77	38	11	-112	-44	24	-12	26
27	14	18	61	26	85	118	6	-38	27	15	-23	56	7	-44	56	47	3	0	33	-42	35	-98	-45	72	-9	-25	13	-37	-15	-46	16	-25	-29	-52	-9	19	6	6	50	53	8	79	22	-4	-109	-48	16	2	25
28	25	15	72	23	102	113	-1	-27	23	17	-25	55	8	-46	61	51	29	14	33	-44	40	-100	-49	65	2	-20	19	-29	-6	-43	21	-25	-27	-42	-11	15	3	20	19	62	16	80	-8	-12	-103	-54	7	30	27
29	31	12	70	27	108	108	-10	-22	20	24	-27	67	4	-41	58	47	44	35	23	-45	32	-103	-52	43	2	-13	28	-27	-3	-36	25	-21	-15	-25	-18	13	0	22	1	65	19	62	-29	-22	-103	-55	10	65	23
30	38	9	67	28	135	100	-9	-26	22	31	-32	70	-2	-35	53	40	45	55	22	-47	22	-104	-53	13	-6	-6	22	-21	-3	-25	17	-17	-18	-14	-27	7	-2	34	-18	69	19	34	-50	-24	-106	-64	13	84	22
31	44	13	53	37	90	93	-19	-34	21	43	-36	75	-7	-27	70	32	26	71	21	-53	11	-108	-50	-1	-17	-3	18	-20	3	-16	8	-4	-14	-5	-41	3	-1	42	-37	68	22	4	-75	-13	-114	-68	3	51	25
32	43	14	35	46	33	80	-25	-30	18	50	-35	60	-14	-18	68	24	39	73	24	-51	-4	-108	-54	-8	-31	9	8	-21	9	-17	1	11	-18	-3	-48	-1	-15	39	-42	61	7	-16	-77	-13	-121	-73	-4	15	34
33	40	13	32	45	1	69	-35	-32	1	51	-26	47	-21	-11	47	18	16	72	26	-44	-11	-113	-54	-4	-42	17	-3	-21	3	-12	-9	14	-11	2	-45	-3	-14	33	-55	52	13	-23	-86	-7	-129	-69	-25	-17	41
34	25	14	23	37	-12	62	-28	-39	-5	58	-18	40	-26	-11	19	14	-6	69	27	-37	-10	-122	-50	-1	-51	25	-5	-21	8	-19	-22	18	-10	5	-43	-15	-7	11	-64	47	4	-23	-83	-7	-134	-66	-40	-35	48
35	11	19	14	23	20	49	-32	-41	-9	52	-3	35	-31	-4	4	14	-47	61	27	-22	-8	-132	-45	-3	-59	26	-4	-21	10	-30	-30	16	-13	7	-48	-26	-8	23	-59	49	0	-24	-71	-2	-141	-66	-43	-39	44
36	-1	25	-1	0	52	35	-29	-45	-7	42	3	34	-37	-9	-30	13	-81	58	12	-20	-17	-140	-40	-3	-62	24	-2	-25	13	-42	-39	11	-17	7	-52	-38	-11	21	-46	35	-1	-18	-56	3	-145	-59	-42	-72	40
37	-15	36	-17	-20	85	14	-28	-43	-13	29	2	33	-42	-18	-15	7	-107	54	-5	-10	-27	-151	-39	8	-66	19	0	-26	17	-47	-47	7	-20	3	-63	-50	-20	23	-23	21	-6	-2	-36	13	-150	-54	-35	-56	44
38	-42	46	-35	-47	171	-2	-31	-47	-18	16	6	28	-40	-30	-12	3	-95	47	-28	-7	-38	-157	-38	28	-64	15	3	-29	3	-61	-51	0	-22	-5	-83	-63	-21	16	-15	12	-1	19	-33	15	-156	-51	-33	-45	50
39	-57	61	-47	-53	195	-20	-36	-46	-30	17	6	20	-34	-40	6	13	-82	35	-48	3	-28	-158	-41	15	-69	11	1	-30	-3	-61	-51	0	-32	-18	-103	-82	-26	17	-15	12	-1	11	-32	10	-158	-46	-29	2	58
40	-73	65	-50	-48	169	-31	-37	-48	-36	18	5	18	-24	-47	23	13	-49	28	-64	17	-23	-152	-36	18	-79	7	-6	-33	-22	-64	-55	-4	-33	-28	-116	-96	-23	7	-22	20	14	10	-52	11	-152	-39	-35	61	61
41	-79	70	-44	-36	120	-37	-29	-41	-41	25	5	14	-7	-46	23	22	-24	14	-77	30	-14	-139	-23	14	-92	4	-17	-35	-19	-57	-63	-2	-51	-41	-116	-109	-20	4	-22	31	15	-2	-57	13	-138	-35	-43	84	62
42	-81	69	-27	-4	87	-43	-31	-41	-48	31	5	7	12	-44	19	27	-18	1	-75	35	-12	-119	-17	22	-99	-1	-23	-30	-19	-54	-75	-3	-58	-45	-105	-115	-25	-2	-30	38	19	3	-71	20	-119	-32	-57	81	61
43	-72	65	-19	3	83	-46	-20	-44	-63	37	5	3	26	-41	-20	29	-31	-8	-61	37	-3	-88	-13	16	-109	-5	-27	-30	-16	-44	-90	0	-65	-43	-82	-116	-31	4	-43	47	23	-8	-84	32	-94	-27	-60	39	70
44	-57	56	-13	10	80	-45	-16	-50	-82	39	10	-1	38	-37	-20	18	-65	-18	-32	33	-12	-67	-5	4	-109	-16	-19	-24	-13	-52	-97	1	-61	-43	-74	-114	-44	6	-45	48	22	-21	-70	42	-78	-21	-63	-1	71
45	-50	55	-14	9	62	-44	-1	-64	-91	34	12	-8	45	-38	-25	12	-77	-11	-17	26	-11	-47	-6	0	-94	-19	1	-28	-1	-61	-99	2	-53	-44	-59	-112	-34	9	-23	46	21	-22	-40	47	-54	-11	-69	-25	65
46	-34	45	-21	14	52	-40	5	-71	-94	23	12	-17	51	-38	-28	12	-95	1	-4	17	-9	-31	-10	7	-76	-20	11	-30	-4	-78	-79	-5	-37	-46	-47	-103	-37	1	4	44	20	-9	-12	48	-29	-5	-82	-44	60
47	-30	32	-34	24	10	-38	16	-77	-90	4	20	-21	53	-44	-50	16	-93	19	-8	1	-6	-13	-17	17	-53	-24	22	-30	-12	-78	-58	-12	-26	-44	-31	-90	-32	5	33	48	21	11	7	47	-10	-5	-93	-47	63
48	-20	22	-40	36	-10	-39	26	-77	-79	-6	21	-12	53	-50	-74	24	-107	40	-10	-8	5	5	-22	36	-28	-17	21	-30	-27	-72	-28	-25	-16	-42	-21	-84	-34	-3	38	51	9	37	2	41	11	-11	-106	-53	59
49	-8	7	-43	49	-34	-36	25	-74	-70	-11	21	-9	55	-58	-85	32	-116	56	-10	-24	20	22	-24	46	-10	-12	21	-27	-27	-72	-1	-26	-10	-44	-14	-87	-40	-5	29	56	6	48	-16	31	29	-16	-113	-76	56
50	1	-6	-47	58	-62	-32	34	-59	-61	-5	12	-4	58	-60	-91	38	-119	72	-1	-37	34	40	-18	35	4	2	18	-23	-22	-75	14	-30	-5	-45	-1	-87	-36	-19	16	47	-2	32	-29	21	41	-14	-112	-91	41
51	0	-14	-50	65	-54	-25	43	-54	-48	3	7	-4	60	-60	-78	37	-134	81	17	-54	39	55	-10	32	10	4	13	-22	-14	-76	27	-32	5	-51	7	-92	-39	-21	8	32	-3	22	-36	15	53	-19	-112	-89	34
52	-10	-19	-60	69	-66	-20	42	-49	-44	8	1	-10	60	-59	-66	38	-118	81	33	-73	42	67	-8	21	22	12	16	-24	-24	-86	34	-28	19	-65	12	-97	-33	-16	-1	15	-2	9	-43	11	57	-21	-122	-87	36
53	-14	-32	-71	76	-84	-18	39	-46	-26	10	-8	-17	59	-49	-50	32	-116	75	49	-85	29	76	9	19	29	11	21	-21	-37	-87	45	-25	32	-81	4	-108	-36	6	-2	2	-8	7	-31	6	55	-22	-137	-57	42
54	-19	-34	-78	77	-57	-13	46	-52	-16	10	-11	-20	59	-41	-27	28	-92	71	59	-87	10	77	10	8	30	10	24	-18	-48	-87	46	-23	36	-97	2	-112	-39	11	12	-22	-9	1	-5	13	53	-12	-144	-34	43
55	-13	-38	-92	73	-41	-12	58	-58	-2	8	-16	-15	61	-35	-22	26	-88	61	60	-88	2	76	23	5	24	12	26	-13	-41	-77	47	-28	36	-112	0	-118	-37	19	29	-47	-3	-4	24	12	48	-9	-153	-24	29
56	-14	-26	-100	70	-17	-12	58	-70	14	5	-21	-12	66	-37	-22	30	-83	56	65	-79	-2	73	35	6	16	12	27	-15	-43	-77	45	-23	35	-120	4	-122	-35	29	37	-71	-10	-4	38	10	42	1	-145	-19	15
57	-12	-11	-108	66	5	-7	57	-76	13	4	-20	-1	63	-35	-38	33	-85	48	62	-63	3	72	41	1	14	17	28	-15	-41	-63	39	-27	48	-125	4	-124	-43	25	51	-87	0	-12	48	0	37	11	-133	-1	16
58	-17	1	-112	59	-26	2	53	-81	9	-3	-20	5	64	-42	-12	19	-113	41	68	-55	1	66	47	-1	16	19	27	-14	-29	-64	35	-32	70	-128	1	-126	-46	22	63	-99	1	-9	53	-2	28	20	-117	2	25
59	-23	12	-111	56	-16	20	46	-80	10	-11	-21	12	63	-48	-13	16	-95	34	76	-50	1	64	42	1	12	26	30	-11	-14	-55	33	-31	82	-117	-10	-127	-58	14	67	-101	5	-6	54	-1	19	30	-105	10	39
60	-26	23	-118	59	-29	32	32	-71	8	-22	-19	7	62	-55	25	8	-90	24	81	-39	-11	64	32	2	9	25	34	-12	-1	-48	29	-34	86	-100	-19	-122	-65	8	60	-107	7	3	43	-4	15	32	-94	13	38
61	-23	32	-109	48	-45	41	16	-65	14	-27	-24	6	65	-67	29	1	-44	15	82	-25	-23	62	16	9	-1	26	33	-12	18	-36	23	-38	70	-82	-24	-114	-64	6	65	-106	-1	11	42	-1	7	36	-84	37	44
62	-17	43	-106	50	-24	50	14	-69	18	-28	-20	2	67	-74	27	3	-20	6	80	-18	-28	57	4	23	-5	21	32	-12	22	-30	21	-40	58	-81	-30	-109	-52	-2	59	-96	4	26	34	-1	3	28	-67	54	35
63	-12	59	-101	42	20	54	2	-76	12	-24	-14	1	72	-74	25	6	-14	-5	70	-12	-30	48	-4	20	-11	16	29	-12	22	-31	20	-39	50	-83	-30	-107	-48	5	44	-90	2	35	17	-13	-5	28	-52	61	32
64	-7	70	-96	28	22	61	0	-79	11	-15	-8	-2	73	-70	19	11	-6	-7	66	-6	-25	37	-11	6	-19	17	25	-9	10	-40	12	-37	39	-101	-38	-102	-52	7	20	-79	-6	24	-9	-22	-11	23	-42	62	19
65	-6	85	-89	22	13	70	-4	-74	8	-10	-8	-3	77	-65	7	6	-5	-9	64	0	-28	28	-8	1	-26	12	19	-9	-1	-50	3	-29	30	-119	-44	-105	-52	3	4	-80	1	17	-21	-38	-16	23	-25	45	19
66	-5	97	-76	18	-34	73	-4	-62	19	0	-4	-8	76	-56	13	14	-18	-9	55	5	-25	21	-4	5	-31	9	13	-8	3	-67	-6	-27	18	-133	-48	-109	-44	-5	-7	-85	-4	12	-28	-60	-18	12	-28	37	21
67	-1	101	-66	15	-78	73	-4	-58	31	5	-1	-24	75	-54	-8	15	-31	-2	44	2	-28	14	1	8	-32	7	7	-8	-7	-82	-14	-16	4	-138	-52	-112	-36	-14	-2	-96	-4	10	-24	-66	-16	10	-32	28	40
68	-5	104	-58	-4	-127	67	-5	-57	30	13	-3	-27	66	-43	-11	18	-70	1	36	2	-30	11	3	15	-39	5	-3	-10	-17	-77	-21	-10	-13	-139	-58	-114	-27	-6	22	-103	-12	9	-1	-66	-10	11	-30	15	61
69	-9	108	-50	-14	-177	50	-8	-64	29	16	-3	-30	59	-41	7	22	-71	0	34	0	-26	8	5	28	-45	-4	-6	-7	-14	-81	-24	-8	-26	-140	-72	-114	-24	3	45	-111	-12	15	11	-67	-8	7	-30	-6	80
70	-9	114	-50	-21	-167	34	-9	-63	24	17	1	-30	55	-35	-4	24	-69	1	18	-5	-11	5	8	43	-52	-14	-7	-10	-11	-78	-29	-6	-43	-148	-82	-110	-18	12	56	-111	-10	23	12	-72	-8	9	-15	-24	89
71	-6	114	-48	-18	-83	22	3	-59	20	17	1	-28	54	-34	21	26	-85	6	15	-12	0	7	11	55	-58	-18	-13	-6	-9	-70	-31	-11	-57	-160	-93	-100	-11	7	53	-112	-11	35	-1	-79	-11	17	-12	-25	98
72	-9	111	-51	-23	12	20	18	-59	12	15	-1	-26	60	-36	17	22	-77	-2	9	-19	-1	5	18	55	-67	-26	-12	-3	-7	-63	-41	-14	-60	-167	-93	-86	4	7	39	-107	-3	30	-20	-78	-5	22	-12	-18	106
73	-12	101	-48	-22	58	15	26	-60	1	17	-4	-25	65	-41	23	25	-59	-3	11	-21	5	7	17	67	-67	-24	-10	-4	-7	-54	-45	-17	-65	-173	-99	-65	7	10	26	-100	-10	44	-29	-64	-5	22	-16	-18	105
74	-22	89	-60	-15	52	7	15	-52	-6	11	-9	-30	69	-44	16	38	-40	6	7	-29	9	5	15	74	-73	-24	-12	-2	4	-54	-48	-18	-67	-169	-94	-39	5	18	15	-97	-5	52	-32	-46	0	33	-20	-22	98
75	-28	84	-72	-10	-20	5	23	-46	-9	3	-11	-27	64	-51	-16	47	-23	17	5	-30	16	0	5	82	-74	-28	-13	1	10	-59	-57	-23	-73	-161	-90	-18	-1	4	9	-105	-7	57	-23	-26	-6	35	-18	-16	86
76	-51	75	-96	-9	-21	1	8	-40	-4	2	-13	-29	57	-50	-13	49	-50	26	5	-42	22	-10	4	91	-72	-31	-13	5	17	-66	-56	-21	-76	-159	-88	-4	-3	-5	3	-112	4	72	-23	-10	-15	27	-12	-5	74
77	-61	70	-106	-4	-36	0	-1	-29	-6	2	-12	-34	49	-59	-16	53	-53	35	4	-44	28	-15	-5	107	-74	-37	-14	8	13	-67	-53	-18	-72	-153	-82	6	5	-2	5	-119	3	93	-14	7	-32	24	-10	4	69
78	-66	57	-100	-8	0	-4	-7	-25	-7	2	-13	-28	43	-57	-29	56	-74	33	11	-36	31	-25	4	117	-66	-41	-12	12	14	-66	-42	-17	-63	-147	-70	11	11	17	7	-124	-5	109	-15	22	-44	11	-13	10	69
79	-76	42	-97	1	5	-10	-16	-27	-11	-2	-11	-24	38	-63	-35	58	-74	25	12	-32	34	-28	4	136	-55	-42	-7	17	7	-66	-32	-18	-50	-140	-63	19	22	26	10	-120	-4	137	-21	38	-50	9	-17	0	63
80	-87	30	-84	12	62	-21	-17	-20	-12	0	-6	-8	38	-70	-51	59	-68	10	15	-30	32	-34	9	155	-38	-39	-6	23	5	-75	-16	-15	-35	-134	-52	21	23	29	-8	-118	-5	162	-41	44	-60	-4	-27	-9	61
81	-106	12	-87	27	122	-32	-35	-16	-15	-2	-5	-1	35	-70	-71	51	-67	3	24	-35	20	-40	3	161	-30	-38	-5	23	-10	-76	-4	-19	-28	-117	-42	24	17	22	-14	-113	-5	174	-54	54	-68	-5	-23	-32	48
82	-131	-3	-87	36	197	-37	-47	-8	-16	0	-9	18	35	-72	-59	41	-91	-10	38	-40	0	-43	-4	167	-21	-41	-11	19	-12	-71	2	-17	-26	-106	-33	27	11	24	-16	-108	-2	183	-53	67	-69	-7	-36	-41	44
83	-155	-12	-85	45	282	-38	-58	-10	-24	2	-9	26	35	-70	-45	32	-95	-23	46	-45	-24	-43	-19	158	-11	-41	-8	22	7	-61	14	-21	-29	-92	-23	29	25	29	-22	-102	1	174	-61	73	-75	-13	-39	-60	29
84	-171	-19	-78	53	276	-34	-69	-17	-32	2	-12	24	35	-66	-50	31	-81	-26	53	-48	-34	-44	-23	145	1	-36	-6	15	16	-49	26	-17	-32	-78	-10	34	37	44	-45	-97	5	158	-85	76	-74	-16	-49	-62	16
85	-178	-18	-60	66	283	-24	-59	-26	-37	2	-13	23	32	-63	-27	28	-74	-25	57	-45	-48	-35	-29	129	8	-34	-5	16	27	-51	41	-16	-42	-64	-2	40	49	53	-83	-89	7	143	-124	81	-71	-27	-50	-77	4
86	-177	-16	-38	76	211	-17	-50	-35	-47	0	-14	20	33	-67	-52	26	-52	-20	72	-45	-52	-36	-36	107	18	-28	0	10	28	-55	46	-18	-41	-56	9	50	45	57	-83	-82	3	123	-125	91	-73	-36	-57	-66	-6
87	-165	-7	-11	84	115	-13	-41	-44	-53	-1	-15	26	31	-70	-23	19	-89	-6	89	-47	-55	-35	-41	83	26	-26	7	11	26	-59	57	-14	-41	-52	16	59	10	56	-91	-70	3	97	-130	100	-82	-46	-69	-41	-14
88	-149	-1	7	78	0	-1	-42	-51	-56	2	-16	23	30	-73	-1	13	-81	8	102	-55	-66	-37	-46	56	39	-24	16	7	25	-60	62	-8	-35	-41	20	70	-32	50	-87	-56	3	65	-121	113	-87	-49	-72	-13	-18
89	-133	6	14	68	-100	19	-40	-58	-50	6	-23	35	25	-69	54	5	-63	18	111	-63	-69	-41	-47	26	46	-21	21	3	29	-49	69	-10	-30	-42	18	70	-58	36	-91	-45	5	25	-117	126	-94	-57	-75	47	-16
90	-110	12	6	55	-116	44	-52	-63	-37	14	-26	26	19	-61	92	-1	-10	22	108	-72	-75	-45	-47	19	44	-17	33	3	39	-50	67	-5	-32	-33	0	62	-55	17	-98	-34	9	9	-124	128	-106	-65	-82	78	-18
91	-91	29	-20	50	-100	62	-66	-60	-23	25	-29	20	12	-45	105	0	34	25	91	-78	-70	-44	-60	4	35	-4	34	3	43	-53	58	2	-36	-29	-14	47	-52	-1	-99	-31	4	-8	-129	113	-110	-69	-97	83	-16
92	-73	29	-44	43	-85	82	-81	-51	-23	31	-28	10	5	-39	120	-11	42	28	73	-79	-85	-43	-67	-19	15	-1	33	6	41	-61	46	8	-43	-22	-29	32	-49	-10	-93	-23	12	-26	-132	104	-109	-64	-114	53	-8
93	-68	43	-57	38	-48	91	-88	-38	-33	33	-29	12	3	-30	135	-16	36	36	65	-80	-88	-45	-81	-45	-7	-1	30	10	34	-67	27	8	-48	-13	-34	18	-55	-20	-73	-29	18	-56	-112	93	-102	-68	-118	-13	-6
94	-72	46	-52	37	-14	95	-93	-29	-39	30	-29	-1	5	-35	141	-12	40	41	57	-85	-89	-42	-88	-67	-26	2	23	11	23	-75	9	3	-55	-4	-37	15	-67	-10	-70	-36	13	-78	-108	92	-94	-72	-110	-53	-10
95	-66	50	-48	38	-11	97	-96	-19	-36	21	-31	-30	9	-33	125	-1	40	49	53	-89	-75	-38	-94	-101	-37	3	21	6	14	-87	-8	-4	-68	5	-34	13	-70	10	-63	-45	13	-118	-101	90	-94	-82	-110	-66	-6
96	-60	41	-33	31	-19	98	-82	-8	-31	17	-33	-60	11	-42	106	4	49	52	54	-93	-63	-32	-95	-113	-42	-1	14	6	-4	-99	-29	-8	-89	13	-38	5	-78	34	-71	-50	7	-133	-111	94	-95	-90	-114	-47	0
97	-48	35	-21	27	-41	106	-76	-6	-27	14	-36	-91	17	-38	73	4	48	54	53	-89	-52	-32	-89	-104	-52	4	11	4	-12	-113	-42	-6	-101	30	-51	-3	-82	50	-76	-34	15	-129	-115	102	-93	-100	-117	-61	4
98	-35	31	-14	30	-66	123	-62	3	-21	19	-38	-107	19	-41	40	14	13	47	43	-79	-37	-24	-89	-93	-62	1	-2	0	-18	-115	-55	-4	-104	47	-56	-15	-90	63	-75	-24	21	-116	-108	109	-84	-103	-114	-86	1
99	-17	44	-14	28	-108	140	-59	-12	-13	14	-37	-116	22	-45	23	13	-31	52	36	-60	-32	-26	-83	-79	-76	1	-9	1	-23	-102	-64	-6	-103	58	-53	-11	-89	78	-67	-15	23	-100	-93	113	-80	-104	-102	-106	-3
100	-6	70	-7	34	-131	150	-44	-19	0	12	-41	-107	28	-51	20	14	-64	47	30	-40	-30	-19	-81	-80	-79	0	-22	1	-11	-93	-73	-4	-97	65	-54	-6	-77	84	-45	-25	27	-96	-65	107	-73	-98	-92	-115	-10
101	4	100	0	34	-123	140	-34	-23	-3	16	-40	-97	36	-51	61	11	-56	43	33	-23	-32	-10	-74	-73	-72	-3	-24	-3	2	-74	-68	1	-91	76	-40	4	-74	91	-41	-22	27	-83	-57	95	-66	-94	-89	-95	-19
102	11	110	4	37	-133	115	-21	-23	-4	20	-42	-80	39	-51	51	4	-13	42	45	-11	-25	2	-72	-69	-64	-3	-24	-5	24	-64	-63	8	-88	84	-35	12	-78	71	-32	-10	22	-78	-48	82	-53	-88	-95	-84	-16
103	11	92	10	47	-113	81	-5	-29	-14	20	-36	-67	40	-50	55	-2	-16	38	55	4	-40	21	-65	-58	-56	-8	-28	-7	37	-49	-57	7	-85	83	-31	19	-89	62	-24	-2	16	-71	-39	76	-30	-89	-89	-42	-14
104	6	60	11	46	-149	47	7	-33	-14	19	-38	-61	44	-56	38	-7	-21	35	50	4	-38	29	-57	-61	-44	-13	-32	-10	49	-47	-48	8	-80	77	-21	14	-85	48	-20	6	7	-72	-34	71	-20	-90	-84	-35	1
105	1	33	20	51	-86	21	11	-32	-31	14	-37	-58	45	-63	27	-10	-43	33	50	8	-43	36	-47	-87	-37	-9	-34	-14	49	-39	-36	-5	-74	65	-17	16	-85	56	-25	12	8	-100	-43	66	-15	-89	-75	-29	18
106	-2	11	29	51	-66	4	11	-35	-55	5	-36	-52	47	-74	48	-14	-52	26	41	17	-47	24	-35	-111	-29	-8	-36	-19	50	-34	-28	-14	-49	51	-7	19	-82	52	-16	19	3	-118	-41	63	-23	-79	-74	-26	45
107	-5	5	40	54	-54	1	20	-45	-66	2	-39	-48	46	-82	58	-10	-32	19	42	21	-51	18	-26	-129	-20	-5	-31	-16	58	-38	-15	-21	-26	43	-5	20	-81	53	-9	26	0	-134	-37	59	-19	-70	-70	-47	71
108	-2	0	45	60	-89	-6	23	-57	-76	2	-34	-50	50	-81	76	-1	-35	13	36	22	-35	14	-18	-118	-9	3	-24	-14	55	-40	-6	-20	-1	28	-2	26	-68	59	-2	35	-4	-119	-27	54	-22	-56	-52	-76	85
109	0	-3	40	58	-151	-9	31	-52	-79	9	-32	-43	53	-73	97	23	-11	10	34	21	-19	6	-20	-110	-1	6	-22	-16	61	-38	2	-22	12	20	0	33	-60	57	-6	38	-6	-109	-27	51	-25	-49	-36	-111	101
110	12	-3	42	55	-140	-13	39	-53	-81	14	-26	-29	60	-58	109	28	11	4	28	17	-10	2	-25	-94	9	10	-17	-14	56	-26	10	-16	26	-2	2	42	-46	54	0	32	-6	-90	-20	56	-24	-44	-36	-130	107
111	30	2	42	55	-136	-16	44	-45	-80	22	-29	-19	66	-44	109	37	41	3	38	20	2	-2	-34	-81	13	14	-17	-16	74	-25	11	-9	40	-11	0	48	-14	48	4	35	4	-72	-11	60	-39	-45	-45	-130	113
112	45	11	44	47	-77	-18	47	-39	-66	20	-31	-19	71	-39	89	37	58	11	42	24	1	-3	-39	-73	16	18	-12	-17	82	-21	20	-10	44	-13	-6	56	-4	59	17	28	5	-63	-3	51	-40	-47	-62	-102	119
113	45	24	44	48	-70	-13	44	-24	-57	13	-38	-21	69	-41	48	41	30	14	45	30	9	-9	-39	-76	13	23	-9	-17	91	-20	21	-13	45	-4	-8	67	5	63	43	19	6	-70	17	53	-54	-48	-69	-80	118
114	32	29	38	45	-70	-8	41	-19	-38	5	-39	-17	63	-47	50	51	6	25	44	24	21	-13	-41	-73	9	23	-7	-15	91	-15	24	-23	39	8	-6	74	5	71	60	10	12	-68	25	48	-54	-57	-90	-53	117
115	17	34	28	53	-44	-4	29	-12	-19	8	-34	-14	57	-60	39	55	15	31	46	16	36	-22	-43	-72	9	27	-1	-14	86	-2	24	-26	36	16	-1	82	-7	72	64	8	20	-70	30	43	-58	-61	-110	-45	109
116	3	34	20	46	-29	-12	25	-4	-4	6	-28	-3	43	-62	38	59	3	35	50	7	46	-32	-46	-82	9	28	-1	-13	87	1	25	-30	31	16	-3	89	-13	73	48	4	25	-79	16	33	-57	-61	-115	-46	104
117	-9	29	0	40	44	-16	29	-9	16	2	-24	10	30	-64	8	49	-10	38	58	-4	41	-31	-42	-81	7	23	1	-8	81	7	21	-39	36	21	-18	91	-19	67	33	7	29	-80	15	30	-50	-61	-118	-36	95
118	-25	17	-25	33	63	-20	39	-13	27	6	-22	25	15	-63	-10	49	-38	38	55	-3	38	-25	-33	-84	6	23	2	-2	84	4	16	-45	33	29	-29	87	-17	69	13	-1	27	-89	7	15	-40	-61	-115	-46	85
119	-42	2	-54	35	80	-22	42	-19	41	2	-14	39	3	-63	-1	37	-54	39	49	-4	27	-9	-21	-72	-1	21	3	-1	80	6	15	-49	29	43	-39	88	-10	74	18	-8	15	-80	20	23	-19	-57	-119	-52	78
120	-63	-12	-76	28	45	-13	47	-26	66	5	-8	45	-2	-62	0	25	-51	36	44	13	11	4	-11	-52	-10	15	1	-3	80	15	3	-41	29	59	-43	88	-13	67	14	-22	9	-59	27	22	-3	-46	-115	-41	75
121	-84	-12	-96	20	-7	-3	43	-30	84	5	-4	64	0	-63	15	13	-57	30	36	21	2	14	-11	-32	-19	11	0	-1	81	25	-4	-32	30	60	-49	86	-19	72	5	-25	10	-41	17	26	3	-34	-104	-63	63
122	-100	-6	-111	19	-68	9	38	-34	108	5	4	63	8	-60	28	12	-49	26	27	24	-2	21	-11	-24	-26	7	4	-6	87	35	-10	-24	52	62	-55	80	-23	65	-7	-35	8	-31	0	22	7	-19	-96	-91	61
123	-112	4	-118	22	-130	24	33	-40	121	7	12	64	14	-52	44	17	-30	13	18	34	1	27	-22	-31	-30	-1	0	-5	84	44	-15	-20	73	59	-49	70	-18	56	-15	-51	8	-47	-18	13	3	-3	-73	-98	56
124	-120	8	-113	31	-146	41	34	-54	137	12	19	58	23	-44	60	22	0	2	15	34	5	24	-25	-28	-30	-3	1	-4	87	40	-17	-13	89	60	-46	61	-9	58	0	-61	19	-45	-18	10	-3	-6	-53	-106	58
125	-126	22	-98	36	-144	56	40	-55	138	21	19	47	32	-38	54	38	24	-7	17	34	20	22	-28	-26	-24	-3	7	-6	85	27	-15	-5	103	59	-33	54	-11	48	6	-68	10	-46	-21	5	-10	-11	-36	-84	55
126	-120	26	-73	45	-95	60	47	-53	143	30	18	47	41	-30	32	44	30	-19	25	20	32	17	-32	-23	-15	-3	14	-13	78	6	-9	-1	100	59	-26	54	-13	40	11	-65	8	-51	-21	2	-14	-20	-20	-48	58
127	-114	34	-51	50	-31	61	54	-52	151	31	13	42	42	-17	15	45	0	-15	30	15	38	15	-36	-29	-5	-4	17	-20	73	-12	-2	-7	96	64	-10	52	-20	30	17	-52	18	-66	-12	-6	-13	-25	-8	-8	60
128	-105	38	-36	64	-9	61	63	-52	155	29	9	35	46	-18	15	33	-21	-18	35	12	31	10	-38	-6	6	-3	19	-18	65	-17	11	-12	77	61	-10	47	-40	31	9	-38	27	-55	-16	-9	-13	-29	9	-1	55
129	-92	47	-22	66	43	51	54	-50	159	28	2	21	45	-22	33	8	-23	-14	38	7	11	8	-37	13	12	-3	23	-19	51	-16	22	-9	63	64	-5	37	-67	36	10	-18	27	-40	-15	-16	-10	-31	29	19	43
130	-82	35	-8	70	67	7	53	-36	152	30	-1	10	44	-19	55	-26	-4	-13	51	4	-22	14	-34	36	17	-9	23	-15	41	-6	30	-5	46	65	-4	28	-99	43	9	-7	26	-12	-15	-14	-11	-31	39	2	34
131	-69	-3	15	57	81	-15	55	-37	152	34	3	13	45	-18	29	-65	17	-9	61	4	-65	13	-23	37	24	-19	33	-10	30	0	35	-2	44	67	-5	20	-115	37	8	2	11	8	-19	-9	-13	-31	64	-18	35
132	-53	-36	36	42	128	-42	60	-27	159	25	2	17	45	-17	5	-85	-1	2	71	5	-89	13	-24	44	36	-19	38	-8	25	0	40	-5	47	68	-13	9	-125	33	14	7	1	29	-2	-9	-9	-33	75	-34	43
133	-35	-58	40	30	158	-20	54	-28	158	12	8	18	46	-33	-49	-107	-27	12	59	6	-116	15	-25	42	33	-24	40	-12	18	0	46	-11	56	66	-25	9	-140	43	18	10	-7	31	10	-4	-18	-24	95	-59	54
134	-27	-39	40	24	140	1	48	-18	148	-1	5	32	43	-44	-81	-123	-76	41	41	9	-134	9	-36	51	21	-31	30	-16	18	-2	37	-21	65	58	-36	13	-153	46	33	14	-11	37	37	2	-21	-23	110	-48	63
135	-11	-16	36	32	97	15	32	-23	135	-9	6	38	45	-60	-99	-136	-106	67	24	2	-159	2	-43	78	11	-36	18	-18	26	-10	30	-32	71	49	-48	19	-157	61	37	21	-14	64	47	8	-28	-23	115	-31	59
136	-10	10	33	33	51	9	16	-22	112	-13	1	44	48	-61	-148	-138	-128	89	10	-4	-165	-8	-57	101	2	-38	9	-25	33	-14	24	-38	77	48	-45	22	-162	64	29	24	-17	83	45	0	-34	-27	126	-12	54
137	-5	22	28	37	39	7	6	-20	82	-23	4	34	50	-67	-176	-139	-171	100	25	-11	-167	-20	-64	120	-4	-44	-1	-25	29	-18	18	-53	72	47	-40	35	-160	67	7	19	-17	106	28	2	-46	-34	124	8	54
138	-4	41	21	23	77	1	3	-14	49	-27	7	9	49	-72	-162	-138	-200	110	28	-16	-164	-32	-67	121	-5	-52	-1	-27	15	-20	12	-58	58	45	-31	39	-149	61	14	15	-18	108	27	-1	-56	-45	127	41	51
139	0	57	13	21	113	-3	3	-21	38	-29	5	-19	47	-78	-142	-130	-178	119	22	-21	-155	-41	-69	119	-1	-52	6	-27	16	-17	14	-64	39	38	-32	44	-137	68	5	12	-24	103	11	5	-57	-55	125	35	43
140	0	52	0	18	145	-5	-6	-15	35	-34	5	-60	48	-77	-122	-121	-161	131	-1	-32	-154	-51	-70	129	7	-55	10	-24	9	-13	21	-69	22	27	-35	52	-125	69	6	8	-33	110	5	7	-71	-57	129	46	40
141	3	53	-12	17	127	-10	-11	-15	41	-34	-3	-79	48	-83	-103	-109	-136	138	-15	-41	-152	-63	-66	146	12	-59	8	-21	22	-6	22	-75	17	22	-38	56	-116	71	7	18	-41	124	14	6	-78	-61	126	50	39
142	1	42	-27	24	157	-14	-21	-14	43	-36	-3	-100	50	-88	-102	-108	-141	135	-12	-51	-148	-67	-61	150	10	-63	9	-20	26	15	26	-77	8	20	-44	59	-107	69	19	19	-48	128	30	5	-88	-64	118	60	39
143	3	38	-27	29	156	-20	-20	-9	43	-35	-8	-120	44	-94	-104	-97	-150	126	-13	-55	-137	-66	-64	150	3	-67	4	-22	35	24	17	-75	-6	22	-40	63	-99	75	14	14	-56	132	27	5	-93	-62	101	84	39
144	7	37	-21	33	95	-11	-27	-6	47	-36	-10	-134	33	-91	-75	-91	-159	115	-6	-58	-137	-64	-63	127	-1	-73	6	-25	38	37	17	-79	-24	18	-36	70	-95	81	30	2	-63	111	37	7	-88	-57	88	100	37
145	15	46	-20	40	53	10	-23	-7	27	-42	-9	-149	19	-92	-86	-88	-135	104	-4	-63	-141	-61	-65	102	3	-77	5	-29	52	35	9	-80	-38	12	-37	70	-94	80	52	-17	-73	90	48	8	-86	-53	66	106	39
146	21	64	-15	37	-33	27	-35	-7	3	-48	-7	-163	12	-94	-71	-78	-126	90	3	-73	-143	-62	-62	78	5	-79	-1	-35	52	31	18	-84	-57	11	-41	72	-98	78	63	-27	-78	67	51	16	-90	-61	36	103	40
147	23	85	-16	37	-18	42	-53	-11	-16	-59	-5	-173	2	-100	-95	-80	-116	74	2	-76	-142	-59	-57	29	4	-77	-5	-37	45	27	16	-93	-67	19	-46	70	-106	75	77	-31	-87	23	60	16	-92	-60	18	85	47
148	25	107	-6	24	34	64	-59	-14	-25	-68	-4	-174	-3	-108	-103	-79	-131	58	-3	-78	-140	-65	-56	-19	-1	-71	-12	-36	44	35	16	-106	-81	21	-47	67	-116	74	82	-31	-93	-20	62	21	-93	-61	5	97	55
149	21	127	6	3	57	82	-70	-19	-16	-84	-3	-166	-9	-122	-99	-83	-144	46	-9	-82	-142	-65	-55	-43	1	-67	-16	-32	52	34	16	-117	-89	25	-52	62	-122	77	79	-29	-94	-37	66	20	-97	-57	2	92	64
150	20	147	20	-1	114	94	-72	-20	-6	-94	0	-159	-13	-136	-89	-77	-132	32	-25	-85	-131	-64	-54	-58	4	-59	-18	-23	66	29	20	-122	-92	21	-57	59	-129	81	55	-27	-94	-46	44	10	-95	-48	8	92	70
151	11	154	25	-5	135	103	-62	-15	-11	-101	0	-157	-11	-148	-68	-71	-125	26	-42	-85	-128	-59	-51	-58	11	-56	-22	-18	67	25	27	-131	-97	23	-50	59	-130	74	32	-36	-89	-47	22	-9	-88	-45	13	83	60
152	-3	160	18	3	162	111	-56	-18	-7	-94	0	-156	-8	-148	-63	-62	-106	18	-47	-79	-124	-47	-52	-69	14	-51	-21	-13	65	23	31	-129	-102	22	-45	57	-123	65	6	-43	-86	-66	-4	-31	-79	-43	21	90	57
153	-9	164	11	12	174	116	-50	-25	-7	-83	-11	-161	-1	-134	-18	-51	-99	22	-52	-74	-116	-37	-57	-70	23	-48	-13	-6	57	18	38	-122	-104	22	-35	55	-116	59	3	-36	-81	-76	-6	-45	-59	-44	12	87	43
154	-17	159	1	3	177	125	-56	-33	-5	-75	-19	-169	-1	-118	-38	-44	-69	30	-50	-73	-108	-26	-61	-71	26	-44	-1	-7	57	24	40	-115	-109	28	-31	52	-118	58	16	-15	-75	-91	6	-51	-46	-42	-20	105	31
155	-16	162	2	-8	154	128	-55	-31	13	-75	-19	-177	-3	-108	-25	-39	-98	40	-43	-72	-89	-18	-61	-54	26	-45	5	-3	55	25	39	-114	-107	31	-31	47	-107	59	7	0	-60	-84	15	-46	-32	-51	-49	119	20
156	-14	167	7	-14	145	128	-45	-34	21	-83	-20	-182	-9	-108	-50	-33	-111	46	-44	-77	-83	-15	-54	-32	25	-39	9	5	55	24	37	-112	-104	38	-40	44	-88	65	7	4	-47	-70	22	-50	-24	-55	-69	112	15
157	-13	171	18	-14	99	124	-51	-28	25	-81	-19	-182	-13	-111	-64	-18	-137	39	-52	-74	-63	-5	-52	-24	17	-32	10	7	53	22	33	-109	-106	46	-56	42	-63	59	-10	9	-36	-63	9	-54	-18	-57	-70	93	7
158	-14	-35	24	39	-39	-53	-6	34	39	71	33	-52	14	50	-24	-74	1	-42	-1	-15	-16	0	18	-23	27	-40	-7	-9	-1	93	11	59	39	-73	105	8	-85	-41	55	73	91	-57	-75	-51	-28	-15	-45	8	67
159	-27	-36	-8	46	-22	-61	-24	24	35	59	34	-36	-9	51	-39	-63	9	-23	8	-24	-10	-2	8	-24	36	-25	10	-15	-8	69	1	53	23	-93	112	31	-102	-45	56	52	120	-55	-50	-51	-16	-18	-70	-6	62
160	-24	-39	-67	36	-12	-71	-34	25	26	45	32	-30	-17	50	-57	-44	2	13	22	-29	1	-1	7	-12	29	-27	9	-17	-19	24	-6	45	29	-96	106	45	-104	-54	67	64	157	-49	-30	-58	-31	-5	-75	-8	48
161	-25	-51	-117	6	-25	-71	-22	21	16	30	24	-30	-23	46	-80	-15	2	41	38	-39	11	1	-12	18	2	-23	3	-22	-29	55	-16	34	59	-79	86	29	-99	-61	88	72	165	-57	-32	-67	-29	11	-89	5	46
162	-22	-57	-124	-40	-32	-65	0	19	-5	32	11	-35	-26	43	-91	-14	6	56	41	-57	3	10	-15	9	-2	-33	-14	-21	-51	33	-24	20	87	-55	57	10	-88	-66	90	90	164	-61	-32	-64	-21	9	-98	15	46
163	-16	-60	-123	-61	-36	-62	19	21	-28	43	14	-30	-16	40	-84	-16	12	35	37	-70	-2	13	-32	27	-12	-35	-19	-14	-77	39	-19	8	148	-8	32	-3	-74	-74	86	77	167	-80	-25	-34	-7	8	-89	17	59
164	-10	-69	-115	-54	-37	-62	40	14	-51	45	13	-31	-8	37	-63	-23	24	21	25	-65	-2	26	-14	31	3	-27	5	-2	-81	14	-20	-10	130	19	16	-16	-78	-82	77	62	166	-91	-14	-5	0	1	-74	8	60
165	-9	-80	-104	-32	-7	-45	59	10	-80	45	5	-38	-4	30	-46	-26	27	3	25	-61	-8	28	20	30	-6	-19	49	6	-83	38	-24	-17	105	19	-1	16	-75	-111	92	47	153	-88	6	23	7	-5	-53	0	54
166	-11	-83	-94	-15	-2	-40	66	8	-93	35	1	-34	-1	27	-38	-25	28	-6	28	-67	-2	20	42	29	4	10	72	4	-44	36	-37	-18	45	11	-10	32	-65	-134	99	41	142	-95	25	25	11	-5	-48	1	56
167	-6	-81	-107	-24	-3	-12	66	26	-89	20	2	-45	-1	25	-42	-41	21	-9	49	-79	0	3	75	31	-7	0	57	1	-14	71	-50	-8	35	2	-10	51	-44	-127	101	54	119	-90	16	-5	11	-12	-32	6	70
168	-17	-78	-113	-32	-16	-12	75	34	-72	21	12	-49	-1	23	-45	-39	25	-4	75	-79	2	-4	46	25	-18	-7	22	0	7	124	-55	-6	33	-9	-1	43	-30	-103	92	41	102	-81	-13	-45	13	-15	-23	23	80
169	-32	-87	-108	-41	-21	-24	84	31	-58	29	4	-42	-5	24	-37	-51	22	-6	88	-65	6	-2	0	12	-35	-15	-13	5	8	112	-62	-10	44	-32	-11	35	-41	-83	85	36	95	-91	-42	-81	21	-19	-19	23	81
170	-43	-83	-97	-25	-32	-34	70	26	-49	41	3	-23	0	33	-32	-23	19	-21	76	-32	19	6	-18	20	-46	16	-15	3	-3	73	-55	-4	31	-71	-17	14	-43	-83	73	24	92	-91	-66	-83	27	-12	-46	15	78
171	-35	-69	-87	-16	-44	-47	50	11	-45	47	-1	-7	6	46	-28	4	12	-36	44	-9	25	22	-21	6	-21	37	15	19	-8	17	-48	-5	31	-92	-24	0	-43	-91	72	32	96	-89	-54	-100	26	-2	-63	9	84
172	-13	-48	-69	-22	-59	-37	32	6	-34	54	3	-8	17	57	-37	24	11	-42	23	9	34	27	13	-1	9	53	49	32	2	-3	-25	-1	50	-99	-22	-26	-41	-103	66	31	102	-70	-29	-88	8	7	-86	18	81
173	6	-19	-58	-30	-71	-32	27	3	-21	51	13	2	29	75	-30	13	0	-30	-4	6	32	16	19	-8	29	24	47	37	-12	47	2	4	63	-86	-11	-32	-30	-103	51	53	114	-51	8	-84	-4	4	-95	26	72
174	12	6	-44	-63	-60	-35	39	9	-7	47	24	-4	40	84	-39	7	-6	1	-15	6	31	-9	26	-13	42	4	21	33	-19	89	33	-10	52	-57	6	-30	-17	-100	32	82	110	-46	41	-68	-23	11	-85	29	73
175	9	16	-23	-97	-45	-54	44	4	7	45	35	-9	35	89	-48	-10	-9	32	-23	-2	18	-23	14	3	49	-10	-5	21	-44	148	40	-7	33	-33	14	-6	-1	-93	31	112	104	-46	51	-43	-22	7	-85	38	61
176	5	7	-11	-71	-6	-64	31	3	7	54	33	-4	38	83	-52	-24	-11	41	-41	-19	15	-36	-2	20	30	-18	-10	5	-63	168	28	8	23	-21	11	30	3	-89	40	91	93	-69	62	-16	-5	-5	-75	36	38
177	12	-34	-17	-90	4	-74	-1	11	18	58	52	1	39	77	-47	-50	-12	44	-57	-21	16	-38	-28	39	21	-32	12	-16	-58	124	17	27	48	-14	12	47	22	-75	51	78	95	-83	56	36	-2	-9	-58	18	16
178	17	-88	-23	-83	1	-77	-13	23	12	54	54	4	47	65	-32	-84	-18	36	-72	-27	18	-25	-31	50	7	-42	52	-10	-49	80	3	35	40	-21	5	41	24	-66	67	62	88	-90	28	57	-14	-3	-45	1	11
179	8	-141	-26	-85	-22	-62	-5	28	5	48	50	-6	51	43	-24	-109	-19	26	-70	-20	11	-6	-3	32	-7	-19	77	-1	-33	-1	-12	38	88	-33	0	20	17	-77	93	52	83	-87	-1	68	-22	3	-32	9	26
180	-9	-155	-26	-51	-53	-50	1	27	2	35	43	-10	52	32	-16	-105	-29	2	-70	-16	-3	5	43	26	-22	-25	54	8	-26	-22	-8	42	58	-38	-1	-8	5	-82	95	60	87	-90	-14	58	-21	1	-23	20	57
181	-14	-143	-23	2	-62	-42	-1	32	4	25	29	-10	54	23	-12	-70	-39	-23	-60	-3	-7	2	60	38	-40	-6	13	7	-8	78	0	33	42	-48	-6	-14	-21	-85	96	69	95	-85	-12	35	-2	-8	-12	42	82
182	-24	-124	-17	27	-53	-37	14	24	13	17	19	-5	39	13	-18	-26	-26	-27	-44	14	-15	-3	37	44	-39	22	-16	-4	-7	131	8	20	33	-30	-23	1	-42	-72	75	76	97	-80	-10	7	25	-3	-13	53	89
183	-27	-99	-13	47	-28	-37	17	24	20	17	12	5	20	3	-23	-8	-17	-29	-24	14	-20	-13	-3	55	-29	46	-3	-22	14	142	7	-1	28	-29	-48	29	-66	-50	55	62	93	-80	-2	-16	58	-6	-13	39	80
184	-13	-70	-16	11	-4	-26	19	23	28	11	23	15	-1	-5	-24	-8	-10	-24	-5	8	-3	-24	-17	55	-15	61	35	-41	17	88	-1	-8	50	4	-51	55	-75	-48	31	57	97	-68	-3	-31	51	10	-38	20	67
185	15	-39	-33	-2	0	-11	2	25	29	5	29	3	-15	-2	-20	-27	5	-3	11	-11	7	-18	-19	14	3	50	81	-52	6	41	-15	-5	74	17	-52	56	-81	-45	18	47	90	-56	-5	-45	36	22	-59	13	62
186	31	-28	-37	-28	-11	4	-16	25	15	2	23	-9	-18	0	-27	-33	20	6	21	-11	14	-12	-27	19	22	24	90	-65	-18	40	-21	2	107	23	-56	32	-93	-67	16	61	80	-54	-19	-59	22	50	-92	21	58
187	41	-29	-30	3	-11	3	-30	31	5	0	13	-13	-11	7	-19	-38	40	24	19	-19	32	4	-34	-4	41	6	49	-73	-63	44	-21	18	118	14	-68	13	-74	-79	22	64	75	-57	-38	-72	25	52	-98	19	56
188	42	-50	-10	-5	-43	-10	-19	41	-9	0	-4	-22	12	2	-14	-42	54	44	27	-2	47	16	-22	12	46	1	-3	-69	-56	38	-2	24	110	-11	-76	-32	-52	-91	32	71	59	-60	-49	-73	38	53	-73	16	67
189	47	-76	16	10	-31	-19	18	30	-6	2	-20	-27	15	-13	-5	-60	48	42	38	8	63	38	8	6	39	7	-34	-56	-41	47	20	20	70	-17	-70	-31	-18	-89	60	86	51	-58	-41	-65	39	32	-47	13	68
190	52	-77	15	-13	-32	-31	59	18	-23	8	-38	-23	9	-23	7	-65	33	33	51	16	79	39	46	-1	15	19	-24	-41	-28	16	38	21	33	-39	-51	-9	0	-92	75	77	54	-81	-18	-38	35	-3	-32	12	72
191	57	-61	3	-21	-23	-47	79	2	-21	15	-32	-17	5	-18	20	-54	9	30	61	13	75	46	55	14	-2	30	5	-35	1	6	51	-6	11	-31	-27	12	9	-85	82	74	70	-95	-3	-21	27	-27	-32	18	80
192	59	-48	-15	-46	-13	-68	81	-8	-24	23	-32	-27	-6	-1	22	-20	0	29	65	6	59	42	31	25	-35	32	31	-26	-3	-4	48	-33	50	-34	-18	38	3	-86	77	65	93	-100	-7	-40	20	-43	-35	20	91
193	45	-54	-24	-95	-9	-80	69	-7	-18	41	-23	-29	-7	11	20	1	-1	21	55	0	36	41	-11	29	-27	18	32	-23	19	-13	42	-53	57	-49	-26	43	-16	-92	77	43	96	-90	-28	-52	41	-45	-33	25	104
194	31	-74	-27	-93	-3	-89	54	4	-9	55	-24	-22	-10	34	22	-7	-9	-7	28	-24	22	31	-12	23	-23	-15	-7	-24	42	46	33	-52	72	-51	-34	45	-41	-92	77	50	102	-78	-38	-59	58	-41	-38	16	113
195	18	-76	-32	-83	0	-101	25	21	7	54	-14	-8	9	41	17	-7	-15	-42	1	-31	16	20	15	-13	6	-46	-32	-22	42	106	34	-42	53	-62	-31	44	-53	-78	97	53	97	-66	-51	-62	65	-32	-27	12	118
196	16	-88	-32	-26	-1	-110	12	17	10	47	-24	6	21	37	21	-32	-10	-53	-9	-36	5	12	44	-20	15	-31	-30	-21	18	121	29	-41	39	-27	-39	29	-64	-66	116	69	107	-64	-54	-57	59	-32	-28	11	111
197	7	-109	-52	13	6	-112	-1	18	5	41	-32	24	38	21	30	-46	-3	-59	-9	-18	-7	1	68	-12	20	-27	0	-18	-8	120	42	-26	40	-24	-53	27	-69	-78	134	62	119	-64	-45	-58	54	-21	-24	13	93
198	-7	-132	-63	10	8	-125	-2	18	3	34	-37	32	54	11	35	-51	2	-51	-10	12	-13	-6	64	0	9	15	27	-10	-14	66	48	-22	34	-3	-68	19	-64	-77	135	91	135	-75	-33	-75	29	-4	-27	13	81
199	-20	-160	-72	-21	-15	-123	11	16	-1	30	-41	24	55	-2	18	-41	7	-38	-15	42	-13	-15	45	18	8	40	34	-8	5	60	47	-4	19	-13	-86	-4	-57	-85	125	104	128	-82	-18	-101	11	11	-23	16	74
200	-34	-175	-53	-52	-40	-120	30	9	21	29	-30	14	47	1	1	-39	20	-29	-23	46	-8	-19	10	7	10	44	15	-17	14	23	34	4	22	-33	-93	-31	-38	-83	104	108	113	-97	-9	-135	10	11	-46	13	81
201	-21	-161	-38	-50	-40	-101	31	-3	47	19	-5	-5	33	13	-12	-42	27	-11	-38	31	5	-23	-9	12	14	52	-23	-28	29	73	15	22	46	-38	-88	-29	-1	-79	79	118	118	-112	4	-141	22	4	-53	-14	99
202	2	-136	-32	-38	-71	-77	33	-20	75	15	27	-15	18	20	-9	-46	36	0	-46	24	24	-15	11	-1	23	72	-42	-35	40	32	7	20	52	-39	-77	-58	42	-69	61	114	112	-107	20	-123	36	-2	-56	-42	119
203	19	-117	-29	-31	-68	-44	42	-40	74	16	40	-34	5	28	-5	-42	41	19	-42	12	36	5	6	-4	40	116	-32	-30	64	33	-10	10	45	-66	-71	-57	65	-62	58	102	104	-110	18	-87	33	3	-46	-72	120
204	15	-111	-30	-29	-84	-13	43	-53	62	26	43	-34	-7	32	-3	-46	47	28	-30	-2	39	11	12	-1	24	153	-4	-31	69	17	-26	0	45	-71	-69	-67	56	-71	60	84	101	-93	34	-33	29	-12	-50	-94	107
205	12	-110	-32	-47	-74	-4	53	-52	53	23	41	-29	-12	45	-1	-47	43	28	-11	-16	37	10	22	66	26	138	9	-25	62	2	-32	-14	44	-61	-58	-55	29	-61	75	75	97	-74	20	5	17	-12	-39	-104	84
206	7	-95	-30	-43	-47	8	57	-42	44	22	26	-36	-8	40	-10	-46	43	42	11	-18	34	12	41	55	29	104	13	-22	98	22	-28	-24	58	-47	-47	-39	-1	-65	113	70	85	-63	-2	29	20	-2	-49	-92	63
207	6	-80	-37	-50	-20	11	52	-35	27	14	3	-48	-8	42	-7	-43	44	32	21	-8	26	9	63	46	45	69	-3	-22	71	-6	-18	-34	89	-16	-45	-15	-24	-71	149	61	75	-51	-26	30	45	-10	-63	-65	49
208	15	-47	-39	-38	9	15	53	-15	11	8	-23	-53	-1	42	-9	-45	33	8	25	-1	27	8	78	5	56	53	-15	-38	80	40	2	-26	121	0	-44	1	-42	-84	173	63	68	-60	-30	21	52	-12	-53	-43	46
209	30	-24	-39	-25	24	-8	32	2	3	-2	-23	-57	1	37	-10	-45	26	-23	18	18	34	8	88	-10	58	45	-14	-54	74	47	22	-26	127	6	-35	15	-55	-93	188	51	58	-62	-32	11	67	-17	-37	-34	54
210	35	-20	-15	-38	20	-34	32	21	2	-8	-19	-63	-15	21	-9	-34	23	-27	15	21	34	14	105	-12	59	28	11	-58	38	69	33	-28	122	15	-19	14	-58	-91	196	69	47	-81	-9	2	68	-37	-19	-28	64
211	22	-43	0	-58	26	-78	21	27	9	-8	-1	-64	-23	8	-12	-8	18	-26	5	24	40	8	108	-9	45	34	31	-56	34	68	45	-17	97	1	-9	23	-28	-95	194	63	28	-103	14	12	77	-50	-15	-27	71
212	-9	-87	11	-71	22	-120	14	22	25	-15	27	-58	-16	2	-15	9	8	-7	-8	11	36	11	106	1	20	6	26	-45	23	46	58	-13	107	-11	7	27	11	-76	169	83	25	-115	36	-1	72	-66	-20	-19	87
213	-42	-120	20	-58	8	-141	16	8	30	-11	44	-49	0	-9	-23	24	0	24	-11	-4	26	15	93	-21	10	13	-1	-34	39	92	57	-3	96	-21	1	21	36	-73	150	77	25	-110	42	-28	47	-68	-15	2	91
214	-80	-135	29	-35	-1	-148	4	-9	32	-5	57	-25	12	-11	-25	-2	-7	56	-12	-9	8	10	76	-15	-2	-14	-44	-29	78	109	42	4	83	-74	-7	16	42	-72	126	85	29	-94	47	-48	25	-68	-23	10	83
215	-93	-117	30	-12	-15	-138	-18	-17	22	5	53	-1	31	-15	-23	-19	-11	77	-3	-16	-6	10	68	8	-11	-36	-67	-31	92	95	24	12	44	-70	-11	8	42	-87	103	73	41	-79	55	-63	2	-59	-11	2	81
216	-87	-111	23	3	-22	-128	-20	-28	8	7	37	8	42	-12	-17	-44	-11	83	12	-12	-19	14	41	17	-8	-37	-51	-28	82	80	-6	2	25	-70	-5	-4	46	-103	70	75	44	-58	55	-74	-10	-46	-14	-9	75
217	-63	-115	24	3	-16	-120	-17	-40	-6	6	12	3	45	-3	-7	-43	-2	88	39	-18	-25	17	22	40	-14	-23	1	-24	51	65	-35	-9	29	-44	-7	2	47	-114	42	59	51	-45	58	-64	-24	-36	-9	-28	63
218	-38	-121	19	-6	-15	-109	0	-49	-18	13	2	4	45	11	4	-29	7	72	65	-22	-21	16	11	11	-8	-9	51	-37	14	36	-59	-8	44	-30	-10	-1	39	-123	34	51	54	-45	45	-35	-18	-16	-15	-33	46
219	-11	-117	23	-4	-5	-97	-7	-41	-20	8	-2	-2	57	34	15	2	11	78	84	-19	-10	11	25	-25	12	-7	58	-43	8	25	-66	-12	59	-27	-15	6	17	-111	47	47	57	-66	25	-10	-14	-27	-17	-38	32
220	-1	-95	15	-12	-2	-78	-15	-28	-17	8	-8	-9	62	48	14	23	16	71	92	-9	3	12	51	11	37	-10	35	-46	6	8	-54	-11	76	-31	-16	12	6	-109	82	61	39	-76	2	0	-5	-14	-22	-20	26
221	7	-65	7	14	11	-51	-21	-15	-13	10	-18	-13	64	61	6	26	14	69	81	-9	0	10	56	22	58	17	0	-55	-4	29	-34	-10	92	-50	-16	19	-11	-111	103	86	23	-75	1	8	7	-34	-29	-9	32
222	18	-25	-14	27	14	-37	-17	-2	-4	11	-21	-12	63	65	-2	20	2	46	67	-16	-1	5	46	51	56	30	-7	-68	-4	110	-9	1	130	-66	-25	18	3	-109	108	96	22	-66	6	13	17	-47	-36	0	46
223	26	-4	-18	-6	17	-39	6	3	3	8	-26	-11	49	61	-1	14	-2	5	54	-14	-11	3	39	32	65	66	27	-75	3	120	13	5	116	-61	-31	11	5	-91	105	109	29	-55	13	5	28	-43	-36	3	79
224	21	-12	-6	-41	26	-34	39	4	-1	2	-27	-10	30	51	-11	16	-1	-35	57	-11	-15	0	15	1	65	67	70	-78	-2	118	26	21	99	-46	-44	7	14	-83	115	101	40	-56	15	-21	37	-43	-32	16	95
225	-6	-20	12	-60	46	-43	54	10	-2	-17	-29	8	14	37	-12	26	-1	-60	53	-11	-12	-19	24	-5	48	56	78	-89	-1	45	37	32	50	-11	-35	7	21	-81	111	107	44	-64	13	-37	39	-41	-41	34	97
226	-25	-27	13	-24	49	-58	43	22	-4	-41	-17	10	10	18	-22	23	-7	-53	52	-10	-4	-28	69	0	30	36	42	-90	13	0	40	47	12	-7	-21	3	38	-83	106	131	61	-77	32	-55	30	-44	-35	42	91
227	-44	-14	13	-12	28	-76	27	13	0	-59	-6	-1	14	-13	-28	12	-13	-10	60	-16	1	-29	102	23	5	12	-8	-87	7	-6	33	45	10	-23	-11	-19	52	-95	112	123	60	-82	33	-72	40	-55	-36	54	78
228	-55	-3	9	45	24	-91	34	-8	-6	-66	-3	-10	17	-36	-11	2	-21	27	60	-20	-1	-20	97	15	-19	-2	-47	-68	7	29	19	40	30	-55	-25	-22	64	-109	100	110	65	-89	35	-77	59	-66	-33	52	64
229	-59	3	16	10	15	-90	52	-25	-9	-65	4	-10	28	-43	11	3	-16	45	59	0	-2	-18	60	17	-45	-6	-45	-55	-1	59	16	37	59	-76	-27	-17	65	-121	78	74	64	-83	33	-76	81	-69	-38	43	50
230	-65	-19	38	-26	21	-89	83	-33	-14	-49	1	-1	24	-34	30	16	-6	53	57	21	-2	-7	35	-4	-47	-11	-9	-41	-3	107	13	33	85	-81	-29	3	46	-133	40	68	63	-67	21	-74	78	-78	-37	39	62
231	-73	-46	65	-43	12	-71	94	-35	-16	-20	-4	10	22	-33	25	31	8	58	58	35	2	-13	57	-9	-44	7	25	-55	22	64	10	35	93	-89	-18	11	25	-144	17	62	61	-55	45	-54	55	-71	-53	36	56
232	-86	-86	85	-35	13	-64	73	-36	-2	0	-1	37	19	-23	22	50	21	63	46	25	5	-23	91	16	-24	11	18	-81	56	-4	6	41	106	-81	3	19	5	-131	-3	71	45	-47	56	-57	21	-61	-72	38	56
233	-64	-82	75	-1	3	-66	33	-31	24	2	9	55	30	-26	10	61	14	49	39	11	8	-25	113	43	-3	2	-11	-110	31	-45	6	48	97	-62	18	7	-11	-112	-14	91	27	-47	54	-43	-1	-39	-94	46	44
234	-20	-88	56	20	7	-73	16	-37	43	-6	12	63	39	-50	-9	79	18	28	33	-3	12	-9	116	39	15	8	-38	-117	8	-52	0	43	130	-43	29	-19	-27	-93	-28	82	3	-56	40	-39	-6	-9	-94	59	45
235	28	-78	40	14	11	-77	17	-28	41	-11	-1	62	50	-76	-14	59	14	12	36	-29	4	4	107	28	17	5	-42	-115	-35	10	-4	37	131	-24	21	-44	-45	-78	-36	77	-12	-67	29	-26	15	-3	-73	60	48
236	71	-48	22	1	13	-70	32	-5	35	-20	-6	52	60	-94	-6	63	5	7	38	-33	3	15	83	4	21	30	-14	-92	-37	57	4	31	114	-23	14	-67	-55	-75	-26	66	-9	-82	26	-32	26	-14	-29	47	48
237	92	-11	19	-22	15	-58	44	11	21	-28	-24	29	61	-105	6	51	8	17	34	-22	-4	19	73	7	23	36	37	-58	-26	72	11	14	90	-28	10	-67	-51	-71	6	69	1	-88	18	-31	29	-36	6	20	33
238	100	25	8	-47	13	-38	41	13	8	-26	-34	20	59	-94	15	48	17	20	25	-3	-13	16	29	19	16	35	93	-22	-17	76	17	-3	65	-48	-9	-44	-51	-91	42	69	4	-93	0	-17	39	-71	5	3	7
239	94	44	5	-49	25	-38	28	-2	7	-28	-28	21	57	-75	21	25	15	-6	5	18	-9	7	21	14	5	53	108	-9	-14	39	19	0	49	-60	-24	-10	-54	-86	58	76	6	-105	-1	20	43	-96	-19	-14	-7
240	91	47	1	-37	19	-53	15	-5	18	-32	-7	21	54	-58	18	12	18	-40	-13	29	6	-2	20	7	-4	78	80	-22	-3	46	27	1	35	-95	-36	5	-48	-82	71	106	-7	-112	-18	41	49	-90	-48	-13	-8
241	77	32	14	-45	13	-70	26	-16	27	-43	2	20	41	-60	20	-4	17	-53	-17	43	8	-3	41	21	-7	98	19	-51	15	45	26	6	53	-107	-33	-3	-46	-75	71	118	-24	-94	-48	49	47	-87	-82	13	-11
242	55	15	26	-30	8	-76	42	-16	30	-55	4	17	23	-73	11	0	12	-31	-13	47	15	-1	68	4	-14	73	-35	-86	28	47	22	17	71	-128	-21	-9	-40	-81	60	105	-40	-87	-61	36	43	-87	-95	34	-9
243	29	6	41	-13	-12	-75	45	-18	32	-57	6	14	8	-83	17	5	2	-8	-10	38	15	2	83	53	-27	18	-50	-114	45	75	21	24	73	-113	3	-37	-32	-98	32	83	-35	-64	-65	29	17	-67	-110	49	-2
244	11	4	43	-26	-13	-77	47	-26	29	-53	-3	5	-19	-89	20	21	-2	14	-3	32	17	11	94	41	-50	-39	-18	-121	53	70	11	24	56	-88	15	-47	-15	-108	3	52	-33	-52	-55	12	-28	-41	-105	44	23
245	-13	-7	30	-33	-28	-76	29	-37	30	-36	-4	-3	-39	-90	23	15	-3	9	3	23	14	8	105	30	-75	-42	36	-127	49	74	0	30	61	-91	16	-73	-2	-105	-4	32	-11	-37	-50	12	-59	1	-100	38	38
246	-20	-18	3	-33	-35	-81	6	-45	22	-28	-10	2	-52	-81	46	-7	-6	7	-8	15	14	3	106	9	-90	-25	54	-136	31	75	-8	27	83	-82	16	-85	23	-105	-6	13	16	-27	-49	18	-75	13	-97	24	59
247	-24	-30	-17	-44	-57	-63	-5	-39	27	-15	-1	-8	-47	-75	50	-11	-1	23	-19	24	15	-9	120	-26	-97	-6	42	-140	21	101	-4	19	116	-91	9	-100	59	-96	-3	1	28	-19	-68	27	-80	0	-77	21	62
248	-22	-37	-19	-53	-64	-54	-2	-38	28	-10	-1	-15	-42	-76	39	-2	5	51	-25	27	10	-5	92	-42	-71	20	7	-135	-24	74	-3	-3	122	-64	-1	-98	75	-87	-14	14	27	-21	-79	30	-73	-21	-67	22	48
249	-22	-41	-16	-58	-65	-33	14	-30	21	-7	-10	-25	-32	-78	22	11	10	76	-19	20	7	-2	69	-58	-45	48	-10	-132	-56	57	-4	-9	128	-55	-22	-91	87	-92	-18	46	14	-41	-67	29	-58	-55	-56	25	12
250	-24	-45	-16	-49	-50	-28	25	-22	24	-8	-13	-20	-21	-73	11	13	9	78	-19	2	-1	4	34	-63	18	43	7	-127	-79	-24	-7	1	119	-28	-26	-64	94	-80	-34	95	-2	-67	-61	19	-36	-76	-35	10	-6
251	-20	-42	-23	-16	-32	-22	17	-12	18	-20	-26	-19	-11	-75	3	19	2	80	-13	-9	-11	20	24	-7	76	42	43	-116	-79	-6	-13	22	114	-19	-31	-43	103	-73	-23	117	-19	-65	-60	20	4	-71	-10	-8	-5
252	-29	-30	-27	-16	-7	-13	7	-3	4	-25	-34	-22	-8	-75	3	32	8	59	-9	-21	-18	31	-1	10	122	33	76	-103	-52	-23	-20	37	119	-15	-39	-9	107	-81	-3	119	-49	-61	-73	29	30	-72	3	-25	5
253	-24	-16	-32	-24	34	-17	-3	8	-9	-39	-45	-34	-20	-74	13	40	4	47	-12	-34	-17	34	-5	56	117	22	71	-94	-27	29	-16	47	94	-38	-47	33	114	-90	19	107	-61	-43	-70	36	48	-69	25	-35	31
254	-12	-9	-31	-42	44	-44	-15	16	-20	-44	-52	-43	-32	-72	16	32	9	32	-13	-32	-11	28	17	54	74	46	41	-92	-4	42	-3	49	61	-86	-50	39	104	-96	48	110	-65	-34	-62	10	49	-76	25	-29	55
255	8	-24	-26	-78	69	-81	13	15	-30	-44	-70	-51	-55	-65	17	25	19	25	-6	-25	-18	19	50	34	24	51	12	-88	10	80	2	51	35	-68	-46	55	80	-92	61	123	-55	-41	-50	-43	58	-79	11	-2	76
256	25	-31	-18	-45	65	-114	35	12	-32	-29	-76	-42	-63	-56	8	19	24	28	-1	-15	-22	-10	92	24	-51	52	-4	-84	13	100	7	65	30	-72	-36	56	57	-76	57	113	-40	-71	-35	-91	74	-68	-8	20	76
257	35	-33	-10	-40	56	-128	51	27	-17	-21	-57	-17	-61	-50	14	17	27	25	5	-6	-21	-21	138	24	-93	25	1	-81	29	123	9	55	65	-25	-17	53	37	-61	45	117	-35	-90	-20	-122	83	-53	-53	37	84
258	45	-27	-10	0	27	-114	17	48	-5	-19	-43	-7	-59	-55	6	23	28	37	14	-2	-19	-32	158	6	-107	6	24	-67	25	130	6	48	72	-34	-13	37	25	-49	53	113	-50	-93	-7	-113	76	-24	-71	35	78
259	38	-37	1	17	-18	-81	-37	54	1	-27	-36	-1	-66	-62	8	26	37	32	13	1	-25	-41	148	-6	-104	31	36	-57	6	154	1	45	84	-55	-14	-11	13	-48	67	107	-62	-73	15	-91	71	-9	-86	24	64
260	41	-41	-3	23	-55	-68	-94	46	1	-45	-42	-1	-68	-52	11	21	45	9	1	-5	-33	-51	115	-26	-85	60	12	-47	-10	117	-2	55	83	-64	-16	-44	18	-49	72	112	-54	-55	23	-61	71	-4	-70	9	43
261	38	-42	-5	-7	-86	-72	-106	16	0	-62	-43	-9	-61	-34	13	25	46	-5	-12	-5	-31	-50	91	-48	-80	89	-18	-44	-22	88	5	67	89	-58	1	-74	23	-55	65	107	-42	-39	32	-44	70	8	-38	-2	36
262	38	-42	-10	-31	-95	-88	-70	-17	-9	-67	-53	-21	-67	-19	17	15	38	-5	-30	-7	-28	-42	82	-53	-70	126	-29	-38	0	83	25	61	103	-81	-2	-72	13	-63	46	98	-29	-25	10	-52	66	4	-14	-5	37
263	26	-28	-17	-37	-87	-101	-27	-41	-25	-59	-59	-22	-64	-3	25	10	23	12	-44	2	-29	-35	94	1	-66	133	-19	-42	9	46	59	62	107	-61	-10	-57	-1	-81	15	100	-36	-18	-2	-52	63	2	13	-12	43
264	9	-16	-33	-32	-72	-101	2	-40	-30	-59	-58	-14	-64	15	30	19	6	17	-51	16	-31	-33	80	-7	-48	116	3	-54	28	86	95	54	91	-44	-30	-43	-9	-83	-16	87	-39	-29	-14	-50	61	-11	19	-22	52
265	-1	-15	-35	-39	-47	-82	3	-24	-26	-54	-52	-9	-60	26	30	50	-3	7	-42	29	-29	-26	67	-12	-31	91	21	-60	18	59	126	41	53	-36	-53	-22	-21	-98	-35	87	-56	-35	-20	-43	56	-16	28	-25	50
266	-17	-24	-28	-30	-23	-56	-8	-14	-9	-40	-35	-1	-63	44	28	66	0	-11	-24	34	-27	-21	37	-51	-14	77	13	-68	-1	64	129	29	33	-34	-68	-7	-19	-97	-45	104	-68	-46	8	-43	49	-19	29	-6	50
267	-17	-36	-19	-41	-5	-38	-28	-9	9	-28	-12	14	-72	59	24	82	-8	-32	-5	30	-14	-18	24	-30	-19	73	-9	-70	-8	25	124	13	22	-64	-65	15	-21	-89	-55	92	-83	-42	42	-43	26	-35	23	15	51
268	-17	-39	-12	-61	3	-27	-27	-16	20	-17	4	26	-69	65	22	85	-3	-37	2	26	-3	-26	25	-23	-31	95	-26	-66	-3	37	109	-4	34	-75	-50	34	-12	-73	-71	97	-94	-34	63	-41	-2	-34	16	44	55
269	-17	-40	-15	-83	5	-16	-3	-25	17	-10	11	23	-62	57	29	69	4	-22	3	24	-7	-32	38	-14	-65	92	-13	-41	-3	36	83	-9	97	-83	-35	41	-16	-57	-76	82	-104	-31	76	-53	8	-35	8	58	49
270	-20	-21	-25	-89	16	-5	18	-26	13	-8	7	16	-46	36	30	40	1	-16	8	25	-3	-52	56	-24	-109	65	18	-26	-25	26	62	-1	109	-87	-20	43	-12	-52	-75	53	-104	-33	78	-69	11	-29	-4	56	47
271	-15	-1	-42	-72	25	6	23	-8	3	-16	-4	4	-28	22	40	11	-4	-13	2	18	-5	-56	114	-31	-136	22	37	-12	-24	60	45	15	102	-93	-7	31	-10	-54	-65	50	-87	-28	84	-93	23	-30	-18	36	46
272	-12	17	-40	-44	33	13	14	8	-4	-16	-15	-8	-22	-3	23	9	-9	-28	9	30	-6	-54	125	9	-147	24	36	-9	-33	76	29	22	56	-77	-7	19	-24	-62	-51	42	-89	-24	82	-97	20	-28	-19	14	43
273	-7	-2	-18	-11	37	7	6	7	-1	-13	-22	-7	-22	-14	17	7	-7	-37	15	20	-23	-47	135	15	-121	25	21	-22	-37	67	13	25	25	-74	-28	12	-39	-67	-49	24	-84	-34	73	-58	25	-39	-30	10	44
274	1	-33	10	15	28	-2	-5	-1	3	-12	-15	-3	-11	-20	7	16	-15	-32	19	13	-34	-47	132	0	-91	36	-10	-44	-42	74	6	22	26	-76	-39	8	-41	-68	-51	19	-89	-53	50	15	30	-23	-38	-1	37
275	18	-86	43	5	0	-47	-5	-18	30	-6	11	-2	-10	-31	4	18	-18	1	25	9	-37	-44	102	-36	-50	26	-20	-64	-20	68	2	5	20	-65	-36	-6	-25	-48	-51	-3	-104	-53	7	59	34	-17	-10	5	42
276	24	-121	53	14	-24	-89	-11	-36	28	2	18	-12	-12	-39	3	23	-11	40	27	6	-47	-36	54	-63	-21	5	-17	-76	-16	77	-4	-12	14	-64	-22	-12	-1	-42	-43	9	-115	-51	-33	77	35	-28	11	18	47
277	23	-126	43	3	-53	-130	-24	-40	36	22	32	-10	-11	-40	-3	29	3	44	18	11	-45	-40	-6	-59	-10	-4	-3	-86	28	95	-3	-11	27	-63	-1	-13	24	-45	-46	7	-111	-50	-57	54	42	-50	8	24	41
278	30	-109	22	24	-52	-157	-42	-34	32	26	27	-2	-1	-34	3	33	9	17	3	13	-28	-32	-49	3	-10	-10	6	-80	32	81	-6	-7	47	-68	3	-2	38	-41	-62	38	-90	-51	-64	20	30	-63	11	25	49
279	25	-78	17	27	-51	-163	-55	-27	30	17	25	0	0	-38	1	42	20	-21	1	25	-14	-22	-58	-1	-9	34	20	-69	53	112	-2	-5	54	-75	0	-4	47	-38	-60	63	-73	-44	-58	-2	7	-68	-16	30	56
280	12	-54	39	29	-21	-152	-45	-19	25	-6	6	5	-8	-26	12	40	7	-47	0	19	-8	-14	-38	1	6	102	23	-57	37	107	-14	-11	62	-102	-5	3	41	-42	-71	80	-67	-41	-40	1	-8	-55	-36	34	62
281	9	-42	49	-6	0	-131	-39	-2	20	-34	-1	1	-15	-19	20	45	-6	-59	4	10	-9	-13	-8	-37	20	118	21	-59	-2	110	-16	-22	52	-79	-7	-1	48	-47	-85	92	-71	-41	-22	31	-33	-46	-36	32	72
282	13	-57	56	-11	3	-112	-19	18	31	-61	3	-12	-17	-13	31	47	-21	-50	6	2	-24	-23	17	-6	31	115	21	-56	-41	59	-18	-29	61	-43	-1	-23	59	-50	-107	82	-80	-39	-8	37	-30	-16	-36	26	82
283	18	-70	59	-9	2	-74	-7	34	25	-63	-6	-33	-11	-18	37	40	-29	-21	23	-4	-32	-27	25	-3	14	81	24	-35	-71	15	-28	-20	101	-17	-8	-32	57	-48	-121	49	-90	-45	19	36	-20	-11	-34	15	80
284	13	-91	68	16	-2	-35	2	40	19	-44	-12	-44	0	-17	45	32	-31	4	31	-7	-37	-35	11	37	-15	56	21	-27	-43	27	-33	-8	106	0	-8	-38	56	-42	-124	49	-82	-49	50	25	4	2	-46	2	78
285	8	-90	79	2	-8	-4	4	28	6	-14	-24	-42	11	-5	47	39	-38	7	33	-2	-39	-30	-1	35	-28	24	25	-6	1	36	-33	11	77	-2	-7	-43	43	-41	-115	62	-56	-52	75	27	10	-4	-67	-22	89
286	-9	-80	81	-27	-22	-1	13	14	3	15	-28	-28	24	-4	32	44	-33	-28	29	14	-38	-23	19	27	-39	0	29	2	31	68	-26	9	44	-35	10	-56	23	-47	-115	84	-36	-56	78	24	8	-5	-106	-31	93
287	-28	-53	78	-39	-24	-16	16	-1	10	32	-28	-10	24	-4	23	53	-38	-81	17	27	-43	-23	52	-7	-38	-11	25	9	27	97	-27	11	-2	-34	26	-61	20	-59	-111	84	-17	-77	73	16	-3	-11	-126	-26	79
288	-41	-18	58	-44	-26	-29	9	0	21	37	-16	6	26	-5	21	54	-39	-132	7	24	-35	-22	85	-13	-43	6	15	10	0	131	-22	12	-24	-35	18	-61	23	-58	-110	73	17	-82	68	1	-20	-3	-139	-13	56
289	-43	11	50	-35	-27	-51	18	4	27	31	-12	-1	21	-7	19	71	-46	-130	2	18	-38	-12	102	-7	-30	34	14	5	-22	152	-22	8	-39	-14	-15	-54	27	-53	-103	72	49	-80	50	2	-40	-1	-116	-1	37
290	-45	15	51	-9	-26	-58	39	7	14	32	-21	-10	14	-9	9	70	-31	-98	4	13	-43	-2	101	-14	-29	54	40	-10	-26	173	-22	12	-16	-5	-57	-32	40	-50	-96	54	61	-69	24	34	-46	-6	-85	2	28
291	-65	10	67	-19	-33	-80	59	3	1	28	-28	-2	12	-8	6	69	-18	-56	-1	-1	-54	0	58	24	-34	58	59	-35	-15	109	-1	19	8	-8	-75	-14	35	-58	-105	43	63	-58	1	73	-57	-29	-66	-8	25
292	-87	1	79	-20	-29	-105	69	3	1	20	-23	-6	12	-10	6	67	-5	-26	-6	5	-47	2	23	-10	-48	56	63	-52	-14	123	23	25	7	3	-69	13	38	-69	-116	48	36	-52	-3	82	-61	-40	-40	-28	32
293	-113	-16	95	-20	-41	-124	60	-5	4	8	-7	-8	16	-16	4	78	5	-21	-4	14	-43	7	-21	-18	-51	62	51	-53	27	132	53	27	-9	3	-53	15	30	-84	-104	54	0	-58	-10	71	-63	-37	-42	-34	38
294	-125	-47	97	-4	-34	-130	42	-4	4	2	3	-16	16	-15	13	69	1	-35	2	22	-32	10	-47	-29	-49	79	31	-52	12	117	67	38	-2	-15	-42	40	19	-92	-102	77	-34	-70	-11	38	-63	-38	-46	-37	45
295	-125	-78	83	-22	-54	-135	22	-6	10	-8	20	-15	27	-10	25	58	-9	-45	2	27	-30	11	-33	-26	-45	81	18	-58	21	110	86	63	29	-36	-26	31	26	-104	-103	77	-48	-67	-24	36	-63	-41	-63	-34	62
296	-101	-111	66	-32	-48	-132	20	-3	17	-30	25	-18	28	-14	37	30	-11	-29	-1	29	-35	16	-8	11	-40	83	19	-60	53	99	87	56	56	-61	-17	28	29	-102	-113	83	-21	-54	-26	27	-64	-33	-64	-29	69
297	-79	-138	47	-46	-45	-110	38	-15	21	-48	15	-38	29	-33	45	24	-11	-16	4	24	-40	17	21	27	-43	78	16	-57	89	79	78	36	76	-62	-13	14	29	-105	-117	81	-17	-35	-21	38	-51	-18	-58	-33	60
298	-54	-155	41	-68	-31	-97	49	-22	29	-61	12	-38	27	-46	47	1	-14	-13	-1	20	-36	15	41	10	-53	55	1	-54	92	72	61	4	67	-56	-16	13	22	-99	-118	99	-12	-36	-9	41	-18	-19	-58	-55	46
299	-23	-152	24	-79	-20	-75	32	-33	40	-66	13	-37	38	-54	53	4	-13	-23	2	14	-26	11	59	-11	-52	34	-12	-44	59	43	46	-21	35	-29	-20	24	18	-82	-108	116	-27	-46	-26	20	-11	-7	-69	-90	42
300	-8	-149	2	-85	-15	-58	0	-55	55	-60	13	-31	44	-53	47	-1	-2	-26	4	25	-21	15	68	-25	-37	60	-16	-35	5	48	35	-32	-2	-38	-24	23	16	-60	-92	132	-54	-54	-39	-11	3	-20	-77	-132	55
301	-6	-120	-28	-41	-10	-30	-33	-69	68	-43	6	-22	51	-44	45	19	17	-27	5	30	-21	22	51	-27	-19	97	0	-21	-7	50	23	-22	-14	-35	-38	20	19	-41	-77	139	-71	-72	-64	-46	-7	-19	-83	-160	61
302	-6	-76	-55	6	-5	-26	-70	-83	70	-34	-2	-18	57	-32	43	37	34	-41	7	38	-17	20	30	-21	-7	137	25	-6	2	52	25	-4	-8	-48	-46	8	24	-39	-60	141	-90	-77	-67	-51	-15	-11	-79	-170	66
303	-4	-43	-58	18	-17	-30	-69	-83	71	-30	-15	-15	48	-21	38	46	38	-57	8	52	-17	19	5	-22	1	151	40	12	13	58	20	14	38	-43	-64	-9	20	-34	-49	136	-99	-68	-57	-58	-26	-3	-72	-155	66
304	-5	-29	-44	15	-24	-49	-66	-71	56	-21	-24	-16	40	-12	30	58	47	-62	10	45	-18	12	-13	-27	5	152	32	22	17	71	17	16	58	-47	-82	-19	0	-49	-42	103	-74	-66	-34	-52	-17	7	-67	-122	60
305	-8	-36	-28	-12	-25	-63	-59	-59	45	-17	-21	-1	29	5	21	43	37	-62	-5	29	-19	-1	-20	23	-1	127	-16	27	16	71	10	23	81	-39	-92	-13	-20	-56	-48	70	-32	-79	6	-34	-3	-5	-81	-96	72
306	-10	-44	-21	-4	-23	-63	-53	-39	40	-14	-13	11	27	13	14	50	30	-65	-10	15	-8	-3	8	69	7	115	-54	38	9	116	6	9	72	-18	-95	-6	-46	-61	-55	60	-16	-95	21	-10	10	-13	-85	-78	86
307	-6	-53	6	-31	-14	-55	-37	-44	33	-14	-20	19	25	23	12	41	30	-50	-7	5	-6	-2	46	86	-4	101	-69	48	20	81	3	-16	74	-12	-89	1	-64	-70	-72	61	-26	-89	11	12	12	-13	-98	-67	95
308	-2	-60	42	3	-11	-33	-22	-50	25	-17	-31	25	27	31	10	25	24	-50	-3	-1	-5	3	90	86	-35	106	-50	51	59	77	3	-27	86	-26	-85	-8	-67	-76	-92	71	-46	-76	-3	14	22	-29	-94	-69	95
309	-2	-52	89	37	-32	-25	-2	-53	17	-36	-32	25	26	35	14	19	11	-51	-6	-4	1	9	108	78	-70	96	-22	37	65	51	30	-27	80	-48	-59	-31	-46	-72	-125	64	-59	-64	-16	4	9	-33	-72	-81	90
310	-2	-47	122	35	-49	-16	0	-49	14	-60	-33	15	25	39	6	-2	-5	-61	-8	-2	-4	18	108	42	-101	75	2	30	55	33	50	-4	74	-75	-27	-47	-16	-64	-145	42	-73	-61	-26	-13	1	-48	-35	-92	104
311	-3	-42	125	28	-63	-5	-10	-42	19	-76	-32	6	20	32	3	6	-15	-71	-10	2	-22	23	79	26	-115	51	11	26	7	60	61	24	78	-62	16	-49	9	-57	-148	31	-79	-77	-25	-13	-5	-43	-12	-89	124
312	9	-44	106	31	-54	-1	-31	-30	22	-89	-31	8	12	39	0	5	-13	-64	-19	0	-45	21	56	0	-124	41	-14	18	-23	63	64	43	78	-64	54	-24	22	-49	-144	37	-88	-89	-11	1	-24	-52	2	-84	130
313	26	-44	72	44	-48	-3	-44	-21	33	-87	-25	9	15	49	-16	31	-10	-27	-26	4	-54	16	40	-16	-120	51	-33	19	3	68	63	41	65	-34	67	-12	43	-30	-127	56	-81	-87	-4	0	-38	-39	5	-71	124
314	32	-46	61	86	-23	-8	-34	-31	27	-86	-37	11	-1	57	-31	38	-8	14	-34	0	-56	19	54	-20	-111	54	-31	16	21	45	60	28	82	-58	44	6	50	-26	-111	70	-75	-80	-2	-13	-60	-36	3	-58	106
315	21	-51	43	104	6	-18	-26	-43	20	-82	-47	16	-8	64	-41	23	-15	51	-36	1	-53	22	63	0	-99	63	0	15	45	39	61	17	65	-42	10	23	57	-32	-89	72	-69	-76	-5	-25	-62	-30	10	-50	76
316	7	-98	11	-30	97	-95	5	-48	-9	-7	-25	-66	35	-51	-25	-94	-38	19	-42	8	-167	-53	-9	32	-44	-46	-23	-9	-28	-47	-34	-50	63	-1	-89	-66	-168	-5	28	-59	-24	18	30	-48	-68	-12	-20	35	43
317	9	-113	3	-29	109	-96	13	-41	-6	-10	-29	-117	36	-42	-14	-98	-45	13	-21	3	-167	-46	-4	35	-43	-42	-25	-5	-35	-53	-31	-54	61	12	-83	-68	-164	-7	41	-53	-22	24	41	-50	-59	-16	-16	81	38
318	11	-124	-7	-18	109	-95	8	-41	-5	-7	-32	-151	35	-36	-8	-102	-36	10	-4	4	-168	-49	0	34	-41	-36	-26	2	-35	-53	-27	-50	64	25	-77	-62	-158	5	37	-42	-17	24	36	-42	-62	-19	-29	92	35
319	18	-131	-21	-18	95	-89	23	-37	-3	-7	-30	-175	38	-35	-30	-96	-42	0	-1	2	-168	-47	2	35	-46	-33	-24	1	-28	-57	-25	-45	65	25	-69	-46	-161	7	44	-46	-14	15	45	-33	-57	-15	-56	101	45
320	22	-129	-38	-19	109	-79	21	-45	0	-9	-26	-194	41	-38	-10	-95	-65	-9	0	2	-173	-52	-5	39	-41	-30	-17	4	-27	-61	-27	-50	65	24	-63	-30	-154	16	47	-59	-21	15	45	-22	-56	-13	-69	94	42
321	18	-124	-40	-4	132	-72	21	-41	5	-18	-23	-199	51	-51	-18	-84	-52	-11	-3	-3	-171	-54	0	39	-31	-17	-9	10	-20	-64	-19	-56	68	17	-62	-21	-142	16	52	-73	-22	11	51	-20	-59	-10	-77	83	38
322	18	-111	-24	3	136	-66	14	-30	13	-18	-23	-205	58	-59	-25	-77	-61	-18	-3	-5	-169	-57	1	41	-22	-13	-4	9	-16	-64	-15	-52	74	16	-51	-12	-127	23	46	-68	-16	6	45	-22	-59	-6	-57	66	27
323	16	-98	-11	17	185	-49	21	-19	11	-19	-21	-201	63	-58	-52	-71	-58	-15	16	-13	-158	-55	0	38	-13	-13	-2	17	-15	-55	-3	-48	82	17	-40	-2	-117	22	43	-53	-1	7	44	-19	-60	-4	-47	77	21
324	23	-78	4	37	146	-35	39	-15	5	-13	-24	-195	67	-59	-66	-67	-72	-19	26	-16	-156	-48	-1	23	-6	-10	6	20	-8	-51	6	-47	90	15	-26	3	-114	29	45	-39	9	-4	51	-14	-58	2	-49	92	23
325	23	-58	0	60	100	-22	53	-16	-2	-9	-21	-194	66	-52	-77	-66	-91	-21	40	-12	-148	-38	2	15	2	-12	11	24	-1	-49	15	-43	86	13	-19	4	-102	37	30	-28	12	-4	33	-5	-50	5	-43	91	34
326	25	-43	3	75	61	-15	46	-16	3	-1	-21	-196	62	-48	-57	-63	-91	-19	47	-2	-142	-28	2	-7	13	-14	13	19	-1	-44	30	-38	77	10	-2	6	-106	41	11	-14	4	-22	11	1	-46	4	-49	100	43
327	26	-28	2	86	41	-7	44	-12	-2	7	-19	-198	55	-31	-52	-65	-83	-15	66	-1	-146	-20	5	-11	17	-18	15	22	-1	-45	38	-34	76	-3	3	2	-108	41	5	-3	-1	-25	3	1	-40	12	-43	78	47
328	30	-20	11	84	3	-3	34	-14	-5	17	-20	-196	52	-21	-45	-62	-57	-13	85	3	-140	-16	8	-22	24	-17	18	21	1	-47	42	-29	69	-16	17	0	-100	43	-8	7	3	-33	-5	1	-41	0	-49	50	24
329	38	-17	9	71	-40	-12	22	-21	1	23	-18	-191	47	-16	-22	-53	-70	-8	93	5	-130	-7	1	-21	32	-16	23	17	-4	-51	47	-19	64	-23	23	0	-88	49	-10	2	-1	-35	-9	0	-36	3	-48	28	2
330	41	-25	7	47	-60	-11	19	-32	-4	25	-16	-178	49	-18	-44	-45	-69	-1	84	3	-115	-6	-3	-37	37	-13	25	15	10	-51	50	-11	45	-34	14	-3	-77	61	5	0	-1	-53	6	6	-39	8	-44	8	-16
331	40	-24	2	31	-80	-18	16	-43	2	23	-14	-166	54	-28	-63	-42	-94	15	63	1	-100	-4	0	-33	47	-12	24	8	20	-52	53	-10	32	-31	-8	-5	-68	64	17	-10	-2	-55	10	3	-38	0	-36	4	-15
332	40	-23	2	28	-73	-21	15	-44	11	14	-16	-160	59	-36	-53	-28	-110	25	30	0	-85	2	-7	-27	42	-13	21	2	21	-43	55	-15	30	-22	-28	-4	-57	58	30	-4	-1	-46	19	8	-44	0	-46	-4	-7
333	39	-15	-1	23	-71	-31	11	-37	15	7	-15	-156	63	-44	-72	-10	-95	36	4	2	-67	2	-12	-21	28	-16	12	-4	19	-41	49	-28	33	-3	-32	0	-55	43	26	-5	0	-44	21	3	-37	-3	-51	-12	2
334	38	-15	1	12	-90	-33	10	-38	18	-10	-17	-151	64	-50	-39	4	-105	40	-8	-4	-55	8	-6	14	19	-24	0	0	16	-45	40	-45	37	17	-39	10	-44	32	25	-5	2	-11	26	-6	-43	-10	-59	-2	3
335	37	-11	1	-1	-48	-42	-1	-31	3	-13	-20	-138	69	-55	-27	18	-87	34	-14	-8	-45	10	-3	31	10	-28	-5	-6	20	-50	31	-49	49	26	-47	23	-34	31	15	-7	0	11	14	-8	-39	-16	-58	9	-1
336	31	-16	-6	-11	11	-50	-7	-25	1	-8	-24	-138	68	-52	-29	30	-89	30	-18	-24	-28	6	-2	33	5	-33	-2	-12	22	-49	22	-48	44	35	-53	39	-20	41	5	-4	5	13	-12	-22	-45	-17	-63	28	-3
337	26	-25	-9	-14	70	-59	-16	-18	-3	1	-24	-131	69	-45	-23	40	-98	21	-26	-36	-20	-7	7	31	-9	-35	-7	-10	21	-41	6	-40	28	45	-67	55	-13	48	1	-8	-3	12	-33	-21	-59	-13	-52	51	-2
338	20	-36	-12	-24	90	-74	-15	-10	14	7	-25	-121	72	-38	-13	35	-90	10	-35	-48	-28	-16	4	34	-14	-32	-4	-12	18	-41	-2	-41	-1	55	-80	69	-11	54	8	-4	-12	11	-38	-36	-66	-16	-47	63	3
339	10	-43	-12	-30	67	-88	-33	-5	32	5	-25	-107	74	-37	-12	38	-69	13	-41	-52	-24	-20	0	37	-30	-29	-17	-9	16	-38	-15	-41	-14	69	-92	79	-8	64	14	-2	-13	13	-41	-42	-71	-14	-39	69	5
340	11	-61	-12	-27	33	-104	-42	-8	47	4	-24	-89	67	-35	-2	32	-58	21	-45	-57	-36	-23	-10	35	-43	-27	-20	-14	10	-33	-26	-47	-34	74	-94	85	-16	72	30	-8	-20	10	-26	-48	-66	-20	-37	65	11
341	4	-78	-12	-19	-9	-114	-50	-8	59	-3	-21	-66	64	-39	-1	30	-50	33	-56	-61	-36	-32	-12	24	-53	-25	-15	-19	18	-20	-37	-59	-34	69	-94	91	-11	80	34	-15	-26	3	-32	-55	-69	-19	-33	51	14
342	2	-90	-15	-4	-68	-132	-51	-15	60	-8	-22	-41	59	-52	7	24	-53	38	-52	-64	-43	-48	-18	31	-58	-22	-12	-24	24	-9	-45	-63	-40	68	-92	100	-10	84	34	-26	-32	5	-41	-45	-70	-28	-36	56	19
343	5	-101	-22	15	-135	-148	-51	-2	56	-11	-23	-33	54	-55	18	27	-56	42	-51	-59	-30	-56	-23	45	-66	-21	-12	-23	40	4	-50	-61	-54	68	-85	110	-3	84	39	-30	-41	18	-41	-35	-76	-30	-35	53	30
344	10	-100	-30	14	-167	-162	-49	5	45	-9	-17	-15	47	-59	50	30	-48	40	-39	-51	-17	-73	-21	43	-71	-17	-14	-16	49	24	-58	-51	-62	72	-75	122	-12	91	53	-38	-43	11	-37	-30	-84	-35	-45	42	45
345	8	-97	-27	14	-131	-172	-51	18	38	-8	-20	-1	44	-58	76	26	-23	34	-29	-46	-17	-71	-23	51	-64	-13	-8	-5	70	34	-61	-40	-78	81	-66	124	-14	91	53	-40	-42	21	-45	-28	-88	-39	-44	5	47
346	10	-93	-23	8	-141	-182	-57	24	20	-8	-20	15	41	-53	59	27	20	30	-18	-45	-10	-75	-23	68	-59	-10	-12	6	85	40	-55	-33	-92	86	-60	125	-25	103	66	-36	-36	38	-36	-24	-94	-41	-44	-39	62
347	10	-95	-18	-6	-130	-192	-57	14	12	-9	-23	21	41	-52	23	20	17	30	-10	-40	-14	-70	-24	85	-50	-2	-13	8	104	42	-47	-31	-100	90	-57	120	-32	108	68	-37	-29	54	-27	-12	-86	-32	-19	-60	72
348	2	-100	-13	-9	-136	-199	-48	2	11	-8	-26	20	43	-53	11	18	0	28	-9	-27	-14	-52	-18	89	-41	-10	-11	13	114	44	-37	-37	-97	88	-61	109	-29	113	94	-39	-21	64	10	-7	-74	-30	2	-70	73
349	-1	-101	-21	-3	-105	-209	-32	0	-7	1	-29	18	45	-55	5	20	-13	25	-20	-14	-14	-41	-18	85	-32	-6	-18	13	121	43	-19	-34	-85	86	-53	97	-19	115	109	-47	-15	58	46	-8	-65	-30	19	-86	73
350	-9	-100	-36	11	-88	-223	-39	4	-2	7	-27	9	45	-56	16	28	-11	18	-29	-1	-9	-37	-10	80	-17	-17	-19	15	127	43	-3	-29	-87	79	-44	90	-6	101	104	-57	0	65	62	-10	-71	-32	26	-105	63
351	-15	-98	-47	25	-86	-232	-38	0	-18	14	-18	2	43	-49	3	34	-1	15	-34	3	1	-44	-8	83	-2	-17	-19	14	132	36	18	-21	-88	75	-30	85	-1	97	100	-58	-8	72	78	-7	-73	-38	19	-125	50
352	-20	-90	-48	31	-101	-241	-51	-3	-35	19	-15	-1	45	-41	12	35	4	14	-32	1	3	-53	-8	101	14	-20	-22	15	140	29	37	-16	-87	71	-15	78	5	98	85	-59	-13	86	73	-9	-76	-34	15	-154	34
353	-29	-80	-42	27	-78	-247	-61	-9	-40	23	-7	-3	44	-40	22	45	14	13	-27	6	12	-53	-6	115	28	-19	-18	16	136	31	56	-6	-69	74	-10	74	8	100	73	-52	-18	100	65	-12	-72	-27	0	-183	31
354	-43	-62	-33	18	-1	-246	-60	-15	-38	27	-3	-18	46	-32	25	52	1	11	-17	11	7	-60	0	124	41	-17	-25	8	132	30	68	-10	-47	76	-12	66	2	88	64	-44	-25	105	57	-1	-68	-21	-6	-184	32
355	-46	-48	-35	13	21	-236	-65	-19	-29	27	0	-20	52	-23	22	52	-6	5	-11	10	7	-60	-5	116	43	-18	-28	8	131	31	74	-13	-38	80	-22	56	-3	76	64	-45	-19	98	57	4	-68	-21	-23	-192	29
356	-61	-33	-55	7	-10	-218	-59	-9	-9	30	4	-30	56	-16	7	52	-20	-2	-22	9	4	-65	3	117	40	-14	-22	5	121	40	74	-12	-35	88	-29	49	1	78	61	-61	-15	98	53	12	-70	-23	-28	-183	23
357	-63	-20	-69	2	-60	-197	-64	-2	9	37	8	-33	56	-13	-41	50	-42	-12	-32	0	11	-62	-4	115	28	-11	-29	7	120	41	63	-11	-27	92	-38	42	5	78	60	-68	-13	96	56	14	-66	-19	-34	-169	22
358	-63	-7	-76	2	-111	-164	-59	2	37	37	14	-31	51	-10	-56	43	-85	-13	-42	-9	6	-61	-11	115	15	-7	-29	5	121	44	45	-10	-18	91	-40	34	3	68	69	-75	-16	93	65	12	-68	-31	-40	-143	24
359	-69	19	-62	6	-119	-132	-63	6	59	35	5	-28	49	-10	-119	39	-113	-18	-57	-22	8	-67	-12	128	3	3	-33	10	119	35	26	-10	-5	83	-42	21	3	60	84	-75	-22	109	76	5	-66	-35	-32	-119	34
360	-68	36	-42	21	-121	-98	-67	6	71	30	0	-17	43	-13	-134	38	-146	-15	-59	-37	4	-69	-17	124	-4	9	-35	7	111	26	16	-15	-4	75	-47	16	-1	60	66	-71	-24	112	55	-8	-74	-43	-58	-96	42
361	-68	41	-27	11	-120	-75	-79	7	68	27	-10	-9	42	-19	-145	35	-161	-21	-69	-47	8	-74	-21	127	-11	11	-33	2	93	21	-1	-13	0	69	-48	8	-3	62	34	-72	-25	131	17	-11	-85	-37	-77	-78	51
362	-65	37	-19	18	-60	-55	-85	4	62	17	-13	0	44	-28	-120	29	-171	-22	-59	-65	6	-82	-14	115	-20	21	-32	0	92	24	-8	-21	11	55	-61	4	-8	69	3	-73	-26	129	-10	-11	-99	-40	-91	-81	47
363	-62	26	-11	10	-18	-40	-92	-1	67	14	-11	5	49	-37	-69	25	-169	-19	-68	-78	7	-83	-12	122	-31	24	-28	-3	86	16	-22	-29	17	45	-66	2	-10	72	-30	-64	-30	137	-38	-10	-102	-45	-86	-73	40
364	-55	12	-19	13	41	-30	-98	0	72	9	-4	3	55	-49	-57	29	-134	-14	-59	-80	15	-86	-20	107	-44	31	-23	-8	79	26	-33	-33	18	33	-69	10	-14	74	-28	-58	-31	121	-44	-15	-108	-43	-56	-42	37
365	-51	-1	-29	17	73	-24	-99	-2	65	11	-1	1	56	-51	-62	30	-117	-10	-49	-80	12	-90	-17	99	-49	33	-15	-17	70	27	-44	-29	17	22	-60	18	-18	72	-29	-55	-34	106	-54	-21	-113	-44	-30	-1	37
366	-35	-11	-38	24	68	-21	-95	-5	46	21	-5	1	55	-55	-79	34	-110	-11	-45	-79	17	-93	-20	89	-45	39	-9	-20	71	22	-46	-14	10	9	-53	29	-10	71	-32	-57	-28	90	-62	-42	-120	-44	-5	38	39
367	-40	-12	-43	31	42	-21	-90	-2	31	34	-5	1	50	-45	-89	33	-108	-8	-41	-67	13	-95	-19	75	-36	44	-6	-24	66	14	-41	6	5	2	-44	42	-17	73	-46	-56	-28	67	-72	-58	-125	-45	16	47	40
368	-39	-12	-38	32	0	-14	-78	2	7	45	-10	-3	46	-34	-47	33	-114	-9	-36	-62	17	-90	-22	72	-32	43	-13	-24	72	11	-41	20	0	3	-36	47	-17	68	-56	-50	-32	59	-74	-66	-122	-40	25	41	50
369	-41	-14	-28	31	-29	-6	-70	0	9	47	-11	-1	43	-24	-48	25	-92	-7	-29	-57	11	-75	-28	65	-25	41	-20	-22	80	13	-33	20	-6	3	-39	50	-13	71	-68	-33	-22	50	-72	-73	-106	-34	28	45	51
370	-28	-21	-23	44	-21	-1	-64	-3	14	42	-21	-11	32	-20	-49	24	-98	1	-20	-55	13	-51	-24	75	-19	34	-16	-23	87	15	-28	9	-9	10	-39	52	-3	64	-83	-22	-23	68	-88	-76	-85	-27	21	38	47
371	-18	-31	-26	62	52	5	-71	-5	29	38	-22	-19	22	-27	-85	38	-99	9	-11	-49	25	-32	-25	71	-26	26	-18	-23	88	22	-25	3	-14	8	-33	55	8	80	-85	-12	-25	77	-86	-79	-63	-28	18	62	46
372	-8	-37	-19	66	107	9	-71	-5	40	32	-23	-21	9	-30	-97	46	-120	26	5	-43	29	-17	-24	56	-17	12	-7	-23	88	18	-17	-5	-29	2	-23	53	14	77	-91	-5	-25	68	-86	-76	-46	-32	27	93	43
373	-1	-31	-17	67	125	12	-84	1	48	26	-28	-17	4	-35	-81	60	-118	43	30	-38	37	-7	-19	58	-14	3	3	-16	88	24	-8	-7	-34	-7	-16	50	25	76	-105	-1	-30	75	-99	-71	-39	-34	23	88	48
374	8	-19	-16	64	74	8	-78	2	51	22	-23	-15	-1	-44	-72	67	-113	59	39	-32	51	-3	-24	54	-2	-5	13	-13	78	22	1	-13	-38	-11	-10	50	35	73	-121	-6	-21	60	-115	-65	-31	-38	4	68	54
375	12	-11	-12	63	43	11	-76	9	65	25	-30	-17	-1	-35	-54	74	-102	65	44	-20	56	0	-22	50	1	-9	14	-9	77	30	6	-19	-29	-13	-11	51	45	68	-131	-15	-17	58	-129	-55	-31	-31	-15	21	58
376	16	-9	-15	64	11	14	-65	13	70	18	-31	-23	0	-31	-52	77	-87	67	40	-18	61	2	-19	52	3	-14	15	-2	78	26	10	-25	-25	-15	-9	49	50	73	-121	-35	-9	64	-125	-57	-21	-31	-32	1	58
377	18	-11	-12	71	-3	14	-61	20	82	6	-36	-29	-2	-31	-42	85	-84	64	43	-8	62	8	-23	54	1	-15	16	2	84	28	13	-33	-15	-16	-12	39	64	71	-109	-43	-7	71	-119	-58	-20	-35	-47	-20	55
378	21	-9	-11	72	-37	13	-55	32	82	1	-31	-35	-8	-44	-32	104	-81	59	49	2	78	11	-16	42	-2	-6	9	0	80	37	16	-43	-5	-13	-4	32	73	80	-92	-49	-3	68	-108	-62	-19	-28	-46	-20	60
379	21	-6	-9	66	-95	16	-56	39	74	-10	-24	-29	-13	-58	-8	105	-76	48	60	13	84	19	-20	41	2	-18	6	0	76	41	19	-47	-3	-12	-4	19	85	86	-85	-41	-3	56	-104	-64	-23	-38	-41	-21	60
380	16	-3	4	61	-134	31	-57	49	58	-17	-19	-10	-8	-75	4	112	-44	38	67	17	93	19	-20	54	12	-18	13	4	71	50	23	-47	11	-9	-7	3	84	96	-76	-21	-5	62	-97	-63	-30	-38	-25	-24	64
381	5	-11	8	52	-151	44	-64	52	48	-15	-12	10	-11	-83	-17	105	-32	31	55	13	87	16	-23	74	15	-21	11	1	68	45	25	-45	7	-5	-14	-6	72	112	-84	-19	-6	73	-94	-63	-37	-38	-3	-29	60
382	-6	-20	18	46	-185	48	-64	52	33	-12	-6	26	-15	-85	-41	96	-62	29	50	3	75	2	-20	79	10	-24	10	4	79	41	21	-37	-4	-4	-30	-12	57	115	-99	-4	-6	79	-104	-57	-49	-31	3	-23	59
383	-12	-24	3	29	-157	43	-57	44	28	-17	-2	39	-12	-88	-52	87	-103	23	40	1	58	-5	-14	65	1	-26	11	9	81	46	11	-34	-12	-11	-42	-16	29	125	-101	-2	1	59	-101	-51	-58	-31	5	-3	55
384	-15	-23	6	20	-161	29	-55	31	17	-13	-3	47	-7	-93	-70	69	-136	19	31	-11	40	-12	-16	52	-13	-15	7	10	93	52	1	-30	-14	-19	-64	-22	8	127	-120	10	-14	40	-126	-45	-65	-27	14	3	55
385	-9	-25	0	12	-162	18	-57	26	15	-2	-5	51	3	-89	-57	64	-141	16	19	-20	38	-18	-17	40	-31	-13	3	8	100	61	-9	-16	-21	-27	-70	-26	-19	125	-130	7	-10	31	-143	-32	-69	-23	25	31	62
386	-4	-26	5	11	-180	5	-51	21	9	8	-6	58	12	-79	-43	50	-122	20	14	-27	19	-15	-9	48	-46	-2	1	10	107	63	-22	-9	-36	-30	-78	-31	-21	113	-138	7	-21	45	-153	-29	-69	-21	41	49	66
387	2	-29	2	5	-220	-3	-42	28	9	24	-11	71	23	-63	-40	51	-101	25	9	-35	13	-15	-11	52	-51	2	2	13	119	56	-32	6	-51	-33	-79	-36	-12	104	-153	-1	-13	59	-161	-25	-67	-29	39	37	79
388	6	-35	8	0	-233	-19	-36	34	-1	38	-14	73	23	-47	-43	61	-96	36	5	-40	15	-6	-11	48	-57	10	0	9	119	46	-40	12	-71	-37	-82	-35	-1	98	-154	-9	-8	60	-150	-15	-60	-23	16	29	91
389	0	-50	3	-15	-189	-27	-28	35	1	47	-10	77	24	-30	-48	69	-100	36	-8	-42	19	3	-12	32	-60	9	-4	14	122	48	-48	22	-82	-44	-84	-34	5	93	-144	-6	-2	50	-128	-3	-56	-20	5	-4	102
390	-5	-57	-6	-11	-141	-36	-17	36	-2	50	-3	64	23	-16	-34	70	-116	36	-24	-48	26	15	-8	26	-63	9	-5	17	123	50	-46	17	-74	-43	-86	-34	14	99	-139	-18	4	45	-118	-2	-46	-19	-5	-27	107
391	-9	-64	-24	-8	-46	-45	1	39	-8	41	-3	51	19	-19	7	68	-91	36	-43	-53	24	27	-4	25	-70	11	-6	14	122	56	-50	13	-64	-37	-79	-31	27	101	-142	-15	8	43	-122	10	-42	-14	-21	-56	105
392	-11	-65	-42	-2	47	-53	17	37	-14	26	-4	35	14	-31	17	67	-57	44	-43	-49	27	31	-5	25	-69	13	-13	12	118	63	-45	1	-42	-26	-73	-28	30	101	-140	-19	13	30	-123	19	-38	-9	-32	-80	98
393	-10	-63	-44	6	88	-55	32	38	-8	8	-9	9	6	-47	48	58	-35	44	-42	-47	18	29	-4	46	-72	10	-16	11	118	65	-44	-10	-36	-23	-67	-22	41	100	-120	-25	23	41	-113	32	-39	-5	-41	-91	86
394	-14	-53	-46	18	98	-54	45	34	3	-5	-10	-12	1	-73	25	45	-1	51	-33	-45	10	31	1	62	-63	5	-17	12	118	59	-41	-21	-17	-23	-59	-18	33	108	-111	-25	21	48	-110	43	-29	-3	-36	-88	74
395	-17	-41	-41	37	55	-59	48	42	10	-9	-7	-38	-2	-91	38	37	-29	52	-26	-46	3	33	-1	71	-58	-4	-18	7	112	57	-35	-26	-1	-15	-48	-9	33	110	-93	-29	20	52	-101	46	-24	-3	-38	-49	69
396	-20	-31	-38	45	-10	-58	46	44	12	-7	-2	-34	-2	-92	35	25	-29	55	-9	-45	-7	35	8	71	-50	-6	-19	7	115	51	-30	-24	15	-12	-40	-3	30	115	-77	-31	8	57	-91	53	-21	5	-38	-8	67
397	-21	-24	-42	54	-30	-58	50	39	18	0	5	-15	0	-87	42	14	-37	57	7	-47	-19	38	10	65	-45	-16	-19	5	114	47	-20	-22	26	-12	-37	-6	-9	112	-66	-29	7	40	-78	49	-25	-5	-50	4	71
398	-24	-20	-48	57	-13	-53	49	38	22	6	7	6	1	-83	43	13	-28	54	16	-50	-21	36	17	66	-40	-21	-17	4	113	41	-13	-20	30	-1	-37	-14	-21	122	-62	-17	0	50	-80	50	-28	0	-57	28	68
399	-15	-18	-55	53	24	-42	55	34	27	10	11	16	-2	-80	30	13	-19	51	22	-50	-11	41	11	55	-38	-24	-18	0	106	41	-5	-15	27	11	-28	-21	-39	127	-53	0	-10	44	-71	44	-29	3	-68	44	76
400	-11	-12	-51	44	36	-24	61	39	25	2	5	20	-4	-77	0	12	-40	48	24	-56	-10	32	6	65	-38	-23	-14	0	104	35	-1	-19	28	26	-26	-31	-26	123	-47	3	-15	64	-71	38	-32	19	-74	49	79
401	-2	-10	-41	40	55	-12	68	39	27	0	3	35	1	-83	-15	20	-60	51	31	-52	-2	26	2	74	-32	-14	-7	5	101	33	2	-13	37	35	-32	-38	10	124	-35	-4	-14	80	-67	34	-38	9	-69	43	74
402	1	-15	-28	35	85	-3	73	42	44	3	-1	29	5	-82	-42	30	-90	54	33	-43	3	16	-2	76	-33	-8	-9	-4	97	38	-2	-13	43	39	-32	-40	24	112	-17	-9	-16	81	-52	35	-43	4	-56	41	64
403	0	-6	-28	36	126	3	89	33	49	6	-2	38	7	-80	-46	40	-105	59	31	-42	8	9	-2	63	-37	4	-5	2	99	45	-8	-10	48	31	-38	-46	34	116	-6	-12	-9	66	-42	31	-49	2	-33	42	47
404	-1	0	-37	39	112	14	111	15	53	7	-3	28	11	-74	-17	41	-102	58	34	-35	7	1	-6	66	-35	10	2	1	110	48	-10	-9	48	23	-38	-50	38	112	23	-4	-9	67	-12	18	-57	-3	-30	27	38
405	-6	11	-49	44	92	19	122	6	48	9	-2	41	18	-73	-24	43	-61	57	35	-43	14	2	5	70	-36	16	2	3	117	51	-7	-4	30	19	-39	-60	45	119	40	-10	-17	72	9	5	-65	-5	-36	-33	36
406	-6	7	-54	37	92	21	133	2	47	10	3	26	26	-64	-29	39	-62	52	41	-41	9	-2	0	82	-33	19	-1	11	118	49	-5	2	12	29	-35	-62	20	115	58	-14	-23	82	23	1	-69	-8	-33	-77	47
407	-14	0	-48	32	133	17	135	-4	39	10	5	33	36	-63	-30	39	-69	45	57	-39	10	0	3	74	-35	22	3	8	115	50	-2	4	-8	29	-39	-66	2	99	85	-7	-29	82	57	-2	-71	-5	-21	-81	53
408	-25	-8	-50	33	186	7	133	-6	36	14	13	40	45	-62	-27	37	-66	38	56	-43	10	1	3	62	-33	22	8	8	113	45	-7	0	-13	39	-38	-64	-10	88	108	-3	-36	66	93	-12	-71	-1	-12	-59	50
409	-35	-20	-50	38	212	-9	124	-7	38	21	11	42	50	-56	-5	43	-67	29	49	-40	15	1	0	60	-37	19	15	8	117	37	-9	2	-21	43	-42	-60	-11	82	115	9	-43	62	111	-10	-78	-2	-5	-19	48
410	-43	-40	-46	40	265	-34	112	-19	41	29	9	66	50	-52	5	46	-55	22	57	-44	19	-5	1	52	-33	19	16	5	107	23	-15	3	-28	41	-45	-53	-2	78	124	17	-44	56	120	-13	-87	-3	1	-10	45
411	-55	-71	-38	54	230	-45	100	-22	48	38	0	65	49	-44	13	41	-48	19	61	-39	12	-13	-3	56	-37	11	13	8	102	14	-16	10	-39	37	-47	-46	7	76	132	19	-45	58	125	-4	-86	-8	18	-33	51
412	-70	-83	-30	66	218	-45	90	-23	59	44	-8	81	45	-33	32	42	-42	15	65	-32	12	-30	-2	54	-41	15	6	5	90	5	-18	22	-41	33	-32	-40	9	76	130	14	-45	61	118	-4	-88	-6	9	-43	51
413	-81	-87	-29	66	194	-32	81	-28	72	48	-16	73	45	-23	39	36	-17	13	77	-18	2	-49	0	44	-44	17	0	8	69	-4	-20	23	-45	34	-25	-32	4	61	144	5	-41	56	127	1	-99	-3	5	-48	51
414	-91	-68	-28	64	206	-11	83	-39	71	46	-26	72	47	-16	49	36	-6	20	85	-7	0	-62	-1	41	-39	15	1	5	58	-6	-15	22	-41	38	-23	-32	0	57	150	-2	-37	50	126	5	-111	0	-3	-34	48
415	-96	-40	-30	53	238	-11	92	-44	67	38	-34	69	45	-17	63	42	3	22	85	3	-2	-73	-3	36	-23	15	12	-1	41	-13	-4	14	-40	38	-17	-26	-7	53	134	1	-36	43	101	0	-114	-8	-9	-32	35
416	-95	-22	-31	47	235	-28	100	-43	45	37	-37	58	42	-25	66	42	20	24	78	12	1	-70	9	32	-9	13	17	-3	34	0	12	16	-34	31	-20	-28	-12	42	127	5	-38	34	92	1	-111	1	-24	-47	24
417	-99	-20	-29	45	264	-58	107	-49	34	43	-35	68	37	-21	56	47	17	19	69	11	-3	-74	5	19	-1	9	17	-6	34	7	26	20	-44	21	-18	-27	-17	30	97	15	-36	22	74	-1	-113	2	-22	-83	13
418	-101	-35	-24	43	240	-89	107	-42	22	51	-39	69	36	-17	24	38	8	12	63	12	-2	-72	12	23	3	4	17	-8	47	8	30	27	-61	10	-12	-29	-7	22	75	13	-31	24	53	-8	-108	9	-14	-124	11
419	-109	-54	-32	41	257	-106	101	-45	27	60	-35	73	34	-10	-5	42	-22	11	64	9	8	-74	13	19	3	7	17	-8	48	10	34	31	-78	-5	-14	-14	-2	15	41	9	-32	21	27	-8	-112	13	1	-148	20
420	-116	-60	-50	48	218	-98	95	-43	43	61	-40	63	37	0	-42	47	-68	4	69	6	18	-68	17	7	2	4	12	-17	45	9	35	29	-84	-14	-12	1	7	14	27	-2	-35	12	11	-8	-111	24	15	-138	25
421	-124	-52	-60	54	166	-79	96	-51	51	62	-44	62	40	7	-35	59	-103	-9	72	6	34	-62	19	-5	7	3	13	-20	41	-4	38	25	-81	-28	-13	15	17	26	20	-7	-48	-4	5	-8	-109	26	33	-101	35
422	-124	-28	-56	55	125	-59	89	-50	62	58	-45	58	41	9	-41	74	-105	-20	74	2	45	-57	12	-8	9	-1	14	-25	30	-20	41	17	-78	-40	-8	21	23	31	18	1	-54	-8	3	-10	-104	33	42	-78	33
423	-115	-6	-37	50	83	-39	80	-44	54	53	-45	54	45	5	-14	88	-93	-27	75	1	64	-49	6	-11	5	-5	12	-25	21	-35	39	17	-73	-52	-12	23	27	36	13	15	-64	-15	-2	-15	-96	27	58	-50	42
424	-103	11	-15	41	59	-22	69	-42	61	46	-45	52	46	4	-20	100	-66	-31	68	-5	81	-43	1	7	-1	-9	12	-27	10	-52	35	17	-68	-59	-13	26	25	18	12	29	-64	-3	4	-18	-87	25	47	-35	52
425	-96	21	2	36	36	-3	68	-38	53	41	-50	48	47	6	-22	109	-68	-38	59	-12	92	-35	4	17	-5	-9	11	-23	4	-57	25	9	-56	-58	-31	22	24	5	-5	38	-57	7	-8	-8	-73	15	26	-25	58
426	-85	25	11	40	-11	11	60	-42	55	37	-55	50	43	4	-38	110	-77	-31	45	-20	100	-23	14	24	-7	-4	5	-17	5	-56	18	3	-50	-53	-41	24	15	7	-22	41	-54	11	-18	-22	-62	16	10	-19	67
427	-71	31	18	33	11	25	60	-40	53	34	-60	37	40	4	-51	92	-73	-36	44	-31	77	-6	18	7	-15	-3	-3	-12	13	-48	10	0	-49	-50	-41	16	-24	8	-48	38	-54	2	-36	-23	-47	21	-3	-24	63
428	-59	41	26	25	-7	32	53	-46	54	30	-61	35	42	-6	-48	46	-83	-31	52	-51	27	-5	8	6	-23	-4	-6	-6	17	-39	4	3	-43	-48	-40	10	-64	16	-75	43	-49	5	-62	-28	-41	24	9	-15	52
429	-43	61	33	18	-17	41	51	-43	60	32	-61	32	42	-14	-58	2	-68	-31	55	-57	-24	1	7	25	-25	-3	-1	-2	13	-37	-4	8	-38	-43	-37	8	-83	11	-110	59	-44	32	-100	-30	-35	19	16	-18	45
430	-29	77	44	20	-44	42	38	-44	56	34	-60	35	41	-18	-82	-24	-87	-16	53	-64	-59	3	7	41	-33	0	1	2	-2	-48	-8	13	-29	-43	-42	12	-78	9	-121	81	-34	49	-115	-37	-29	21	25	-11	41
431	-21	96	35	18	-41	52	32	-49	46	32	-54	45	41	-19	-90	-27	-100	-7	32	-62	-72	9	3	58	-32	4	9	8	-14	-62	-15	1	-15	-49	-44	15	-56	2	-129	97	-17	67	-132	-44	-25	12	37	-2	44
432	-16	102	30	17	-80	56	26	-56	42	16	-46	50	44	-29	-87	-17	-113	3	23	-73	-72	3	-4	74	-36	5	8	19	-16	-77	-20	-15	-12	-56	-46	19	-30	7	-113	92	-12	76	-118	-50	-30	8	30	-1	49
433	-14	94	28	13	-104	55	30	-53	50	1	-38	53	47	-45	-93	-5	-105	9	21	-77	-66	-1	-1	82	-29	4	8	19	-20	-82	-22	-28	-4	-56	-54	22	-33	8	-112	85	-5	79	-120	-59	-31	13	36	5	50
434	-25	78	24	8	-152	58	33	-56	58	-13	-30	45	51	-61	-81	-9	-114	13	21	-80	-70	-14	5	101	-32	10	0	22	-17	-85	-22	-37	-10	-55	-59	29	-37	8	-103	78	-1	93	-108	-56	-39	10	21	15	43
435	-24	64	22	17	-123	63	36	-60	60	-19	-27	32	54	-74	-46	-12	-99	17	29	-76	-68	-25	7	92	-25	8	2	24	-18	-80	-23	-36	-9	-56	-58	35	-48	4	-96	77	-4	86	-98	-57	-45	8	24	-3	31
436	-32	56	14	29	-93	68	31	-68	58	-16	-25	7	52	-72	-23	-20	-69	24	24	-69	-77	-27	11	86	-25	9	7	23	-11	-83	-14	-33	-6	-54	-54	38	-50	9	-99	72	-9	83	-110	-55	-50	8	15	-18	27
437	-24	49	-1	48	-13	66	25	-67	63	-6	-21	-51	49	-71	-4	-12	-39	21	39	-58	-69	-28	7	62	-21	9	6	20	-15	-76	-14	-21	-4	-59	-45	41	-55	-1	-100	66	-6	73	-110	-46	-42	8	12	-24	24
438	-22	41	-12	47	38	61	28	-69	74	0	-21	-103	44	-57	-42	-10	-7	22	52	-43	-71	-22	10	56	-15	6	9	16	-16	-76	-7	-25	-17	-62	-31	27	-48	-7	-100	53	-6	71	-115	-38	-43	6	16	-12	21
439	-18	36	-15	48	159	53	33	-63	79	1	-14	-135	45	-55	-84	-1	-39	11	57	-36	-54	-21	8	71	-12	2	16	6	-23	-77	-2	-20	-34	-66	-30	20	-33	-20	-110	43	-5	76	-124	-25	-48	7	10	-27	21
440	-11	28	-13	34	140	46	34	-64	86	-1	-12	-142	41	-59	-114	19	-80	-3	49	-28	-35	-19	5	61	-4	-2	22	-2	-33	-87	0	-27	-49	-66	-22	19	-18	-19	-131	40	-4	55	-147	-10	-57	6	3	-37	28
441	-7	19	-4	23	109	46	41	-57	80	-9	-14	-120	37	-63	-125	33	-142	-19	43	-24	-12	-19	0	47	-1	-8	25	-8	-39	-87	6	-27	-50	-72	-28	15	-2	-24	-125	45	-3	30	-137	1	-57	3	2	-49	43
442	1	11	11	27	40	56	47	-48	69	-12	-14	-89	32	-71	-114	50	-174	-38	26	-22	10	-17	-5	23	7	-12	30	-11	-35	-94	12	-38	-50	-78	-26	13	11	-21	-121	57	-8	3	-126	1	-63	-2	9	-39	61
443	5	7	32	29	-59	63	63	-52	53	-19	-15	-73	25	-74	-88	59	-176	-46	18	-22	25	-7	-6	8	12	-19	32	-17	-32	-96	23	-44	-54	-79	-33	5	22	-22	-108	74	-19	-8	-110	4	-49	-4	18	-39	71
444	11	0	51	22	-106	71	64	-47	34	-25	-21	-60	21	-80	-82	68	-145	-50	18	-18	34	-1	0	-4	13	-21	31	-24	-42	-100	30	-49	-65	-74	-31	3	23	-11	-104	89	-30	-13	-97	11	-51	-12	20	-46	78
445	13	4	57	-2	-186	75	71	-58	6	-27	-29	-57	14	-83	-41	68	-151	-45	15	-16	28	3	4	-12	10	-22	30	-32	-51	-98	31	-56	-74	-68	-43	1	28	0	-100	97	-48	-21	-89	5	-56	-10	15	-44	74
446	14	7	58	-16	-223	77	62	-56	-11	-30	-28	-45	20	-82	-32	71	-121	-34	8	-18	29	-5	1	4	8	-23	31	-35	-57	-101	29	-53	-72	-69	-62	-1	33	-4	-94	96	-56	-4	-85	3	-58	-18	11	-44	71
447	12	12	53	-32	-179	76	59	-46	-21	-27	-36	-38	22	-75	-26	76	-120	-18	-10	-24	41	-7	5	8	3	-22	25	-43	-58	-104	28	-48	-63	-66	-69	-1	45	-7	-79	97	-64	-7	-78	11	-64	-8	18	-22	64
448	7	12	48	-30	-117	81	54	-40	-14	-22	-39	-28	25	-70	-22	78	-112	0	-16	-35	49	-17	8	19	-1	-22	13	-44	-63	-105	23	-35	-64	-74	-70	-5	53	-15	-56	98	-69	3	-74	18	-65	-10	26	10	56
449	1	6	37	-35	-60	85	58	-27	2	-17	-48	-12	33	-62	-14	80	-102	12	-27	-48	58	-29	14	2	-4	-20	4	-48	-57	-98	23	-26	-58	-77	-75	-13	56	-9	-39	97	-67	-22	-64	19	-69	-8	38	25	39
450	-5	9	21	-41	-21	88	50	-16	20	-12	-60	4	43	-60	-28	79	-89	16	-36	-56	58	-35	22	6	-4	-25	-5	-49	-51	-93	18	-22	-56	-78	-79	-19	51	6	-69	83	-73	-23	-99	26	-74	-1	24	35	32
451	-10	17	5	-41	-57	95	45	-18	54	-8	-68	29	53	-55	-55	74	-91	22	-45	-62	55	-42	17	0	-11	-27	-16	-51	-43	-91	16	-22	-41	-80	-86	-29	27	17	-71	63	-74	-29	-100	27	-76	6	11	50	37
452	-24	34	-12	-48	-42	109	52	-15	80	-9	-77	52	64	-57	-72	52	-109	26	-48	-64	35	-65	19	9	-25	-31	-30	-50	-51	-98	2	-29	-21	-80	-90	-42	3	23	-77	35	-76	-22	-114	32	-94	12	-6	27	46
453	-32	51	-19	-48	-95	122	48	-22	89	-14	-82	67	67	-66	-92	32	-139	24	-51	-67	12	-85	17	22	-34	-37	-37	-43	-53	-108	-10	-39	-18	-74	-101	-58	-18	42	-70	12	-71	-5	-120	23	-113	12	-25	9	48
454	-47	58	-36	-51	-99	134	42	-30	82	-28	-81	82	65	-76	-89	15	-157	27	-53	-66	-5	-107	20	27	-46	-39	-44	-39	-63	-107	-23	-55	-7	-66	-107	-72	-25	45	-59	-9	-60	-1	-120	14	-133	13	-51	-8	58
455	-50	57	-57	-43	-110	147	33	-37	63	-43	-77	94	59	-89	-89	2	-159	22	-51	-72	-21	-119	14	40	-56	-42	-44	-35	-62	-96	-37	-71	-11	-61	-115	-92	-40	44	-47	-32	-46	18	-118	11	-151	18	-63	-1	62
456	-69	55	-77	-43	-157	156	35	-46	63	-55	-73	123	59	-95	-101	-10	-138	15	-57	-82	-42	-134	12	52	-60	-36	-41	-35	-51	-94	-41	-86	-10	-53	-117	-103	-36	39	-40	-46	-35	28	-112	8	-169	16	-60	-13	66
457	-84	57	-96	-31	-202	162	21	-42	66	-60	-68	133	60	-114	-86	-22	-133	-1	-52	-89	-71	-142	16	59	-71	-33	-43	-34	-38	-88	-51	-86	-15	-44	-112	-115	-27	33	-24	-66	-26	39	-92	1	-184	12	-47	-35	59
458	-98	59	-108	-25	-238	158	19	-36	52	-63	-60	138	55	-117	-104	-40	-127	-18	-51	-89	-96	-155	18	49	-82	-27	-46	-33	-34	-88	-58	-81	-25	-29	-104	-117	-25	20	-18	-85	-16	27	-78	-10	-204	11	-29	-38	47
459	-110	53	-119	-20	-240	151	11	-28	23	-53	-51	122	53	-119	-74	-48	-151	-33	-39	-85	-114	-160	22	39	-80	-26	-48	-26	-20	-95	-65	-69	-41	-19	-93	-116	-19	13	-7	-99	-11	16	-55	-19	-208	13	-21	-8	40
460	-120	65	-129	-17	-178	138	14	-32	-23	-42	-41	97	49	-113	-71	-35	-131	-53	-36	-72	-103	-158	13	41	-68	-25	-39	-22	-20	-91	-58	-51	-63	-12	-81	-110	-11	11	12	-114	-5	19	-25	-33	-198	10	12	33	42
461	-132	64	-133	-1	-49	127	14	-41	-36	-20	-32	67	47	-104	-62	-19	-123	-65	-24	-61	-68	-149	12	47	-49	-25	-34	-14	-20	-86	-42	-31	-79	-7	-68	-100	-1	24	16	-123	-6	23	-14	-38	-180	20	28	70	63
462	-141	73	-131	-1	-22	123	10	-42	-40	2	-23	26	44	-87	-37	27	-111	-78	-17	-52	-19	-136	-3	46	-39	-28	-27	-11	-13	-75	-28	-11	-93	-8	-58	-93	-7	39	32	-124	-3	22	14	-37	-156	13	40	60	80
463	-147	80	-126	4	28	116	11	-50	-29	16	-18	-8	40	-65	-47	31	-104	-89	-8	-49	22	-116	-11	38	-26	-29	-23	-4	-12	-77	-16	-7	-92	-11	-57	-96	13	39	23	-122	-4	9	11	-36	-128	5	34	29	83
464	-148	88	-114	16	-21	107	2	-49	-1	21	-12	-39	40	-53	-36	39	-107	-103	-9	-43	52	-102	-12	9	-26	-29	-24	4	-14	-83	-5	-4	-86	-9	-56	-95	-29	33	-2	-110	-7	-23	-17	-24	-107	-1	18	-4	88
465	-144	98	-93	22	-23	96	-5	-57	10	20	-1	-62	35	-39	-39	19	-110	-114	-6	-34	70	-81	-19	-24	-16	-30	-22	1	-19	-83	1	-13	-69	-16	-48	-84	-62	23	-25	-93	-10	-57	-47	-16	-84	-17	6	-8	94
466	-133	95	-64	33	-30	86	-17	-65	26	14	2	-74	30	-39	-34	34	-109	-116	6	-24	75	-64	-12	-60	-11	-30	-18	4	-12	-75	9	-23	-48	-21	-40	-79	-100	17	-42	-67	-18	-86	-83	-16	-67	-23	-1	-19	108
467	-118	95	-30	42	-31	71	-30	-74	34	2	11	-86	23	-43	-31	40	-109	-116	13	-10	74	-48	-6	-55	-2	-30	-12	0	-1	-73	14	-38	-20	-28	-30	-73	-107	15	-29	-50	-15	-75	-88	-26	-54	-29	-24	-12	113
468	-91	71	-5	38	32	55	-39	-81	41	-8	12	-101	14	-59	-51	50	-108	-112	15	-6	68	-29	-1	-42	0	-39	-5	-3	8	-74	15	-43	3	-24	-26	-68	-75	-1	-9	-39	-15	-57	-89	-34	-31	-28	-65	-22	118
469	-67	61	17	30	19	44	-49	-88	37	-20	20	-83	9	-68	-48	40	-111	-106	20	-10	65	-8	4	-28	6	-41	5	-7	9	-69	20	-50	26	-19	-21	-67	-48	-13	28	-28	-5	-53	-56	-39	-16	-22	-99	-32	112
470	-60	47	25	24	3	36	-41	-88	35	-35	25	-39	4	-79	-22	24	-99	-95	14	-17	64	8	7	-14	8	-48	16	-10	0	-76	22	-59	44	-9	-25	-71	-27	-29	58	-21	-3	-45	-18	-48	-4	-18	-101	-44	99
471	-56	46	26	21	45	34	-42	-78	27	-50	27	-2	0	-92	8	14	-53	-70	13	-25	69	23	9	-15	11	-49	24	-10	2	-76	24	-62	64	-8	-31	-76	-11	-34	85	-10	-5	-56	23	-52	12	-8	-89	-46	103
472	-64	43	22	16	58	31	-32	-74	27	-52	27	20	-10	-99	23	6	-28	-44	11	-22	70	42	12	-9	8	-46	23	-13	0	-93	26	-63	76	-11	-41	-75	-1	-40	98	-1	-12	-58	50	-49	31	0	-70	-13	111
473	-75	42	23	13	144	34	-31	-77	32	-54	25	39	-11	-107	18	1	-30	-16	15	-21	65	54	23	-11	0	-39	21	-13	-7	-97	21	-59	82	-17	-51	-70	19	-36	96	7	-9	-60	67	-41	48	7	-41	25	124
474	13	-106	-22	6	-28	-76	-78	21	42	10	-16	32	5	32	4	16	28	-14	34	8	2	-24	-12	-22	94	97	15	-75	46	39	-6	-4	33	-15	-29	8	-28	-72	-124	67	34	-60	-12	17	53	99	-52	75	60
475	-6	-97	12	25	-25	-85	-55	4	52	14	4	24	7	46	-6	-18	24	-25	25	3	3	-9	-6	-7	100	81	27	-84	65	43	3	3	59	9	-19	10	-20	-69	-154	71	-18	-44	-9	31	27	100	-43	73	64
476	-20	-86	13	41	-14	-56	-46	-2	50	24	12	13	8	45	0	-30	28	-25	24	-8	-1	-9	5	25	84	79	35	-101	60	33	4	11	93	27	-5	14	-18	-57	-185	61	-67	-43	-4	52	7	95	-41	69	57
477	-9	-84	-5	34	8	-28	-57	-1	34	37	1	11	11	43	5	-34	20	-2	19	9	-8	-11	14	25	59	57	18	-115	71	66	0	29	80	21	14	37	-19	-60	-198	48	-92	-47	21	43	-10	63	-24	55	44
478	14	-79	-51	20	4	-22	-55	3	21	42	-17	0	13	26	9	-17	19	12	14	31	-10	-15	40	20	38	48	-1	-114	38	135	0	37	59	23	33	33	-19	-63	-184	47	-103	-49	56	32	-2	41	-21	42	49
479	39	-67	-74	-6	1	-37	-42	5	8	38	-40	-12	9	5	-1	2	17	27	11	40	-22	-12	48	-15	25	34	-16	-95	-1	141	-3	38	21	7	44	32	-14	-81	-170	39	-98	-36	70	9	14	19	0	37	36
480	57	-53	-89	-25	-15	-62	-18	7	16	23	-35	-22	12	-10	-11	29	12	41	0	35	-27	-17	48	-18	13	-3	-18	-83	-20	147	9	33	36	-1	40	28	-2	-79	-164	34	-81	-30	77	-15	22	-7	19	27	25
481	58	-38	-84	-41	-18	-72	0	12	28	-4	-13	-20	17	-7	-25	58	10	43	-10	21	-20	-16	32	-21	18	-38	1	-78	-8	120	20	33	50	-23	30	38	17	-72	-164	12	-64	-47	53	-39	15	-41	28	27	7
482	38	-45	-72	-47	-8	-69	23	10	38	-21	12	-19	18	-9	-36	82	6	49	-24	11	-19	-17	23	-45	12	-41	17	-88	15	109	26	27	55	-31	9	70	27	-77	-155	-6	-52	-55	12	-46	18	-65	43	50	1
483	7	-62	-63	-35	-29	-46	15	18	32	-30	27	-12	15	-15	-28	71	15	48	-28	-8	-18	-20	6	-50	32	-30	23	-104	30	119	20	12	45	-38	4	62	50	-89	-128	-5	-43	-78	-11	-49	10	-51	49	80	2
484	-10	-74	-69	-27	-14	-32	-11	20	22	-39	39	2	12	-26	-8	59	22	62	-19	0	-23	-22	3	-45	44	-14	10	-108	58	70	7	5	38	-38	1	86	59	-113	-101	35	-53	-79	-16	-46	8	-29	43	109	14
485	-23	-85	-80	-25	-8	-22	-43	17	4	-44	33	-3	26	-40	12	27	32	83	2	13	-19	-20	-15	-42	62	-1	-8	-108	56	84	4	-9	29	-19	1	93	56	-123	-78	68	-74	-89	-27	-51	-1	-9	12	107	25
486	-37	-98	-90	-2	6	-6	-53	5	-5	-44	23	-18	34	-42	14	6	34	98	28	27	-20	-11	-43	-40	54	34	-20	-94	55	82	-7	-25	27	-3	-13	96	61	-139	-68	102	-65	-84	-25	-50	3	-9	-35	79	35
487	-50	-91	-87	29	15	8	-27	-11	5	-48	30	-30	46	-38	17	-7	30	104	45	26	-6	-8	-65	-45	28	102	-18	-80	24	94	-17	-28	25	11	-19	83	55	-124	-61	105	-53	-75	-18	-39	11	-13	-60	34	35
488	-60	-61	-55	54	8	19	-8	-29	34	-49	51	-28	50	-19	13	0	14	112	50	15	1	-9	-46	-60	4	110	10	-71	-11	66	-23	-22	47	34	-18	54	53	-93	-60	107	-15	-70	-12	-30	6	-17	-83	11	25
489	-59	-24	-6	55	9	21	0	-47	57	-48	68	-22	45	-6	25	6	8	125	50	2	10	-6	-22	-48	-9	113	50	-72	11	25	-22	-10	39	33	-18	39	29	-66	-56	101	-9	-56	-3	-1	-2	7	-87	6	26
490	-33	1	29	57	-12	5	-10	-48	57	-43	63	-13	36	3	30	14	-1	121	57	-11	0	-11	-16	-43	-12	86	71	-79	42	90	-19	11	39	10	-4	16	15	-50	-61	84	-10	-61	7	10	-6	9	-81	21	28
491	11	14	38	62	-19	-30	-29	-39	52	-32	54	3	25	11	42	18	-20	102	49	-13	-4	-15	-9	-28	-10	51	52	-86	80	117	-8	26	23	-29	20	10	1	-54	-67	73	-18	-68	26	16	2	15	-65	44	44
492	53	5	40	56	-12	-57	-30	-21	38	-32	22	18	19	14	44	33	-28	90	43	-6	-17	-22	-5	-20	5	52	3	-78	86	161	4	23	13	-62	38	20	6	-51	-47	58	-22	-90	36	12	18	2	-48	72	64
493	71	-30	16	36	6	-65	-9	-12	37	-19	0	22	7	11	31	40	-20	97	32	11	-38	-26	25	-23	20	22	-55	-58	62	121	0	16	28	-57	49	41	21	-52	-28	58	-24	-107	39	12	45	-5	-24	103	76
494	88	-32	-4	-4	21	-55	6	2	34	-10	-23	23	-3	10	28	55	-13	90	16	18	-43	-33	57	13	39	-12	-84	-48	32	116	-4	2	57	-44	59	69	38	-49	-15	68	-23	-116	40	36	62	-20	-3	106	71
495	97	-33	-13	-32	11	-43	5	1	38	-3	-32	26	-10	18	16	71	-6	91	-4	37	-35	-32	88	-10	56	-18	-63	-45	27	76	-6	10	68	-5	62	72	46	-49	-5	73	-15	-125	43	50	67	-9	10	96	59
496	104	-28	-8	-27	-13	-49	-18	1	36	3	-44	25	-18	19	14	81	-5	71	-20	36	-25	-25	80	12	67	-13	-5	-50	30	72	-4	3	78	-1	67	63	45	-56	4	73	-24	-113	38	79	72	1	18	69	53
497	105	-31	-11	-19	-21	-61	-42	1	19	5	-56	36	-30	24	2	70	-7	86	-26	32	-18	-16	53	-26	61	1	48	-62	26	53	-1	11	101	9	61	61	47	-76	20	47	-21	-97	34	94	64	4	24	42	60
498	98	-53	-30	6	-12	-83	-68	2	21	0	-38	47	-36	27	10	57	-11	112	-37	13	-9	-7	24	-14	69	12	70	-74	45	52	8	21	105	6	59	76	46	-87	34	40	-28	-84	23	102	44	1	32	28	74
499	87	-65	-52	5	-7	-89	-71	3	13	-13	-42	46	-23	25	18	46	-12	143	-37	6	0	5	5	-20	80	1	69	-80	37	67	20	23	105	4	47	94	47	-99	39	48	-25	-62	6	79	17	7	36	45	85
500	66	-81	-63	12	0	-68	-58	-7	11	-26	-43	28	-21	21	31	22	-12	155	-31	-2	1	24	-4	-11	75	-23	31	-78	36	47	16	19	108	1	27	113	69	-103	23	58	-3	-57	18	61	18	32	43	73	77
501	46	-74	-59	26	-20	-45	-37	-4	-2	-40	-60	20	-12	18	43	12	-13	150	-28	-2	0	22	4	10	70	-9	3	-78	37	81	7	16	72	0	16	113	85	-109	-2	81	21	-57	19	39	23	36	28	89	58
502	23	-65	-42	20	-19	-26	-29	-5	4	-51	-54	17	-10	21	41	22	-9	155	-39	9	2	25	14	11	62	9	-7	-62	27	59	-2	22	64	3	6	117	87	-101	-17	88	24	-66	33	17	24	44	2	83	44
503	-6	-55	-25	39	-20	-22	-25	6	9	-48	-55	5	-14	11	28	37	-7	167	-48	22	-2	32	16	-1	56	60	16	-47	37	75	-5	27	44	2	-2	112	67	-79	-20	88	14	-64	28	2	24	45	-13	57	36
504	-7	-41	-3	33	-38	-26	-26	14	19	-33	-47	-1	-16	12	17	56	-1	167	-61	21	-14	36	7	-12	59	69	39	-35	45	40	-2	30	45	-29	6	89	52	-64	-22	88	4	-77	25	-6	14	26	-26	19	26
505	23	-33	6	35	-40	-17	-21	22	36	-13	-37	-8	-11	22	15	62	-1	175	-78	16	-24	30	7	-19	61	57	40	-41	45	-8	10	39	57	-73	13	75	36	-48	-10	102	3	-96	12	21	26	18	-9	-12	27
506	59	-30	31	-21	-41	-9	-13	9	36	3	-32	-17	-1	37	8	85	-1	163	-85	14	-27	16	24	5	79	41	29	-58	49	9	14	43	58	-76	18	70	20	-58	3	121	-17	-108	-7	50	45	-12	-12	-17	42
507	90	-44	28	-51	-46	7	-6	-10	32	5	-27	-29	1	43	10	107	-2	152	-79	7	-30	5	42	20	95	22	8	-60	29	0	2	47	64	-51	15	61	16	-79	18	117	-40	-103	-9	58	58	-15	0	-17	46
508	99	-59	19	-42	-42	8	-3	-27	24	-9	-21	-26	4	43	17	108	-6	141	-64	10	-26	-14	55	3	104	14	-6	-67	5	40	-7	48	66	-17	30	56	30	-90	31	112	-64	-105	0	33	66	-18	26	-19	41
509	99	-74	0	-48	-30	-15	-11	-39	23	-34	-18	-16	2	49	21	102	-20	154	-51	27	-21	-18	52	-24	107	22	-17	-49	4	77	-8	36	75	14	40	55	48	-85	44	104	-78	-110	14	2	59	-11	46	-14	34
510	79	-85	-14	-46	-15	-35	-11	-43	20	-44	-22	-14	0	48	21	79	-24	177	-33	46	-27	-20	47	-55	105	20	-31	-23	18	71	0	19	59	21	52	71	64	-89	63	97	-84	-105	14	-20	61	-10	69	2	38
511	53	-93	-27	-61	-7	-57	-22	-45	20	-41	-15	-21	7	64	19	60	-23	182	-21	44	-48	-20	29	-39	89	37	-54	-9	44	67	3	-3	52	12	46	89	69	-84	91	85	-81	-104	12	-28	60	-14	74	26	55
512	33	-101	-51	-50	-7	-79	-37	-41	31	-45	0	-28	13	80	24	57	-12	179	-19	28	-56	-25	31	37	71	38	-66	-14	51	47	11	-6	35	20	41	108	75	-79	114	57	-74	-100	3	-42	65	-9	84	36	76
513	17	-115	-58	-27	0	-89	-42	-40	43	-55	12	-30	15	87	16	52	2	162	-16	21	-61	-29	21	25	45	51	-54	-29	62	91	10	-14	38	11	22	124	86	-74	140	43	-57	-96	-5	-50	68	5	86	42	87
514	-2	-119	-69	23	6	-93	-36	-30	52	-75	15	-31	11	81	19	47	30	144	-12	9	-53	-14	28	66	21	61	-38	-34	65	99	-2	-17	66	-1	4	147	107	-78	147	34	-52	-80	0	-29	64	29	88	37	92
515	-20	-130	-60	64	29	-94	-31	-13	56	-91	17	-23	6	69	14	37	55	120	-2	4	-40	-16	10	35	16	62	-28	-44	56	96	-17	-3	98	-42	-8	166	124	-85	127	38	-49	-79	3	2	63	29	73	32	78
516	-40	-145	-49	98	42	-90	-34	-1	58	-104	19	-13	1	62	7	37	63	104	-7	2	-16	-13	10	54	35	61	-28	-31	74	77	-31	11	116	-65	-29	175	107	-86	118	51	-67	-76	3	20	35	21	42	29	62
517	-69	-158	-38	100	36	-68	-23	0	46	-107	13	-18	-1	55	2	51	69	110	-3	-8	6	-21	-18	29	58	76	-20	-21	69	63	-35	28	105	-81	-44	161	81	-83	114	48	-59	-82	2	17	33	12	23	22	65
518	-87	-157	-16	100	-1	-32	-14	-15	43	-98	17	-14	-14	66	-9	82	55	131	2	-13	22	-26	-26	-7	71	92	-19	-11	58	83	-35	35	92	-63	-45	111	45	-85	91	57	-32	-90	14	12	21	-4	21	3	45
519	-92	-149	7	61	-16	-16	-2	-31	40	-93	26	-9	-19	78	-13	111	38	158	0	-23	36	-27	-18	-28	78	83	-2	-11	32	94	-18	33	96	-42	-26	87	11	-82	67	60	-9	-94	12	13	21	-5	23	-15	42
520	-86	-152	40	6	-15	-21	-1	-53	40	-80	32	-4	-27	90	-22	128	26	175	2	-16	33	-16	-35	-50	80	74	30	-11	3	61	-5	34	110	-50	-3	77	-13	-81	47	68	4	-97	20	24	26	-7	13	-6	32
521	-70	-153	50	-46	-13	-40	1	-56	40	-65	35	-12	-31	90	-25	117	20	157	9	5	24	0	-34	-40	81	62	61	-15	-31	50	2	20	160	-40	20	81	-26	-73	35	66	-8	-87	30	39	28	-4	10	1	30
522	-42	-143	38	-65	-13	-50	-13	-29	24	-52	32	-14	-30	86	-22	112	24	128	9	15	17	4	-27	-4	88	50	74	-24	-47	46	3	16	163	-70	42	72	-15	-71	34	62	-18	-80	40	39	18	-17	-1	20	33
523	-18	-125	22	-41	-17	-41	-34	5	18	-41	29	-22	-13	82	-28	111	25	113	3	32	15	9	0	18	101	58	56	-38	-40	52	-2	5	151	-81	47	61	-2	-64	39	61	-32	-68	36	28	13	-23	-9	29	46
524	0	-106	19	-3	-19	-17	-39	26	7	-29	25	-37	2	75	-32	105	28	99	7	18	14	-1	12	26	117	69	36	-44	-24	56	-10	4	138	-82	32	47	19	-57	55	54	-39	-42	14	20	24	-18	-12	32	52
525	19	-92	7	19	-18	-14	-56	19	6	-21	29	-41	6	70	-41	98	14	86	2	5	6	-9	0	29	116	68	14	-34	25	77	-26	12	120	-95	23	42	50	-73	80	54	-21	-30	2	11	44	-5	-10	26	50
526	29	-79	-4	21	-6	-30	-69	-1	5	-40	44	-34	13	76	-34	92	4	82	-3	-6	5	-24	-4	61	109	83	19	-27	33	67	-29	27	107	-79	23	55	98	-75	109	57	0	-21	-7	15	58	8	-5	29	49
527	21	-81	-31	10	14	-47	-75	-27	-7	-53	48	-21	10	92	-38	96	1	89	-9	-9	-7	-29	-4	49	85	69	35	-12	32	46	-32	29	80	-55	15	70	117	-88	129	59	7	-36	-12	15	61	18	3	45	51
528	1	-88	-57	7	33	-45	-80	-32	-18	-62	44	-8	12	102	-30	91	12	101	-12	-20	-16	-31	3	50	45	69	40	-8	11	6	-36	10	77	-58	13	85	115	-105	123	65	7	-57	-8	22	48	20	10	69	58
529	0	-102	-80	-2	44	-29	-80	-20	-34	-59	36	4	23	109	-25	95	15	118	-13	-24	-12	-23	18	14	16	35	28	-8	-28	38	-34	7	93	-35	-1	92	84	-106	97	86	6	-89	-1	13	23	10	4	81	65
530	6	-103	-78	-25	34	-19	-80	-12	-31	-56	30	3	38	91	-9	95	24	132	-19	-24	4	-6	29	20	-2	25	10	-11	-23	72	-32	-3	133	-56	-22	85	33	-89	78	103	2	-90	9	-6	6	-8	-5	85	85
531	12	-110	-50	-7	16	-11	-65	-15	-37	-57	15	-5	53	59	-12	103	25	151	-6	-10	8	5	24	-12	0	31	17	-16	-25	82	-34	-5	133	-64	-45	65	4	-85	65	112	19	-82	4	-23	4	-9	-14	79	89
532	2	-95	-20	-3	-9	-16	-53	-18	-30	-60	21	-15	60	27	-18	100	24	149	8	-9	14	8	21	-28	16	46	32	-20	-45	106	-46	-4	138	-57	-48	37	-4	-80	49	101	31	-49	10	-36	4	-22	-21	68	75
533	-20	-71	21	15	-17	-27	-44	-7	-32	-63	24	-11	61	6	-25	97	18	141	22	-11	13	-6	9	-43	37	64	66	-30	-51	65	-53	0	110	-35	-30	30	3	-85	45	94	29	-39	3	-51	5	-29	-36	65	51
534	-47	-60	51	38	-29	-27	-33	9	-16	-54	41	-21	46	3	-27	90	10	130	27	-15	9	-15	-10	-53	46	97	89	-26	2	63	-60	6	80	-12	-9	18	26	-84	51	77	37	-39	-11	-53	9	-24	-49	62	34
535	-70	-36	74	34	-38	-13	-21	31	-20	-37	37	-31	24	10	-16	71	10	114	30	-15	4	-22	-24	-25	37	106	85	-25	-7	21	-54	10	72	-2	8	2	60	-84	66	66	23	-59	-37	-50	16	-35	-63	58	19
536	-68	-17	79	53	-51	-15	-29	50	-12	-23	39	-31	7	38	1	59	2	111	18	4	-10	-26	-18	2	24	102	54	-23	-15	65	-46	15	68	-14	20	-18	79	-81	76	67	16	-86	-30	-48	25	-40	-64	32	11
537	-50	3	81	55	-52	-22	-32	51	-8	-30	29	-36	-3	51	9	42	-5	103	6	28	-19	-24	10	4	15	100	29	-29	-56	34	-28	4	74	-16	34	-31	82	-70	85	62	0	-87	-20	-53	43	-40	-69	2	13
538	-29	15	75	34	-52	-43	-35	28	-2	-30	23	-47	-14	58	-1	27	-9	77	4	28	-31	-12	23	-9	5	85	36	-26	-32	61	-25	-7	86	-11	28	-27	82	-69	81	45	8	-71	2	-53	69	-34	-82	-18	15
539	-12	13	62	45	-36	-69	-35	2	9	-31	28	-57	-23	53	-5	23	-15	48	2	9	-35	-6	28	-33	5	56	62	-35	-15	52	-25	-8	105	-26	36	-21	82	-59	74	29	21	-42	24	-27	81	-36	-89	-31	28
540	-9	8	38	20	-34	-89	-36	-12	24	-26	31	-60	-25	52	-2	30	-24	13	-8	0	-28	-10	10	-30	47	37	90	-35	-2	93	-15	4	117	-20	36	-20	77	-53	61	32	42	-28	41	1	68	-37	-87	-16	38
541	-23	-12	17	9	-18	-86	-43	-20	25	-17	19	-63	-21	44	-13	51	-21	5	-9	11	-24	-9	-9	-1	89	18	92	-30	-13	88	-5	13	145	-43	27	-12	59	-56	57	35	25	-27	50	21	46	-33	-63	14	52
542	-35	-23	-5	0	-23	-75	-48	-13	12	-20	-7	-63	-22	37	-14	61	-5	24	-8	12	-29	-20	6	10	128	18	53	-39	-19	124	2	5	199	-70	16	-17	48	-80	58	39	-4	-39	40	35	30	-41	-41	53	62
543	-26	-42	-15	-2	-49	-60	-59	-5	11	-33	-15	-38	-32	42	-16	64	19	52	-1	22	-28	-23	1	2	129	16	-1	-47	-17	85	0	5	203	-64	-2	-18	34	-92	54	31	-37	-51	29	39	10	-26	-22	84	68
544	-14	-84	-20	14	-53	-52	-53	-4	10	-60	-14	-23	-32	44	-7	64	41	104	6	19	-17	-14	6	-20	102	1	-33	-62	-27	77	5	-13	178	-48	-18	-5	22	-86	51	18	-48	-59	13	52	3	-29	-5	96	72
545	-5	-125	-31	35	-63	-46	-41	-8	2	-75	-19	-10	-33	49	-8	65	51	131	10	22	-2	-1	-16	-29	69	-5	-30	-65	-39	82	1	-41	146	-18	-31	12	8	-88	34	-2	-22	-57	-15	73	1	-19	8	107	50
546	-12	-155	-31	46	-58	-42	-31	-6	-2	-82	-17	-3	-24	43	-6	70	50	133	9	14	17	15	-34	-12	41	-10	-2	-65	-27	77	5	-50	108	-28	-38	34	-1	-78	9	-20	3	-56	-17	83	-12	-22	36	86	28
547	-27	-167	-15	9	-64	-41	-19	-3	0	-86	-3	1	-10	41	-16	78	42	122	3	3	25	18	-28	9	25	-13	28	-48	-41	120	8	-62	107	-40	-43	46	7	-73	-8	-8	29	-48	-30	64	-29	-26	41	75	6
548	-54	-153	17	5	-62	-44	-19	1	10	-82	20	2	-2	38	-21	86	28	92	4	-4	26	17	-28	13	15	-3	39	-32	-30	86	5	-55	89	-35	-31	60	14	-58	-10	15	15	-40	-19	47	-36	-24	31	59	2
549	-69	-128	40	-5	-85	-42	-14	3	11	-69	30	3	-3	45	-24	95	24	74	15	-7	18	-4	-38	4	11	18	17	-22	-39	62	2	-36	68	-48	-20	48	33	-48	-10	24	12	-50	-19	43	-19	-33	20	59	-11
550	-67	-84	39	14	-90	-51	-22	6	12	-53	45	13	0	47	-28	106	19	79	15	-4	5	-35	-54	2	20	54	-22	-25	-46	28	2	-5	52	-57	3	36	26	-47	2	24	10	-67	-17	56	5	-44	-10	61	-16
551	-57	-37	45	42	-71	-56	-25	8	0	-41	39	18	3	49	-37	94	22	104	21	-12	6	-69	-66	-12	52	114	-35	-31	-50	8	18	21	69	-57	15	44	-4	-60	20	-1	15	-84	-31	74	28	-55	-30	69	-13
552	-34	-9	40	46	-60	-42	-26	4	0	-26	40	21	-5	45	-52	83	32	129	29	-25	9	-85	-62	-24	82	134	-22	-40	-65	39	20	36	101	-58	11	32	-27	-69	25	-21	25	-83	-33	81	43	-62	-60	77	-3
553	-5	17	32	46	-41	-22	-32	11	9	-23	47	25	-10	47	-46	66	39	122	29	-43	22	-94	-55	-5	111	122	1	-58	-63	77	27	40	120	-59	12	25	-39	-70	37	-26	36	-82	-17	83	43	-58	-71	66	24
554	24	19	16	-22	-45	-8	-55	15	3	-22	49	28	-15	47	-39	64	32	100	19	-48	38	-93	-56	13	121	78	17	-72	-46	86	33	48	122	-49	2	-6	-39	-77	47	20	42	-77	9	75	52	-61	-76	61	54
555	39	0	-11	-73	-50	-21	-69	4	-8	-29	43	15	-11	34	-30	55	26	62	3	-40	48	-79	-49	40	99	29	17	-80	-32	76	32	42	105	-27	-4	-24	-31	-78	74	56	46	-61	22	71	52	-67	-66	57	104
556	60	-33	-34	-83	-46	-48	-65	-6	-30	-40	21	5	-2	23	-19	51	16	46	-4	-33	37	-68	-32	89	71	2	-8	-82	-16	110	27	44	98	-23	-15	-29	-24	-85	95	85	59	-49	35	75	39	-62	-56	60	117
557	70	-67	-61	-52	-39	-95	-56	-8	-36	-46	7	-4	3	21	-13	44	6	61	-9	-20	24	-66	-13	110	43	-18	-28	-82	0	106	21	49	93	-24	-24	-23	-9	-83	104	98	58	-62	41	77	13	-56	-54	49	118
558	67	-78	-59	15	-20	-129	-37	-1	-38	-54	-19	-13	21	18	-10	42	15	93	4	-10	11	-71	-22	109	37	6	-16	-77	9	144	28	44	82	-19	-40	-6	-2	-79	103	83	45	-68	30	73	-9	-53	-57	42	97
559	35	-88	-46	45	-19	-125	-28	2	-38	-46	-40	-22	20	17	-15	31	25	103	21	-7	-2	-64	-41	78	42	32	17	-53	8	142	34	36	65	-22	-67	-12	3	-86	81	53	22	-73	28	63	6	-46	-75	24	81
560	-1	-92	-10	64	-36	-111	-29	15	-32	-44	-45	-27	22	9	-13	32	46	80	37	-4	-1	-55	-48	26	69	62	69	-35	12	112	45	24	55	-21	-76	-20	-3	-88	53	23	6	-71	15	43	26	-49	-86	3	65
561	-33	-113	9	55	-62	-89	-35	20	-29	-51	-44	-25	23	19	-13	26	61	45	33	-8	3	-34	-31	7	92	71	102	-15	-29	82	47	22	35	1	-75	-41	-11	-96	25	18	4	-68	9	20	33	-50	-106	-1	46
562	-67	-133	25	24	-86	-71	-25	27	-28	-53	-50	-36	22	21	-12	16	70	7	17	-3	22	-12	-29	-9	97	61	105	-5	7	30	33	9	24	-8	-53	-53	-25	-97	25	17	-3	-66	-8	23	30	-35	-107	-1	37
563	-82	-129	39	-7	-99	-47	-19	34	-28	-51	-58	-38	12	24	-8	12	76	-4	-1	-7	31	1	-65	-10	80	66	72	-4	-18	3	16	-3	33	13	-30	-66	-25	-97	35	25	26	-67	-9	36	9	-27	-95	-5	30
564	-91	-109	54	-28	-94	-9	-11	44	-26	-60	-57	-41	-3	22	-6	4	69	10	-14	-9	36	-3	-76	-15	59	69	26	-14	-18	24	9	9	52	2	-5	-63	-35	-90	60	29	60	-75	-17	57	-9	-16	-81	-24	43
565	-99	-86	88	-40	-81	30	4	48	-19	-75	-61	-48	-5	21	-8	33	70	38	-20	-15	41	-19	-80	-24	60	80	16	-28	-27	48	18	5	38	-18	10	-47	-40	-83	83	34	88	-81	-30	64	-7	4	-95	-45	60
566	-109	-76	112	8	-75	53	17	39	-22	-80	-79	-61	-14	18	-6	48	77	43	-11	-12	29	-24	-72	-20	74	76	20	-41	-53	72	24	5	33	-26	29	-33	-39	-83	99	34	87	-67	-45	67	5	13	-102	-67	70
567	-113	-77	112	45	-63	47	12	38	-31	-87	-104	-58	-16	15	-3	70	84	34	-11	-2	27	-34	-69	-12	104	66	42	-61	-65	86	35	-3	20	-36	51	-39	-6	-94	111	47	58	-59	-55	50	9	18	-102	-82	80
568	-95	-96	92	59	-42	3	-24	25	-43	-80	-125	-47	-24	12	-3	69	82	19	-17	13	26	-33	-50	-20	129	70	57	-68	-73	58	44	0	15	-66	55	-23	9	-112	112	66	20	-45	-43	25	-3	10	-92	-86	80
569	-69	-108	49	38	-50	-46	-76	17	-48	-75	-131	-50	-26	-3	-14	55	77	-4	-14	21	27	-31	-41	-27	135	69	60	-61	-80	96	43	-1	21	-90	48	-35	38	-132	111	87	-4	-33	-31	10	-24	0	-73	-75	87
570	-42	-90	10	1	-57	-82	-124	11	-40	-65	-119	-46	-30	-2	-5	49	54	-30	-12	2	24	-29	-20	-39	125	66	43	-53	-51	102	31	3	5	-117	30	-38	63	-141	94	102	5	-35	-14	4	-51	-6	-62	-62	82
571	-30	-37	-33	9	-72	-102	-136	18	-22	-71	-90	-51	-18	4	12	42	40	-55	-12	-3	36	-33	-5	-12	106	51	26	-51	-56	109	18	1	12	-98	14	-41	84	-135	83	91	-1	-48	3	-7	-61	-38	-58	-60	94
572	-34	3	-43	14	-90	-93	-115	22	-8	-71	-76	-49	-8	6	22	53	31	-49	-14	3	31	-36	-11	20	98	52	23	-56	-44	84	9	-8	20	-80	-4	-47	89	-119	74	72	-8	-61	-12	-34	-52	-55	-82	-40	118
573	-51	15	-50	51	-102	-73	-75	25	-14	-67	-83	-46	-3	2	20	54	36	-31	-16	11	35	-30	-23	18	92	63	26	-55	-54	61	-3	-16	31	-74	-30	-51	69	-113	72	54	-12	-65	-26	-55	-32	-76	-82	-17	139
574	-69	-17	-42	73	-120	-53	-43	30	-11	-60	-92	-27	5	-5	12	53	35	0	-10	8	33	-31	-18	24	100	43	14	-70	-68	68	-9	-22	48	-84	-48	-65	44	-106	57	46	-5	-64	-32	-58	-25	-88	-94	18	141
575	-67	-54	-14	71	-115	-43	-36	30	-2	-62	-89	-1	15	-4	6	55	11	28	-10	3	36	-19	-5	-8	121	32	-3	-73	-62	50	-12	-11	41	-92	-65	-61	17	-100	47	69	4	-61	-29	-35	-35	-83	-83	47	128
576	-72	-78	24	69	-98	-26	-13	29	4	-64	-82	1	24	-2	-8	48	-6	40	-7	5	37	-14	4	-12	131	-8	-19	-63	-69	21	-1	9	39	-89	-62	-52	18	-91	32	64	12	-45	-9	-9	-46	-67	-63	64	103
577	-78	-80	44	64	-98	-22	4	26	11	-71	-55	1	22	5	-21	46	-19	45	-9	-2	18	-11	-14	-16	126	-44	-35	-47	-70	13	4	30	43	-96	-28	-46	32	-91	15	46	32	-52	-5	-5	-49	-44	-64	60	72
578	-93	-41	53	34	-90	-32	35	24	15	-81	-26	-8	18	21	-11	46	-19	37	-24	-4	3	-19	-24	-12	113	-70	-28	-28	-43	-2	14	32	52	-101	11	-32	67	-86	7	22	63	-64	15	-7	-54	-11	-65	54	60
579	-112	-16	58	36	-81	-39	54	20	23	-84	5	-19	-1	35	-15	53	-14	36	-31	4	-16	-32	-34	-10	93	-56	-6	-20	-49	-34	23	42	53	-111	25	-25	91	-82	11	4	82	-77	32	-12	-52	1	-83	55	71
580	-115	1	48	59	-57	-48	61	26	18	-81	15	-31	-23	41	-3	51	-4	23	-31	2	-29	-37	-23	0	69	-26	8	-16	-12	-11	25	33	54	-95	35	-1	108	-80	24	11	92	-83	32	25	-40	-3	-97	60	94
581	-92	7	29	79	-41	-48	42	41	12	-81	11	-28	-48	46	7	39	2	24	-16	4	-31	-47	-2	17	51	16	-3	-29	-15	2	20	40	52	-67	30	3	92	-95	22	29	83	-74	35	53	-16	-25	-90	64	99
582	-59	0	8	69	-36	-52	17	46	9	-86	10	-22	-64	51	11	30	4	30	-10	7	-24	-45	14	45	60	26	-36	-37	7	22	12	19	65	-20	18	-7	69	-98	32	45	67	-62	17	53	14	-34	-74	67	94
583	-35	-1	-1	19	-29	-57	10	32	-1	-92	-17	-23	-70	46	13	8	2	23	8	6	-15	-38	2	72	76	32	-69	-45	-3	27	5	7	94	-2	-8	2	38	-107	35	37	45	-54	-1	16	39	-25	-65	76	83
584	-20	10	-16	-29	-24	-76	17	8	0	-84	-28	-22	-73	38	12	-10	-5	13	14	4	-4	-34	-33	64	84	0	-97	-50	-51	32	2	6	117	-5	-33	3	23	-108	39	29	40	-52	1	-13	41	-13	-64	82	82
585	-10	33	-34	-48	-24	-90	13	-10	1	-76	-37	-19	-62	33	10	3	-14	-1	13	8	1	-42	-67	41	90	-7	-95	-51	-75	68	18	20	127	-12	-46	17	14	-97	48	30	21	-62	10	-30	27	-22	-68	80	87
586	1	43	-56	-28	-42	-95	10	-21	6	-68	-41	-16	-56	29	0	-1	-10	2	8	-1	-1	-47	-74	12	94	1	-68	-51	-71	79	23	36	159	-32	-62	9	17	-99	51	37	16	-85	11	-29	7	-29	-53	82	90
587	5	58	-66	8	-68	-75	-6	-19	11	-58	-41	-10	-52	28	-1	0	4	0	1	-7	-2	-54	-65	10	109	19	-33	-56	-28	36	20	48	174	-44	-68	8	28	-94	51	52	5	-94	21	-22	5	-39	-12	61	85
588	28	68	-62	31	-95	-54	-5	-12	12	-50	-34	4	-46	29	-8	-1	14	-3	-11	-16	2	-62	-62	15	117	30	-12	-73	-5	10	10	64	176	-93	-77	9	53	-88	45	59	-2	-101	27	-22	1	-37	9	45	69
589	54	82	-29	23	-118	-44	17	-16	8	-47	-30	15	-28	26	-24	24	14	-18	-23	-16	7	-59	-57	-5	132	31	-9	-85	5	-8	9	64	126	-86	-79	16	67	-79	36	54	-1	-101	34	-25	10	-40	5	32	67
590	70	84	32	0	-126	-49	60	-16	-1	-39	-27	23	-10	13	-40	54	15	-29	-28	-18	-2	-53	-53	-49	123	25	-15	-95	-1	-6	19	59	56	-85	-75	16	79	-79	35	47	10	-98	31	-31	14	-34	-8	34	64
591	64	71	85	-30	-119	-66	92	-13	6	-35	-19	33	6	-2	-48	69	2	-25	-35	-27	-20	-41	-30	-59	101	11	-32	-107	-29	17	32	60	22	-82	-62	22	77	-89	29	38	32	-89	25	-13	13	-40	-20	36	63
592	36	41	123	-59	-85	-86	103	14	9	-36	-12	42	21	-14	-38	77	-9	-8	-37	-30	-25	-40	-12	-32	66	-9	-28	-120	4	-19	44	58	18	-101	-23	45	73	-99	36	19	52	-93	13	4	2	-40	-42	34	71
593	-2	-11	148	-71	-48	-92	91	33	-1	-27	-15	43	23	-34	-33	70	-14	14	-36	-22	-32	-33	-5	1	32	-10	-7	-122	11	-18	38	65	10	-107	5	61	53	-117	37	23	52	-78	2	25	16	-39	-59	19	76
594	-32	-44	146	-43	-33	-81	69	47	-16	-25	-24	32	20	-53	-14	69	-4	2	-32	-12	-33	-45	-25	40	1	-25	30	-118	30	-76	23	45	19	-151	30	54	37	-129	32	26	43	-81	11	18	25	-36	-77	-9	72
595	-25	-58	122	-3	-14	-62	37	39	-22	-18	-30	29	9	-55	10	61	1	-23	-33	13	-25	-63	-22	59	-15	-14	60	-107	11	-96	8	36	26	-97	43	52	25	-130	8	32	37	-81	46	-3	24	-32	-93	-39	56
596	0	-51	85	14	-2	-41	14	21	-1	-20	-14	20	7	-50	27	65	-5	-47	-39	25	-8	-82	-28	88	-12	-18	72	-91	-2	-121	7	16	43	-64	34	52	12	-114	5	50	27	-67	57	-29	15	-21	-108	-52	48
597	26	-38	41	10	-1	-22	9	-3	11	-15	-7	5	0	-40	25	67	-17	-45	-31	28	4	-95	-44	67	-1	-24	62	-78	-23	-87	12	-5	96	0	9	49	18	-105	3	27	16	-63	57	-24	10	-14	-111	-38	41
598	35	-31	1	-13	-12	-2	-4	-5	30	-13	12	-2	-3	-23	13	70	-19	-15	-18	12	8	-98	-63	52	23	-11	41	-75	-23	-87	20	-12	96	10	-19	43	20	-90	13	11	30	-55	58	1	5	8	-116	-10	44
599	28	-23	-28	-12	-29	11	-33	2	45	-17	19	-5	2	-8	-1	88	-13	13	5	-5	2	-99	-50	5	61	-25	27	-79	-28	-4	33	-17	100	-6	-50	23	23	-70	12	16	44	-67	51	7	1	3	-127	11	38
600	15	-39	-45	-5	-30	21	-58	9	48	-21	4	-8	7	-2	-18	81	-15	23	21	-6	0	-82	-46	-28	73	-15	24	-75	-51	31	33	-10	53	-26	-74	13	9	-54	10	12	63	-60	43	-3	3	10	-137	26	40
601	7	-42	-59	-1	-38	15	-80	5	30	-29	-19	-22	12	-1	-13	79	-13	-1	30	-11	-1	-76	-47	-20	86	-7	19	-84	-72	58	20	-12	27	-53	-85	-11	13	-64	12	25	75	-56	24	-33	15	-10	-129	27	31
602	19	-27	-77	2	-50	-8	-85	-4	10	-32	-26	-17	15	11	-6	75	-19	-25	23	-4	-13	-68	-67	-29	88	-4	6	-96	-92	4	9	1	23	-78	-85	-24	12	-84	18	27	89	-52	10	-52	6	-25	-108	39	22
603	28	8	-80	11	-27	-46	-59	-20	-2	-37	-33	-17	17	13	7	75	-11	-34	10	1	-18	-57	-61	-12	101	-2	-2	-107	-77	-75	7	4	26	-89	-81	-9	32	-89	32	32	96	-57	12	-49	0	-35	-89	45	18
604	16	39	-61	54	-33	-72	-22	-26	-4	-37	-31	-18	9	13	1	64	-1	-30	7	9	-29	-39	-54	14	98	-3	5	-104	-71	-81	8	1	38	-89	-85	-3	62	-107	37	30	106	-54	14	-28	-1	-40	-65	46	23
605	-19	69	-30	62	-41	-86	-2	-12	1	-31	-34	-19	0	5	-2	41	4	-23	1	-4	-27	-22	-47	8	86	-7	9	-95	-66	-49	5	4	75	-69	-81	6	97	-98	24	43	121	-49	21	7	8	-46	-45	20	37
606	-61	79	6	41	-54	-88	3	4	5	-41	-37	-13	-1	-1	-10	24	-1	-25	3	-19	-29	-16	-45	37	78	-11	11	-90	-68	-1	5	1	103	-79	-72	17	114	-97	22	42	124	-59	18	30	26	-59	-36	0	49
607	-98	65	23	14	-55	-72	8	2	2	-47	-38	-6	-3	-1	-13	0	-13	-47	-4	-28	-35	-7	-51	5	65	-18	18	-83	-72	9	8	1	127	-64	-58	33	110	-106	30	44	114	-52	17	42	48	-64	-41	-9	59
608	-121	45	27	15	-50	-67	31	-10	-7	-48	-40	3	-9	0	-15	-20	-20	-83	-5	-40	-44	-7	-58	9	57	-30	25	-83	-62	1	11	-10	116	-99	-47	43	97	-118	25	24	98	-54	25	39	64	-65	-51	7	53
609	-110	2	22	60	-35	-69	46	-12	-13	-42	-24	14	-15	4	-5	-21	-37	-103	-11	-44	-45	-15	-52	25	45	-43	22	-85	-78	-15	17	-8	74	-105	-48	52	69	-124	16	37	78	-54	38	21	50	-59	-78	18	52
610	-90	-18	24	75	-43	-77	55	-2	-14	-45	-17	13	-19	3	-3	-14	-48	-93	-11	-21	-27	-20	-22	72	48	-28	29	-81	-98	-51	24	-2	20	-84	-52	39	37	-106	0	35	63	-50	46	0	31	-30	-97	20	62
611	-62	-40	31	75	-46	-71	49	1	-13	-44	-21	6	-30	5	-8	-1	-48	-77	-7	7	-18	-18	-38	43	58	-26	22	-71	-93	-73	19	13	-1	-46	-56	11	15	-91	-8	50	71	-46	44	-5	11	3	-104	1	71
612	-31	-25	22	45	-46	-58	42	14	-14	-49	-29	-2	-26	12	-6	13	-30	-64	-15	25	-4	-31	-58	18	71	-23	16	-61	-96	-45	20	18	8	-14	-38	-3	9	-78	-27	55	81	-50	46	-10	1	17	-106	-24	78
613	-4	-22	1	27	-32	-45	24	4	1	-42	-24	0	-23	27	-10	26	-19	-65	-24	32	5	-46	-89	-22	87	-70	15	-55	-85	23	21	28	18	41	-27	-4	16	-70	-41	63	80	-60	43	-26	-18	12	-95	-38	70
614	16	-25	-32	-1	-25	-19	8	-3	16	-34	-17	-1	-15	31	-9	45	-11	-77	-33	30	10	-54	-96	-6	93	-81	23	-48	-46	33	16	17	41	59	-25	-2	33	-62	-44	66	54	-62	36	-47	-41	-17	-85	-32	61
615	34	-28	-66	-13	-20	1	3	-1	22	-26	-13	11	-21	32	-13	61	-6	-98	-27	25	5	-60	-69	31	91	-96	38	-50	-29	67	12	17	61	41	-36	3	56	-69	-44	53	39	-71	28	-73	-74	-33	-74	-36	54
616	48	-32	-112	-25	-22	13	-1	7	28	-26	-2	36	-29	37	-14	71	-8	-127	-24	19	3	-60	-54	71	88	-72	45	-61	-19	29	6	18	82	27	-53	-2	62	-75	-20	54	20	-70	38	-84	-93	-65	-66	-46	53
617	51	-25	-120	-52	-12	11	8	10	28	-33	-11	57	-24	37	-9	73	9	-136	-15	11	-1	-53	-45	91	83	-34	50	-71	-27	25	17	13	80	15	-81	8	53	-74	12	57	10	-73	18	-78	-101	-87	-69	-65	62
618	42	-24	-119	-68	-24	11	22	5	18	-38	-21	62	-18	39	1	53	33	-133	-8	0	-16	-46	-46	78	66	-9	37	-71	-38	-19	4	14	68	21	-122	9	36	-76	30	56	13	-87	10	-56	-79	-83	-62	-68	62
619	23	-20	-93	-82	-38	9	22	3	4	-43	-35	62	-5	39	21	39	47	-108	-10	-7	-17	-42	-49	66	47	-20	18	-85	-12	-28	-1	14	54	-3	-136	5	45	-82	39	53	13	-91	13	-20	-49	-61	-49	-64	46
620	-1	-19	-63	-91	-62	-7	6	6	-5	-50	-41	58	6	51	11	27	30	-81	-12	-3	-15	-40	-57	35	36	-34	0	-93	-7	-47	-6	20	33	-35	-137	-4	40	-91	38	35	13	-108	27	2	-27	-39	-41	-38	35
621	-33	-24	-44	-78	-62	-28	4	17	0	-43	-36	48	7	48	-3	24	-5	-71	-18	2	-7	-36	-68	19	19	-48	-14	-98	0	-21	-5	22	22	-46	-114	12	28	-94	50	12	-7	-102	39	30	-5	-20	-29	-8	43
622	-60	-25	-28	-50	-56	-47	0	38	22	-20	-21	44	4	48	-21	19	-27	-72	-14	1	-17	-31	-57	4	-3	-43	-32	-106	-22	23	3	19	10	-59	-81	18	15	-81	47	0	-11	-86	34	55	-10	-18	-21	19	53
623	-74	-25	-13	-23	-35	-65	-1	48	44	-3	-5	45	0	44	-26	10	-40	-93	-14	-3	-28	-27	-30	-3	-10	-26	-44	-107	13	65	13	13	15	-63	-57	49	6	-67	43	9	-28	-64	30	64	-7	-19	-26	26	71
624	-86	-15	25	-9	-12	-64	0	41	44	-7	-8	40	3	30	-23	3	-35	-100	-16	-3	-32	-24	-7	-16	6	4	-38	-101	27	97	33	1	44	-31	-39	67	8	-67	45	19	-32	-58	34	41	-4	-2	-44	35	74
625	-97	-3	52	24	5	-55	11	22	33	-14	-7	30	-8	14	-19	-21	-26	-98	-18	-8	-32	-18	-5	-5	33	15	-27	-85	25	38	37	-16	61	-9	-25	70	9	-84	44	54	-35	-53	68	-7	16	13	-59	35	71
626	-99	8	66	50	2	-55	27	21	18	-36	-6	21	-11	0	3	-38	-15	-79	-23	-19	-23	-24	-26	16	70	12	-15	-74	-17	-18	38	-37	107	-5	2	51	5	-104	36	83	-20	-80	94	-60	23	30	-81	35	54
627	-76	-6	56	64	1	-59	29	27	17	-55	9	12	-8	0	14	-56	-17	-46	-36	-9	-11	-22	-50	23	91	-12	-12	-63	-53	-65	36	-42	122	-27	13	25	5	-114	27	121	-13	-108	100	-84	19	23	-99	31	61
628	-50	-41	40	59	-6	-68	24	40	12	-64	3	-15	-1	-10	13	-72	-6	-39	-39	-10	-3	-24	-69	4	96	-28	-18	-54	-39	-89	31	-46	100	-45	11	-5	12	-116	15	126	-5	-125	74	-83	32	8	-92	26	88
629	-6	-77	22	45	-14	-61	16	52	7	-56	-2	-22	-10	-8	9	-80	7	-42	-35	-19	-15	-27	-66	-11	90	-15	-29	-54	-31	-41	16	-33	69	-31	-4	-35	26	-110	1	101	14	-134	43	-81	17	-28	-78	29	101
630	42	-71	1	28	-16	-41	0	56	25	-38	4	-26	-18	-14	7	-82	15	-49	-33	-26	-5	-39	-21	5	81	-10	-37	-60	-9	3	7	-32	12	-14	-19	-37	19	-90	-3	78	36	-125	21	-93	14	-50	-47	42	112
631	80	-44	-1	13	5	-22	-3	59	34	-15	-6	-30	-30	-22	5	-68	11	-49	-28	-31	-3	-48	6	17	78	9	-25	-63	4	23	-1	-56	0	-4	-34	-4	14	-59	-2	34	51	-113	-2	-108	-6	-55	-17	69	103
632	78	-56	20	70	-23	-5	-1	27	-5	-77	17	12	-1	107	-5	-54	49	-38	-16	6	0	-11	-38	43	-22	-69	-57	-14	-35	90	-15	-41	85	-111	46	-6	18	-96	-68	46	22	-73	-28	-9	-81	-26	-41	-13	46
633	85	-60	19	50	-1	-32	-13	41	18	-69	28	4	6	83	-13	-76	60	-49	-24	11	5	-7	-20	68	-25	-58	-23	-22	-19	59	-4	-58	96	-88	22	4	-1	-79	-73	69	-1	-82	-30	-14	-61	-30	-81	-28	66
634	79	-59	14	46	3	-53	-18	19	25	-58	25	-6	5	51	-23	-90	72	-61	-14	7	13	-13	-36	38	-32	-35	6	-29	-10	9	-7	-70	86	-50	9	4	-4	-70	-85	55	-22	-85	-34	-16	-32	-51	-102	-40	92
635	68	-41	17	34	-27	-67	-5	-11	20	-53	25	-13	2	30	-27	-89	61	-62	-5	-2	17	-28	-59	-23	-29	-4	31	-32	11	-4	-36	-70	68	-44	9	-41	-6	-77	-96	45	-32	-82	-20	-8	4	-68	-108	-39	107
636	50	-30	31	17	-31	-83	23	-37	17	-44	16	-8	2	5	-22	-79	47	-35	-9	-8	22	-41	-90	-43	-15	20	31	-35	21	-14	-55	-73	77	-22	21	-52	-5	-85	-101	36	-43	-72	-7	3	33	-82	-100	-29	116
637	27	-31	49	10	-45	-93	41	-39	15	-36	10	1	-1	-7	-15	-73	27	-16	-19	-12	18	-31	-83	-57	2	33	20	-32	25	-46	-68	-67	73	-11	41	-59	3	-94	-83	35	-46	-62	5	22	62	-67	-72	-16	97
638	11	-21	61	-15	-47	-111	46	-25	9	-21	-5	15	-2	-11	-4	-58	16	-20	-35	-18	24	-24	-41	-37	22	30	-10	-28	11	9	-57	-44	78	-38	56	-54	21	-112	-62	43	-54	-55	21	38	56	-67	-48	-11	64
639	7	-7	59	-39	-43	-114	27	-3	2	-15	-13	26	5	-3	-5	-42	4	-44	-44	-21	31	-13	-11	-27	47	22	-28	-21	14	44	-38	-19	57	-30	76	-26	39	-118	-19	59	-55	-49	23	48	19	-55	-30	-9	39
640	16	-3	51	-54	-29	-94	7	1	-1	-15	-27	23	15	7	-9	-27	5	-66	-44	-24	39	-6	13	-49	68	32	-31	-9	13	84	-23	-19	110	-27	78	-4	62	-125	0	68	-50	-41	33	42	-28	-53	-19	-13	45
641	24	-2	39	-29	-26	-53	-16	-2	-6	-5	-49	19	29	16	-6	-27	11	-62	-29	-42	37	-12	-9	-56	67	9	-22	-2	30	100	-19	-17	100	-15	72	12	65	-123	7	57	-37	-29	47	44	-56	-34	9	-18	54
642	32	-19	29	17	-15	-21	-36	-6	2	-2	-60	24	49	29	3	-21	22	-33	-19	-38	33	-26	-6	-53	50	-7	-16	-1	37	89	-19	-24	100	-19	64	19	61	-113	-1	53	-14	-27	65	39	-50	-19	35	-8	56
643	43	-36	23	42	16	-11	-41	-5	0	5	-79	27	59	39	19	7	29	17	-14	-28	27	-39	2	-49	36	-31	-26	-8	45	72	-14	-21	24	-33	54	38	43	-92	-3	30	-3	-28	65	41	-28	-15	54	18	49
644	43	-49	34	49	42	-7	-46	-8	-6	13	-83	26	52	41	10	42	41	47	-3	-13	14	-44	17	-8	21	-35	-31	-20	41	58	-9	-32	-41	-38	47	54	15	-84	-7	25	-6	-32	48	47	6	-7	56	58	30
645	51	-39	23	45	58	-24	-57	0	-3	19	-72	26	48	45	8	68	40	39	7	-22	7	-56	31	-4	13	-50	-32	-32	4	64	-6	-49	-43	-52	39	66	-7	-64	-18	16	10	-36	48	40	23	-15	39	75	17
646	66	-39	10	19	58	-36	-70	27	5	16	-56	21	43	43	6	87	28	6	15	-42	13	-52	19	20	13	-36	-19	-53	-5	82	2	-56	-16	-19	37	63	-36	-49	-42	8	19	-40	11	40	19	-25	35	77	11
647	92	-51	-7	6	52	-55	-56	48	14	-1	-59	17	39	28	7	77	11	-11	21	-46	19	-39	-12	27	1	-26	-4	-70	-8	89	3	-71	2	-3	31	47	-51	-45	-66	14	44	-53	-12	32	4	-35	23	70	15
648	118	-66	-14	-39	53	-56	-50	70	-2	-7	-84	15	34	4	9	71	5	-12	19	-53	17	-20	-49	-4	-3	-25	9	-79	-24	53	-4	-76	9	44	50	57	-53	-54	-83	22	49	-71	-43	41	-1	-59	28	51	17
649	138	-79	-9	-71	59	-54	-52	71	-14	-10	-104	25	29	-14	10	60	0	7	7	-48	12	-9	-53	-25	2	-41	8	-69	-18	11	-9	-83	23	62	73	71	-37	-63	-101	54	47	-82	-43	53	6	-77	23	24	29
650	145	-74	11	-85	77	-41	-58	51	-18	-13	-119	27	23	-29	-1	52	8	12	2	-40	1	-2	-62	-64	17	-78	3	-50	-20	-41	-20	-78	5	70	90	107	-11	-52	-94	77	23	-74	-34	70	14	-91	11	-6	43
651	114	-62	38	-66	85	-20	-72	16	-21	-10	-126	7	6	-30	-24	44	25	5	12	-39	-13	1	-65	-63	42	-81	9	-25	7	-14	-35	-65	4	62	101	126	25	-37	-86	76	7	-62	-19	76	28	-85	-9	-34	62
652	79	-44	49	-24	103	-10	-81	-15	-21	-6	-120	-6	-6	-24	-39	29	34	-20	32	-52	-8	-4	-68	-38	52	-26	13	-28	10	9	-43	-52	7	42	107	141	64	-21	-66	59	-16	-66	-13	79	23	-78	-37	-51	80
653	48	-47	55	1	112	-5	-74	-21	-20	-2	-104	-16	-19	-15	-57	28	36	-44	46	-58	9	-12	-66	-34	48	4	16	-43	20	63	-37	-36	14	22	113	137	82	-14	-46	24	-38	-73	-7	65	8	-55	-59	-47	115
654	25	-51	56	-8	111	-14	-34	-25	-28	4	-91	-22	-16	-11	-69	18	36	-65	46	-65	20	-9	-56	-30	46	54	16	-52	11	68	-32	-31	27	6	108	107	73	-23	-10	14	-50	-83	-20	51	-17	-38	-65	-32	142
655	2	-51	49	-12	83	-20	16	-23	-48	14	-93	-27	-22	-8	-66	6	35	-85	40	-81	28	-3	-35	-32	34	54	8	-60	37	43	-36	-14	28	-17	94	53	57	-52	14	20	-55	-90	-19	60	-34	-27	-52	-16	150
656	-27	-50	34	-30	44	-26	58	-34	-62	16	-90	-28	-23	-7	-50	-1	34	-77	17	-87	39	8	-11	15	45	24	0	-71	36	18	-45	0	9	-30	90	2	49	-78	28	51	-48	-92	-11	66	-41	-26	-41	6	134
657	-54	-56	27	-33	22	-29	67	-48	-79	16	-100	-31	-22	-2	-23	5	30	-51	-1	-85	46	19	-8	79	51	16	-15	-72	58	-41	-49	-3	8	-24	87	-19	30	-102	30	73	-46	-88	-4	73	-3	-22	-27	30	104
658	-77	-56	18	-31	13	-12	65	-52	-93	13	-111	-30	-26	-1	-3	6	30	-32	-9	-77	43	24	-13	100	65	17	-38	-72	31	-63	-51	-21	40	-8	87	-27	31	-113	0	56	-42	-84	4	87	26	-18	-21	61	68
659	-73	-51	-4	-19	12	1	52	-42	-92	23	-114	-17	-25	3	13	-7	31	-33	-12	-71	33	11	-35	95	64	28	-81	-79	14	-69	-40	-33	61	13	90	-15	24	-102	-39	45	-39	-84	4	65	46	-17	-7	78	30
660	-42	-41	-33	-1	29	-1	49	-18	-83	26	-108	-6	-17	9	-5	-4	20	-47	-20	-60	16	7	-37	81	68	51	-94	-87	-10	-22	-29	-40	56	48	92	15	11	-81	-72	42	-21	-92	14	43	26	-24	-3	86	27
661	2	-44	-54	0	61	-17	54	-11	-69	29	-107	-11	-15	3	-39	1	24	-55	-31	-58	-3	4	-23	44	68	34	-73	-94	-19	-15	-21	-53	57	55	85	62	-2	-64	-102	59	-8	-110	18	7	-10	-5	-11	80	46
662	42	-44	-77	-10	80	-38	47	-3	-56	28	-112	-16	-23	1	-83	-4	25	-39	-35	-60	-30	3	-9	21	58	50	-32	-89	-2	52	-22	-50	42	56	78	94	-5	-61	-128	63	7	-117	28	20	-36	6	-18	61	66
663	72	-52	-83	-14	80	-63	17	6	-42	18	-109	-14	-23	-6	-95	-11	21	-11	-39	-66	-33	-1	6	-9	56	20	-2	-81	-2	62	-21	-38	43	57	71	96	15	-57	-151	76	17	-119	32	32	-59	18	-41	30	77
664	76	-59	-75	-12	65	-74	-16	10	-42	9	-107	-11	-27	-4	-101	-17	7	25	-34	-66	-29	-6	11	-30	47	11	16	-66	73	51	-21	-15	31	64	69	78	29	-66	-137	66	9	-106	14	49	-61	3	-41	9	80
665	58	-60	-53	-4	39	-67	-36	-1	-46	-1	-93	-5	-28	-6	-81	-33	0	32	-24	-75	-16	-7	7	-23	36	-12	29	-44	82	25	-19	3	16	68	68	44	48	-70	-115	54	7	-92	14	32	-57	5	-55	3	89
666	26	-53	-38	1	35	-70	-47	-10	-65	-7	-84	9	-18	1	-56	-39	-9	41	-16	-64	-5	-20	5	-9	31	-31	31	-45	71	12	-12	12	34	67	75	25	68	-90	-82	15	-4	-92	44	40	-63	-8	-44	-3	74
667	1	-59	-18	9	32	-79	-39	-22	-68	-5	-64	6	-4	15	-31	-39	-14	50	-7	-43	6	-32	10	7	38	-25	26	-51	44	14	-11	4	64	54	96	1	86	-104	-76	1	-8	-95	62	53	-79	-6	-48	6	56
668	-24	-77	-5	0	46	-92	-28	-27	-72	1	-67	-1	16	11	-13	-38	-3	66	-2	-16	13	-44	17	4	42	4	18	-57	6	57	-8	5	69	27	110	5	80	-104	-56	2	-32	-84	74	82	-89	-13	-33	26	30
669	-48	-116	3	-5	46	-90	-40	-21	-56	11	-70	-1	20	8	-1	-21	2	78	4	3	14	-49	20	5	47	9	12	-67	-1	94	-18	-7	56	2	125	1	66	-107	-48	23	-47	-77	58	88	-85	-19	-16	44	15
670	-52	-156	-2	-22	35	-79	-73	-7	-34	18	-75	15	29	7	7	-13	3	90	3	12	22	-53	17	21	34	4	4	-68	13	130	-16	-9	19	-23	139	7	39	-106	-38	47	-77	-70	42	66	-63	-28	0	52	26
671	-55	-179	2	-21	28	-61	-110	3	-13	19	-74	25	25	6	13	-15	3	98	-7	11	25	-42	-4	1	33	-5	11	-68	34	139	-19	-16	-16	-30	147	15	20	-104	-13	48	-91	-55	32	28	-30	-20	14	52	43
672	-61	-167	9	-21	47	-54	-122	3	3	11	-62	14	14	-1	7	-22	10	95	-13	-3	19	-26	-34	7	21	-4	13	-57	32	85	-18	-30	-28	-24	154	39	-19	-106	-6	40	-83	-44	32	10	-6	-23	29	45	62
673	-71	-139	5	-16	67	-60	-103	6	9	0	-44	1	8	-6	1	-27	12	63	-26	-26	9	-16	-47	6	34	30	5	-58	17	30	-10	-20	-29	0	166	63	-29	-94	-14	31	-64	-47	38	21	5	-26	41	35	64
674	-74	-92	6	-17	99	-62	-45	13	12	-14	-28	-15	6	-10	-8	-26	9	49	-24	-37	9	-11	-37	1	47	50	-5	-57	-1	35	6	-6	4	14	173	96	-36	-75	-40	44	-44	-58	49	41	8	-30	44	26	62
675	-74	-50	-7	-28	121	-50	24	17	8	-8	-37	-26	4	-17	-13	-35	7	45	-3	-47	5	-7	-23	3	45	85	-11	-55	4	70	20	2	22	33	171	127	-19	-53	-70	50	-38	-68	51	56	17	-14	49	23	59
676	-68	-8	-13	-23	99	-31	67	11	5	5	-39	-23	-2	-12	-20	-32	-3	68	32	-49	2	-5	-7	-22	30	80	-13	-64	22	95	25	3	55	37	167	120	12	-45	-104	75	-29	-83	53	61	35	-2	51	19	50
677	-49	24	-30	-25	87	-17	73	-1	0	24	-45	-17	-1	-10	-16	-12	-7	72	46	-53	2	-10	-8	-15	3	50	-11	-66	16	99	17	-13	116	38	153	119	41	-41	-109	92	-18	-95	42	54	47	-1	43	10	70
678	-27	40	-30	-19	71	-13	56	-25	-7	25	-51	-18	1	-10	-25	15	-15	72	52	-41	-21	-10	-9	-22	5	33	7	-76	-13	67	9	-15	84	37	147	123	49	-46	-108	94	-17	-95	19	51	44	-14	17	16	90
679	0	43	-21	-14	65	-16	36	-55	-21	17	-58	-31	9	-15	-22	40	-22	57	51	-45	-40	-15	-19	9	7	19	21	-88	-47	26	5	-21	57	31	133	119	45	-53	-93	65	-9	-98	-2	56	31	-46	-14	22	111
680	12	47	-8	9	52	-19	15	-69	-29	-4	-56	-36	9	-23	-9	61	-27	63	53	-40	-59	-23	-8	6	25	12	24	-99	-53	-12	9	-18	-26	28	133	98	17	-57	-71	48	-8	-95	-13	66	14	-77	-32	30	100
681	21	20	4	22	39	-33	14	-78	-28	-26	-52	-53	6	-37	-1	76	-27	87	55	-22	-55	-28	15	-6	45	3	13	-108	-12	22	24	-26	-79	15	131	64	-13	-53	-55	40	-8	-102	-21	52	-6	-79	-43	50	97
682	1	-16	16	15	23	-42	22	-70	-37	-31	-60	-65	-7	-47	-7	66	-15	104	58	-3	-49	-29	47	-44	51	-10	-6	-108	-2	5	28	-40	-52	29	131	35	-47	-76	-31	49	-22	-99	-19	39	-15	-51	-33	77	99
683	-10	-45	21	16	19	-40	45	-48	-27	-16	-51	-60	-25	-53	-11	47	-13	102	56	-15	-35	-20	59	-70	43	-38	-22	-110	6	1	28	-40	0	4	135	26	-70	-86	-24	61	-19	-96	-22	30	3	-16	-20	108	112
684	-25	-40	15	-10	38	-42	64	-22	-8	6	-33	-37	-26	-47	-4	3	-14	87	51	-31	-17	-13	60	-34	32	-53	-33	-119	-1	0	35	-32	43	-8	151	37	-77	-87	-16	69	-29	-97	-31	32	15	4	-12	124	114
685	-34	-35	21	-14	63	-40	69	-4	16	18	-17	-15	-25	-41	9	-5	-15	86	40	-40	-5	4	58	-40	23	-77	-28	-121	-1	20	41	-27	71	-14	159	60	-75	-74	-3	65	-41	-83	-38	44	28	14	-19	140	104
686	-38	-23	25	-17	76	-43	50	3	14	26	-20	-9	-21	-44	22	-25	-13	78	36	-27	-1	13	34	-19	20	-94	-28	-123	-25	66	44	-21	76	-5	151	68	-67	-63	9	52	-79	-84	-26	39	29	4	-20	129	83
687	-26	-29	33	-16	73	-46	-7	18	10	32	-29	1	-17	-47	20	-27	-11	77	26	-12	-4	3	-3	-28	29	-114	-30	-118	-33	37	49	-14	78	-16	146	72	-39	-72	17	49	-107	-80	-6	42	23	-12	-22	105	67
688	-8	-31	39	16	62	-50	-63	25	15	28	-32	-1	-15	-56	13	-27	-3	81	15	1	-2	-3	-43	-37	48	-145	-31	-113	-45	12	48	0	65	-14	133	88	-18	-67	18	59	-139	-69	0	26	21	-24	-40	87	86
689	-8	-29	43	23	37	-42	-94	31	20	32	-33	-13	-21	-63	4	-34	5	77	5	-5	-3	-2	-71	-50	54	-175	-30	-105	-40	-23	34	9	41	-14	134	90	15	-68	7	63	-126	-77	-19	4	24	-31	-58	69	99
690	-30	-8	35	32	19	-38	-93	28	35	41	-21	-18	-27	-65	-4	-16	23	62	-14	-6	6	3	-64	-54	46	-190	-30	-103	-19	-26	10	8	36	-7	140	89	52	-63	-19	63	-95	-88	-26	-1	38	-30	-65	55	114
691	-52	13	14	33	2	-35	-77	15	43	48	-1	-30	-32	-56	-4	-7	33	58	-29	-13	16	14	-54	-19	26	-210	-36	-106	-26	-37	-2	9	68	27	151	81	88	-45	-37	61	-59	-103	-37	-10	42	-20	-71	37	108
692	-49	23	-7	41	-1	-28	-55	-7	45	43	6	-44	-34	-48	-6	16	33	57	-40	0	22	30	-67	8	-3	-220	-28	-94	36	-69	-12	-4	72	23	153	69	101	-40	-51	36	-35	-109	-46	-1	39	-14	-78	34	111
693	-13	25	-23	55	-2	-19	-30	-34	45	40	6	-56	-33	-40	-3	4	33	66	-41	11	15	38	-115	35	-15	-257	-18	-83	26	-25	-17	-18	92	3	128	57	94	-34	-60	17	-21	-114	-59	0	40	-16	-85	30	123
694	31	25	-32	59	-4	-18	-10	-40	42	34	4	-60	-29	-19	6	2	18	56	-41	22	3	41	-158	21	-22	-286	6	-76	41	-7	-17	-23	91	-1	106	34	56	-30	-77	9	-4	-119	-57	-11	33	-23	-99	23	128
695	60	31	-29	43	35	-17	13	-39	36	27	-4	-72	-16	-3	13	12	17	48	-50	33	-6	31	-179	35	-5	-273	30	-74	19	37	-4	-20	53	-2	75	42	16	-26	-75	37	2	-120	-46	-30	23	-34	-113	14	138
696	49	27	-22	37	67	-18	37	-36	29	25	-17	-76	-16	7	-1	33	17	37	-49	30	-25	13	-197	78	4	-217	50	-69	36	20	-1	-18	41	11	48	42	-36	-41	-43	71	17	-108	-28	-36	25	-37	-124	8	122
697	25	21	-27	26	75	-29	51	-39	28	24	-10	-73	-18	12	-17	52	21	52	-42	18	-22	-9	-196	117	2	-173	50	-58	35	42	-3	-24	34	19	37	36	-73	-57	-1	83	27	-98	-2	-13	16	-21	-118	14	87
698	19	-3	-45	34	69	-40	42	-34	34	17	14	-54	-17	9	-24	69	13	76	-32	9	-20	-33	-203	96	13	-126	32	-39	27	37	-8	-22	30	19	33	38	-100	-63	32	66	25	-91	13	4	25	-10	-103	18	49
699	40	-33	-52	24	36	-38	28	-34	36	9	44	-49	-15	11	-30	82	11	110	-15	8	-12	-38	-223	17	30	-95	12	-14	18	41	-15	-25	69	34	29	34	-125	-57	47	49	3	-90	20	8	22	16	-75	33	27
700	72	-67	-52	0	10	-21	12	-24	31	12	58	-49	-15	15	-24	89	6	118	-4	7	-15	-38	-221	-23	47	-73	-4	7	-2	57	-20	-11	79	29	19	46	-129	-49	50	30	-22	-95	23	-6	42	27	-23	38	20
701	92	-92	-52	1	-3	-8	16	-11	20	28	79	-47	-7	32	-13	86	-6	108	8	14	-18	-30	-210	-6	59	-49	-9	18	-7	43	-32	10	86	4	6	64	-105	-44	49	29	-20	-96	20	-37	39	27	6	31	33
702	91	-107	-45	-10	-13	-18	47	5	17	39	78	-53	9	48	-5	74	-10	97	22	28	-16	-25	-179	10	45	-15	2	10	-16	58	-31	11	62	-7	-7	70	-53	-54	63	21	-11	-91	27	-64	27	31	14	16	33
703	58	-123	-43	-18	-18	-29	91	14	12	46	56	-54	10	61	1	65	-16	93	45	30	-24	-24	-144	27	17	11	29	-4	-36	-11	-42	9	31	-6	-8	63	1	-68	77	7	10	-80	11	-68	16	27	-11	-8	29
704	29	-135	-41	-25	-14	-28	119	11	13	44	22	-44	1	59	1	40	-8	113	65	23	-35	-34	-120	14	-1	28	39	-21	-45	-25	-34	-13	15	17	-1	53	38	-80	89	16	25	-76	-5	-51	0	8	-49	-43	17
705	9	-139	-33	-40	2	-17	103	0	8	38	-10	-28	-11	59	17	40	-3	135	74	7	-43	-39	-97	-4	-3	46	40	-31	-36	-60	-20	-4	0	19	9	38	63	-83	89	17	28	-82	-21	-31	-1	-9	-88	-65	20
706	4	-138	-30	-49	32	2	75	-25	0	32	-36	-27	-25	54	22	35	-4	136	75	10	-38	-42	-91	-9	19	52	33	-26	-18	-34	-2	3	18	13	3	39	59	-88	86	12	21	-72	-31	-21	14	-17	-106	-65	43
707	9	-104	-33	-63	54	1	45	-35	-14	25	-54	-18	-34	56	36	36	-5	102	77	6	-36	-37	-86	-2	35	71	13	-18	-7	54	3	23	47	-15	-2	33	37	-101	69	-9	17	-64	-13	-4	40	-13	-90	-40	53
708	38	-53	-52	-34	92	3	38	-36	-22	9	-62	-22	-42	67	37	38	-27	80	77	26	-25	-34	-76	39	43	80	-4	-24	-7	71	6	34	64	-26	-12	48	26	-121	49	-24	25	-61	10	-18	45	-6	-61	-13	60
709	70	9	-69	-13	118	-2	41	-29	-7	-6	-57	-27	-39	78	30	48	-36	96	74	38	-14	-37	-28	35	47	83	-10	-38	-7	106	9	45	66	-19	-15	81	2	-128	44	-27	39	-62	7	-36	31	-1	-31	7	59
710	86	74	-68	13	125	20	45	-32	7	-9	-50	-31	-38	70	24	53	-37	143	68	46	-26	-36	19	77	57	78	-3	-63	-31	107	11	41	72	-34	-34	112	-15	-122	38	-24	45	-61	2	-61	23	-3	-21	16	60
711	85	142	-60	33	86	27	29	-41	28	10	-30	-28	-35	56	33	59	-29	174	52	36	-27	-47	74	54	52	47	-5	-87	-42	96	9	41	122	-58	-49	110	-21	-99	25	-23	41	-66	-22	-55	7	-25	-16	13	73
712	74	169	-38	68	19	17	-10	-40	43	28	-12	-11	-33	38	34	62	-20	164	29	27	-26	-50	76	53	54	23	-14	-95	-57	65	13	38	114	-56	-52	72	-38	-74	20	-40	20	-57	-26	-40	17	-35	-33	1	83
713	72	159	-7	74	-28	-8	-43	-42	52	42	-2	-10	-33	17	23	54	-12	116	14	27	-20	-43	47	22	52	4	-24	-84	-21	21	24	21	119	-54	-54	39	-41	-61	14	-37	0	-52	-30	-25	29	-38	-39	-13	89
714	72	108	31	108	-62	-26	-91	-40	50	59	-11	-12	-36	3	10	47	-7	50	10	28	-13	-35	4	2	52	-4	-23	-82	-9	14	46	12	106	-51	-40	-2	-45	-60	21	-33	-5	-58	-14	-15	45	-25	-51	-21	65
715	87	45	51	147	-66	-34	-120	-31	58	66	-9	-23	-25	-3	-6	46	-8	16	10	35	-8	-25	4	13	56	-32	-16	-79	-8	6	65	15	93	-33	-19	-19	-43	-56	18	1	3	-71	-3	-14	51	-14	-68	-19	29
716	94	-18	68	127	-50	-27	-124	-16	61	73	-3	-32	-5	-23	-15	50	-5	7	15	33	-9	-14	33	25	72	-60	-1	-86	-27	1	73	23	88	-19	2	-26	-30	-40	27	16	8	-90	-5	-10	56	1	-74	-10	14
717	81	-84	76	118	-26	-6	-97	-1	61	75	8	-47	15	-39	-23	44	-5	24	14	30	-18	-1	59	41	96	-61	15	-84	-9	31	59	27	49	5	8	-26	-12	-46	24	22	13	-85	-18	21	70	9	-83	-2	12
718	66	-97	81	55	10	8	-59	13	55	80	20	-50	42	-53	-7	53	-1	43	11	21	-24	4	60	45	103	-38	14	-86	-17	31	37	28	7	2	16	-8	11	-53	28	18	13	-84	-38	45	92	-5	-84	-11	16
719	52	-116	80	3	31	3	-21	15	43	79	28	-53	57	-49	-3	46	-5	64	2	28	-25	5	27	46	101	-7	9	-75	20	26	18	17	-39	-15	23	8	7	-65	16	35	7	-67	-58	47	104	-6	-90	-22	19
720	40	-107	65	-39	49	-5	15	-6	35	67	30	-69	64	-54	-1	65	15	87	1	39	-23	1	-6	29	79	32	-4	-64	-1	-31	8	5	-37	-36	23	28	-11	-73	13	42	4	-53	-75	38	93	-10	-91	-10	28
721	25	-109	34	-77	37	-11	33	-21	22	57	18	-74	51	-40	-9	71	37	98	12	40	-30	-8	-19	12	59	51	-6	-48	1	-30	1	11	-22	-61	22	23	-27	-83	7	38	-7	-49	-74	27	58	-4	-83	-2	36
722	20	-102	4	-91	23	-19	42	-29	38	46	36	-78	35	-23	-9	66	51	99	21	41	-18	-23	-1	9	51	98	-2	-43	-18	9	2	5	-3	-79	10	12	-24	-63	1	45	-16	-56	-56	24	12	3	-73	6	64
723	12	-90	-10	-98	18	-22	51	-28	46	41	46	-74	24	3	-4	66	55	94	27	31	-2	-26	35	35	53	113	5	-42	-31	20	11	3	4	-68	-10	10	-29	-48	7	48	-13	-59	-25	35	-8	2	-61	1	103
724	11	-78	-6	-53	17	-27	65	-32	48	47	54	-71	20	16	8	51	52	102	25	25	4	-21	56	46	55	109	6	-39	-41	57	4	-9	12	-51	-23	9	-42	-40	2	49	-4	-56	-2	30	-15	19	-58	-2	123
725	15	-60	-16	-15	36	-48	63	-38	35	65	47	-63	27	22	19	46	48	114	20	21	8	-18	76	53	49	55	-9	-35	-49	45	-3	-7	19	-32	-18	24	-52	-52	-4	56	16	-63	24	27	8	25	-62	-15	128
726	32	-50	-12	7	49	-53	52	-50	19	72	35	-66	35	27	22	34	36	136	14	28	3	-11	91	41	51	16	-29	-34	-16	52	-10	5	40	-13	-1	30	-62	-75	-21	65	18	-60	38	5	18	19	-75	-13	109
727	48	-38	-9	6	55	-48	21	-68	14	80	25	-74	39	20	15	9	38	152	21	39	0	-7	107	1	43	19	-39	-36	3	97	-16	1	38	-40	6	35	-62	-90	-32	61	11	-71	27	-19	22	5	-86	-9	93
728	54	-29	9	-6	52	-24	-20	-75	17	83	30	-81	32	16	11	-10	38	134	34	40	-16	-9	139	2	35	26	-22	-48	17	26	-28	-7	51	-28	17	25	-66	-93	-34	53	6	-70	19	-47	24	-11	-87	-7	73
729	72	-16	12	-16	26	-11	-64	-71	26	79	48	-83	39	5	14	-10	38	106	33	29	-11	-17	132	-11	26	3	12	-61	-1	51	-27	-12	66	-39	34	1	-55	-86	-46	33	-5	-79	3	-81	20	-11	-78	-19	59
730	84	-20	23	-27	11	-10	-89	-56	23	66	48	-85	44	-6	14	17	34	78	35	11	-8	-14	114	-33	29	2	47	-48	-16	-25	-29	-12	77	-32	54	-21	-45	-87	-44	0	-31	-68	-8	-110	22	3	-75	-34	47
731	96	-33	27	-21	-10	-22	-95	-38	14	51	29	-83	53	-23	13	37	33	52	26	-11	-2	-2	85	-56	40	-14	59	-26	-49	-23	-40	-14	77	-37	56	-37	-30	-93	-28	3	-40	-66	-6	-121	27	21	-61	-41	43
732	99	-50	37	-19	-5	-32	-90	-19	9	46	14	-63	61	-19	19	44	31	43	14	-22	0	13	88	-44	46	-10	41	-18	-76	-18	-42	-11	45	-31	64	-32	-8	-91	-9	7	-51	-79	1	-116	29	-1	-52	-57	35
733	90	-94	43	-12	7	-39	-79	1	9	41	-4	-39	75	-11	23	51	22	70	-5	-15	12	33	84	-16	64	-12	24	-12	-71	9	-34	-17	5	0	68	-19	-1	-83	27	32	-52	-85	17	-109	22	-9	-54	-66	43
734	69	-124	49	-3	23	-30	-49	3	9	43	-24	-25	81	-15	16	46	18	101	-13	5	18	41	81	-18	58	-6	27	-11	-67	67	-26	-23	-8	23	69	2	32	-78	60	41	-57	-86	27	-86	16	-18	-61	-70	65
735	47	-150	36	5	19	-5	-10	-4	8	47	-37	-7	73	-14	2	43	6	121	-13	20	11	37	48	-26	57	25	38	-19	-41	36	-19	-36	6	23	66	11	54	-76	72	42	-39	-85	53	-50	20	-6	-64	-75	66
736	37	-138	11	3	14	2	35	-14	18	43	-31	4	62	-14	4	20	-1	115	-8	21	8	20	37	-16	46	70	53	-36	-31	45	-19	-32	17	14	69	21	55	-80	82	49	-21	-85	61	-21	22	24	-64	-75	59
737	18	-123	-9	-25	13	-12	76	-28	32	31	-22	7	43	-9	4	0	1	106	6	22	-4	9	54	-32	33	99	68	-54	9	2	-17	-35	28	17	69	36	10	-74	78	49	-5	-76	48	-23	31	42	-70	-57	43
738	3	-110	-26	-41	19	-24	101	-40	35	20	-18	-9	21	-8	19	-38	8	89	17	25	-6	-1	56	-54	9	74	58	-63	51	-31	-10	-38	67	3	66	53	-53	-73	63	67	2	-62	32	-34	32	45	-70	-26	39
739	-7	-81	-29	-20	15	-37	83	-40	33	27	-12	-24	11	-5	40	-55	10	67	28	21	-1	-3	59	-48	-21	60	28	-72	37	26	0	-37	77	14	54	54	-105	-71	45	71	1	-70	17	-52	30	47	-74	-1	48
740	5	-71	-28	-14	15	-39	57	-43	39	38	-6	-36	12	-6	52	-57	14	47	18	25	5	5	53	-23	-24	55	-5	-76	9	12	17	-55	80	37	34	60	-133	-59	19	91	-1	-88	14	-68	25	45	-75	15	80
741	21	-58	-19	-5	7	-38	19	-38	44	54	-9	-39	14	-7	55	-43	18	32	5	21	2	11	40	1	-26	92	-14	-78	-60	1	23	-69	53	69	16	52	-148	-39	5	79	-13	-103	24	-74	55	26	-77	22	96
742	34	-52	-9	-11	1	-42	-9	-33	56	63	-9	-26	11	-3	46	-36	15	30	-4	20	-5	15	50	-8	-23	120	-6	-80	-80	-8	20	-81	36	78	11	44	-130	-35	-15	84	-14	-94	23	-69	72	6	-82	14	100
743	48	-53	-5	-41	-3	-72	-29	-17	69	51	-3	-12	8	7	34	-14	13	40	-11	12	-8	5	62	-15	-2	135	6	-91	-41	-12	28	-73	35	51	17	29	-99	-34	-30	104	-14	-86	19	-53	88	-27	-75	3	94
744	49	-67	7	-33	-19	-105	-37	-4	71	26	-7	-8	-3	13	2	-5	6	57	-9	9	-9	1	82	8	26	105	19	-83	-13	10	30	-66	47	7	17	0	-75	-40	-29	105	-13	-69	8	-75	75	-30	-76	-6	72
745	36	-78	4	1	-19	-118	-39	-1	71	3	-3	-16	-9	8	-3	18	9	62	-11	-9	-7	-2	87	12	39	100	8	-76	4	29	30	-55	87	-3	8	-9	-63	-38	-25	90	-19	-79	2	-99	54	-45	-57	-4	66
746	22	-91	-9	35	-34	-108	-39	8	57	-4	-1	-9	-12	11	-1	46	11	50	-14	-23	-9	1	99	8	45	73	-11	-67	-29	36	29	-48	93	0	10	-29	-48	-27	-20	74	-14	-86	5	-119	40	-34	-40	-8	72
747	17	-86	-21	34	-20	-83	-38	11	42	-2	-1	6	-3	8	13	65	16	35	-23	-13	-1	7	101	-31	45	90	-22	-60	-41	74	35	-42	79	16	8	-21	-44	-25	-4	84	-4	-92	25	-123	16	-26	-41	-15	82
748	10	-70	-32	14	-7	-58	-33	10	11	12	-31	22	3	8	27	76	25	17	-20	3	-3	25	101	-9	44	107	-6	-55	-37	63	35	-47	49	15	3	-3	-35	-41	17	72	-2	-81	46	-98	6	-5	-28	-29	81
749	21	-50	-25	-30	-4	-46	-36	-3	3	36	-40	44	1	13	28	77	20	1	-22	28	2	41	104	-15	41	88	18	-51	-8	91	28	-49	27	-18	3	-6	-30	-69	31	70	-14	-75	73	-85	-8	-2	-25	-44	61
750	35	-37	-18	-48	9	-32	-47	-14	15	60	-29	58	2	21	18	81	4	0	-31	36	7	48	118	25	34	63	28	-47	27	53	17	-34	58	-16	4	21	-30	-64	51	59	-32	-83	74	-84	-20	-16	-20	-50	50
751	35	-44	-4	-63	-4	-15	-50	-29	38	74	1	52	-13	33	5	86	-10	20	-35	19	0	44	131	-19	28	21	19	-34	14	44	4	-19	70	-6	16	37	-49	-55	72	74	-47	-86	48	-77	-33	-16	-19	-37	61
752	20	-47	-12	-59	-12	11	-50	-39	58	85	35	30	-24	38	0	65	-3	45	-29	8	-15	33	139	-50	33	-13	-16	-28	-13	6	2	-10	83	17	25	56	-66	-31	76	84	-42	-115	27	-54	-40	-7	-17	-30	72
753	2	-46	-23	-43	-19	29	-54	-38	53	92	49	11	-31	42	6	55	8	58	-23	-6	-24	20	117	-50	44	-6	-52	-24	-43	9	2	-14	94	37	30	65	-76	-26	67	87	-29	-136	24	-17	-34	-17	-24	-26	66
754	1	-46	-26	-36	-20	36	-53	-47	29	91	34	-8	-21	36	11	49	23	62	-20	-7	-21	17	77	-63	51	14	-67	-23	-23	48	19	-40	77	45	13	53	-72	-42	40	97	-27	-147	24	-3	-25	-43	-36	-35	70
755	2	-37	-27	-31	-13	50	-58	-54	10	79	14	-29	-9	23	12	58	26	38	-13	0	-17	24	46	-47	51	59	-46	-21	14	46	25	-59	84	28	-14	29	-54	-63	25	93	-23	-127	20	11	-3	-48	-44	-40	64
756	23	-25	-21	-40	-17	66	-64	-61	4	74	-1	-38	5	10	29	58	21	19	-8	-6	0	25	36	-51	37	71	-16	-30	34	74	30	-56	57	29	-35	-7	-20	-72	13	99	-18	-106	19	9	5	-68	-47	-39	55
757	38	-2	-20	-26	-26	59	-75	-55	4	70	-6	-35	18	3	48	72	12	27	2	7	11	18	72	-54	37	66	5	-41	31	-5	32	-35	20	34	-38	-38	4	-77	20	110	-24	-97	20	20	-1	-41	-35	-36	63
758	46	-15	-16	-6	-18	42	-62	-50	11	72	-11	-31	32	-3	61	83	6	62	8	10	25	14	98	-49	44	28	-1	-46	13	-6	31	-28	-5	65	-37	-43	4	-72	26	108	-45	-97	16	3	-8	-11	-24	-1	71
759	42	-25	-19	15	-13	15	-33	-36	11	83	-27	-25	40	-9	64	74	16	97	9	3	37	5	108	-61	55	-14	-33	-48	-15	-6	25	-28	8	86	-34	-38	0	-77	36	103	-76	-100	11	-3	-15	10	-12	13	83
760	29	-37	-31	62	-1	-12	-4	-19	27	89	-15	-22	46	-11	64	59	8	103	3	-4	45	6	110	-57	70	-40	-54	-48	-12	39	18	-37	13	84	-32	-22	-12	-57	36	95	-92	-101	17	4	-23	28	-19	32	76
761	21	-32	-28	82	46	-32	2	-8	50	89	-5	-32	50	-16	57	38	12	95	-5	-1	53	16	98	-35	90	-52	-48	-47	10	67	19	-30	22	72	-32	32	-27	-23	35	83	-97	-96	14	8	-34	27	-52	26	61
762	5	-25	-9	103	83	-25	10	-5	58	83	-8	-49	48	-16	46	48	18	71	-1	12	35	34	98	-15	99	-28	-8	-31	14	92	13	-12	17	63	-39	69	-40	2	43	77	-95	-64	17	18	-39	42	-72	15	44
763	-3	-29	2	106	101	-11	7	-8	57	83	-22	-58	48	-6	36	59	35	43	2	31	22	34	107	32	81	-52	27	-24	11	78	9	1	55	58	-42	82	-43	3	50	56	-102	-46	20	19	-59	35	-87	-7	33
764	-18	-55	3	75	79	-1	3	2	48	82	-33	-55	50	18	32	76	37	17	16	36	12	28	119	39	42	-59	58	-15	11	79	8	8	78	50	-35	61	-37	-10	62	50	-109	-21	24	26	-61	36	-90	-27	34
765	-36	-103	4	76	37	6	3	-1	35	79	-41	-50	54	34	24	87	33	8	21	45	13	15	113	51	8	-64	55	-1	-2	53	7	-9	94	49	-32	26	-40	-45	62	39	-136	-21	24	21	-48	36	-86	-33	48
766	-51	-152	8	38	-19	3	-6	2	20	82	-41	-41	45	39	31	74	35	-2	23	30	9	-3	73	38	-15	-38	29	3	0	60	8	-22	76	21	-25	-27	-50	-72	56	28	-126	-48	32	15	-17	26	-84	-33	52
767	-51	-167	18	24	-54	-6	-12	5	8	86	-34	-30	33	37	37	56	29	1	9	24	9	-13	45	14	-19	-10	-2	1	-37	47	11	-28	50	51	-10	-54	-63	-85	37	35	-112	-80	36	-9	-2	8	-89	-26	46
768	-35	-163	10	-11	-81	-5	-9	11	3	88	-28	-38	25	18	49	39	42	27	-3	20	9	-21	28	-11	-11	9	-21	2	-42	58	19	-20	44	55	-5	-83	-76	-75	47	27	-88	-107	30	-24	-5	-22	-92	-13	49
769	-21	-131	-6	-22	-110	7	-15	18	1	89	-32	-52	0	-9	43	24	46	56	1	29	7	-10	17	-37	14	29	-3	-1	14	40	16	-21	53	66	-2	-110	-87	-65	47	39	-67	-99	42	-7	-20	-35	-95	9	39
770	-2	-78	-32	-1	-109	17	-27	21	14	93	-31	-52	-11	-28	42	13	39	73	6	29	17	-14	26	-30	43	34	10	-7	17	50	8	-15	67	60	-19	-112	-96	-65	50	43	-70	-89	45	30	-45	-35	-61	25	40
771	15	-34	-49	-42	-82	22	-55	32	26	91	-29	-36	-22	-38	42	8	20	75	12	29	20	-9	11	-12	66	61	12	-18	33	49	-7	-8	75	51	-30	-84	-102	-58	35	51	-68	-81	38	55	-44	-21	-40	36	37
772	20	-12	-50	-42	-40	6	-49	29	36	91	-29	-17	-25	-41	30	16	5	69	12	28	17	-4	14	-9	65	92	-5	-20	-3	36	-24	-7	87	58	-46	-45	-107	-54	24	60	-79	-79	-1	59	-38	-1	-12	54	37
773	14	-22	-47	-42	-9	-8	-36	33	24	100	-46	0	-29	-37	32	20	7	58	11	19	-1	6	26	2	42	128	-20	-17	-36	12	-34	7	136	57	-42	4	-87	-58	8	74	-68	-79	-44	49	-16	-9	5	69	33
774	11	-47	-40	-46	9	-29	-11	33	22	107	-53	9	-25	-21	28	49	4	61	1	26	-8	18	33	18	19	139	-19	-14	-23	3	-39	9	142	49	-27	39	-66	-66	-4	80	-59	-82	-53	31	-7	-5	17	75	25
775	5	-75	-52	-47	30	-40	3	39	24	105	-62	10	-19	4	39	81	11	60	0	26	-9	28	28	21	9	98	-4	-23	6	10	-30	-1	162	25	-15	81	-48	-68	6	82	-53	-84	-34	14	2	1	11	74	10
776	1	-91	-48	-31	32	-43	14	41	20	92	-77	-5	-28	29	43	96	15	52	1	38	-13	37	14	-27	4	65	18	-40	23	67	-34	-13	108	11	-9	93	-59	-75	17	61	-55	-79	1	9	21	9	-16	65	-1
777	-6	-88	-48	-6	44	-43	16	40	25	77	-77	-11	-30	41	46	98	20	44	6	34	-9	29	21	-41	9	38	19	-63	2	154	-33	-16	66	-18	-14	90	-79	-75	36	31	-37	-80	24	14	41	0	-41	46	-14
778	-13	-87	-29	-13	29	-35	7	34	26	58	-68	-7	-26	46	39	89	17	51	2	27	-5	24	39	-60	36	39	12	-66	-6	168	-27	11	35	-71	-11	54	-98	-72	58	36	-27	-74	41	14	39	-7	-76	28	-12
779	-16	-86	-17	-41	17	-29	8	8	41	45	-49	-9	-19	29	22	66	14	83	5	36	-2	23	61	-54	66	51	-7	-52	-17	173	-33	25	34	-80	-26	24	-117	-64	74	46	-12	-61	35	1	32	-16	-109	9	4
780	-12	-85	-7	-76	-27	-11	-3	-14	55	43	-27	-6	-26	16	6	8	11	73	21	42	-10	20	54	-49	91	77	-22	-41	0	115	-42	26	51	-121	-27	-29	-128	-52	90	44	-2	-44	34	-9	21	-16	-112	-14	7
781	19	-81	-8	-95	-64	1	-5	-32	67	40	-5	-1	-30	-1	1	-17	6	45	23	45	-10	5	42	-26	114	71	-31	-40	28	80	-50	1	75	-90	-25	-79	-138	-57	89	52	11	-45	35	-18	8	-26	-104	-37	14
782	55	-70	-2	-90	-101	17	0	-34	70	36	8	-2	-35	-22	-9	-46	5	-4	28	35	-13	-12	17	-15	120	75	-22	-44	59	82	-45	-18	103	-47	-19	-106	-149	-67	81	39	14	-54	26	-32	8	-41	-77	-43	30
783	77	-70	16	-83	-106	22	12	-31	61	35	23	-8	-40	-53	-11	-21	4	-24	26	17	-14	-20	13	16	101	61	-6	-46	32	53	-33	-33	131	-3	-21	-97	-141	-80	58	29	24	-70	16	-25	17	-56	-48	-29	28
784	84	-55	17	-80	-98	22	2	-18	49	44	38	-4	-27	-74	1	8	-3	-15	18	1	-13	-27	17	47	53	56	-9	-60	14	49	-21	-18	127	8	-17	-63	-122	-87	43	11	36	-86	5	-7	30	-69	-20	-23	20
785	78	-52	23	-75	-89	3	-24	-3	44	55	56	-9	-2	-84	8	35	-8	14	4	9	-9	-21	29	29	1	65	-23	-72	-19	57	-5	-1	98	15	-5	-38	-85	-79	42	2	36	-81	8	15	30	-61	-23	-2	4
786	65	-64	14	-77	-88	-21	-27	7	32	71	52	-37	26	-84	5	41	-4	41	-7	15	-12	-18	44	12	-51	65	-31	-80	-7	22	-2	8	76	-2	10	-22	-60	-66	44	7	22	-63	-10	27	16	-50	-25	21	3
787	46	-72	10	-52	-81	-36	-33	16	29	85	42	-58	38	-77	4	41	4	38	-11	19	-18	-15	23	-23	-67	42	-24	-75	-7	-13	-17	13	71	0	22	-7	-25	-67	48	29	22	-52	-15	17	0	-38	-30	40	4
788	44	-83	5	-54	-56	-54	-19	29	33	80	33	-77	35	-55	5	43	-1	35	-15	22	-8	-20	12	-11	-61	20	-20	-63	-13	-53	-31	11	71	-31	24	7	-11	-67	45	61	22	-57	-33	-10	-26	-49	-35	65	14
789	36	-87	15	-48	-17	-49	1	38	28	66	22	-77	19	-30	7	39	1	41	-9	15	-1	-13	-14	1	-29	-6	-16	-49	-25	-47	-44	3	54	-17	21	26	-5	-69	46	75	9	-68	-44	-26	-38	-48	-39	76	18
790	78	-59	66	-19	-18	-45	-33	-43	45	-102	2	19	18	57	-4	73	10	50	49	2	-1	34	20	-31	-58	-70	18	-26	34	59	27	-10	49	23	8	-8	43	-41	119	13	17	-42	-40	13	68	29	-100	23	80
791	56	-76	63	-3	19	-33	-44	-27	37	-104	6	33	21	58	7	65	3	61	52	-7	-20	40	-16	-10	-45	-65	31	-22	20	53	23	-21	62	3	45	38	30	-35	93	-8	7	-63	-52	11	77	37	-114	-1	95
792	18	-85	50	-12	53	-13	-60	-6	34	-104	12	39	29	61	5	60	-5	72	45	1	-13	40	-41	-9	-21	-48	44	-14	-4	-7	20	-26	62	-11	73	87	17	-22	83	11	-2	-93	-47	22	93	29	-127	-24	107
793	-21	-94	29	-16	59	15	-65	19	23	-101	2	24	28	64	1	46	-10	69	44	5	-10	39	-46	-43	6	-18	50	-8	-22	6	16	-38	69	-8	75	98	-8	-23	78	15	-11	-106	-42	39	95	34	-122	-28	116
794	-49	-91	6	10	52	44	-55	30	18	-101	-3	4	24	67	3	49	-24	60	43	18	-12	29	-22	-8	30	-8	27	-15	-26	55	4	-42	110	2	67	88	-25	-36	68	32	-20	-112	-38	56	76	19	-109	-37	115
795	-66	-84	8	32	15	60	-49	35	26	-101	8	-4	23	78	11	74	-33	77	34	30	-4	23	-18	0	54	-9	5	-29	25	65	-4	-28	116	-6	42	49	-29	-23	52	59	-22	-111	-27	62	39	7	-93	-30	117
796	-73	-76	22	26	-4	59	-27	22	29	-94	19	-5	33	84	17	89	-45	90	35	47	-6	20	-33	3	63	-15	-9	-42	36	113	-4	-17	114	-14	9	21	-32	-21	50	55	-15	-108	-26	70	22	-10	-84	-17	120
797	-76	-62	49	18	-36	46	-9	17	38	-81	34	-7	33	85	21	86	-49	86	36	46	-8	26	-80	17	69	-36	-16	-36	59	92	-7	-6	78	-28	-1	-17	-24	-16	60	58	6	-101	-21	75	12	-31	-73	3	113
798	-58	-39	47	6	-67	19	3	25	37	-63	41	-5	28	82	22	90	-55	72	37	33	-23	32	-113	16	55	-53	-19	-26	35	47	-1	-6	35	-5	13	-54	-20	-32	79	33	16	-97	-2	62	6	-57	-50	31	110
799	-47	-22	51	-36	-100	16	17	38	43	-51	38	7	18	80	19	103	-72	43	28	28	-32	35	-102	20	40	-52	-22	-5	21	-1	15	-20	12	4	28	-81	-23	-44	104	27	10	-108	16	32	10	-66	-32	46	94
800	-43	-14	56	-48	-125	25	19	41	35	-38	20	14	8	69	13	104	-75	25	25	24	-39	30	-50	4	22	-26	-22	21	39	-58	31	-42	14	-4	27	-98	-11	-57	125	35	6	-105	30	-12	24	-67	-3	48	82
801	-41	-21	75	-66	-145	30	1	31	25	-26	0	20	-6	69	3	88	-81	6	17	29	-54	23	-16	-14	-5	-4	-22	40	49	-36	37	-47	46	-34	33	-100	-2	-70	128	50	-5	-101	29	-23	43	-58	8	28	65
802	-28	-23	93	-37	-119	34	-6	1	16	-33	-12	21	-15	77	-6	66	-63	9	4	21	-53	12	5	32	-6	-17	-19	40	65	-1	28	-42	40	-55	39	-61	5	-82	127	89	-2	-86	16	-1	55	-44	-1	13	61
803	-11	-27	99	-43	-77	24	5	-37	14	-47	-21	19	-17	85	-28	26	-31	13	-4	10	-58	3	-9	16	-24	-48	-19	23	81	65	16	-33	33	-55	57	-20	12	-91	110	102	-11	-78	-20	40	66	-33	-21	11	85
804	13	-39	85	-29	-22	30	45	-61	17	-41	-26	15	-24	89	-44	1	3	9	-9	-9	-47	3	-28	3	-38	-43	-10	5	72	110	3	-30	18	-27	71	11	2	-94	87	96	-1	-72	-53	73	63	7	-37	11	106
805	39	-44	54	-19	28	30	69	-58	13	-36	-26	14	-12	81	-50	-15	28	-6	3	-37	-26	1	-32	-28	-67	-23	-2	-25	86	142	7	-24	16	-28	82	41	-4	-87	56	63	14	-82	-62	74	56	34	-47	-6	119
806	57	-55	46	6	56	24	64	-28	1	-27	-24	16	1	73	-52	-19	38	-20	14	-51	-9	11	-25	-44	-78	7	17	-44	66	140	20	-5	47	-5	77	61	-34	-77	46	28	24	-83	-56	60	50	39	-51	-28	128
807	48	-74	44	29	56	23	49	-2	-27	-29	-34	2	18	58	-43	-20	54	-14	40	-56	4	18	-18	-42	-95	23	36	-51	73	86	27	0	36	-7	58	78	-45	-78	29	-5	39	-78	-39	43	45	42	-56	-51	131
808	28	-95	36	30	26	11	23	14	-47	-38	-33	2	26	46	-28	-21	56	11	53	-36	-1	18	-7	-31	-85	12	39	-54	57	37	19	5	19	-12	53	73	-52	-93	15	-4	32	-90	-23	44	35	19	-45	-67	129
809	3	-103	21	19	6	-1	-5	6	-59	-59	-34	-4	31	43	-16	-8	52	56	55	-18	5	16	-4	2	-59	18	33	-66	70	47	16	7	-14	-50	43	65	-46	-96	-2	30	23	-96	3	32	24	7	-42	-50	123
810	-34	-102	8	-7	-6	-3	-25	-17	-60	-65	-30	-3	27	34	-14	11	51	79	42	-3	-1	14	17	11	-33	19	30	-66	80	90	14	12	-28	-54	33	67	-21	-95	-2	63	11	-104	-4	22	2	-15	-21	-11	118
811	-63	-75	17	2	-11	-1	-32	-21	-44	-58	-37	-3	20	18	-9	22	51	79	32	1	-12	26	3	34	-23	1	31	-64	76	69	21	24	7	-50	27	59	12	-89	7	76	12	-106	-4	5	-25	-34	11	37	106
812	-85	-28	40	-13	-17	-1	-34	-7	-28	-45	-35	1	12	11	6	32	56	61	19	15	-15	29	-14	51	-41	-20	23	-61	50	49	26	25	52	-33	24	61	56	-82	24	67	25	-109	-24	-34	-58	-54	26	68	94
813	-100	15	70	-40	-34	-5	-40	17	-14	-42	-31	7	15	12	13	39	56	45	8	27	-10	29	-38	19	-66	-41	30	-49	28	17	27	19	60	-15	28	56	73	-76	54	46	37	-114	-37	-62	-78	-45	26	73	91
814	-115	27	88	-65	-57	-25	-38	31	-8	-45	-31	-4	13	3	10	23	61	37	8	22	-1	25	-63	-6	-84	-17	31	-37	36	76	19	0	51	-17	42	40	69	-83	84	30	34	-109	-25	-73	-76	-34	35	41	102
815	-129	7	82	-73	-76	-41	-54	42	11	-45	-16	-21	9	-1	-5	23	51	40	4	0	8	27	-67	-26	-91	7	38	-36	35	91	5	-8	30	-16	61	27	41	-75	95	31	32	-108	-3	-59	-61	-24	29	1	124
816	-127	-13	67	-34	-55	-47	-68	37	32	-49	2	-31	14	-3	-14	30	36	39	4	-21	10	21	-57	-39	-71	8	43	-53	42	102	4	-3	50	-12	68	41	-15	-51	94	37	18	-109	2	-37	-39	-13	31	-29	138
817	-113	-45	52	1	-34	-27	-71	35	46	-32	6	-35	14	-6	-29	36	17	28	8	-25	0	24	-59	-28	-60	4	36	-73	27	25	2	17	61	1	65	57	-54	-33	84	54	-6	-108	-15	-35	-10	-6	-1	-42	142
818	-72	-56	42	50	-10	-5	-57	29	39	-11	-5	-47	4	-15	-37	27	6	5	17	-25	-16	24	-43	-12	-54	-18	20	-98	3	-1	-3	26	72	2	51	70	-65	-30	61	64	-17	-90	-31	-32	10	14	-36	-45	125
819	-26	-83	45	58	-20	-1	-40	23	21	12	-11	-48	-4	-25	-41	8	-1	-8	15	-22	-35	21	-44	1	-63	-49	1	-122	3	-5	-13	43	52	1	46	44	-44	-48	40	65	-36	-76	-25	-50	13	-6	-79	-44	96
820	3	-110	55	43	-16	-12	-29	6	9	22	-12	-52	-7	-46	-36	-8	5	3	20	-8	-39	31	-29	-9	-69	-42	-2	-136	19	54	-24	49	37	-12	40	21	-17	-61	15	55	-44	-64	-15	-59	12	1	-112	-26	73
821	15	-138	52	24	-17	-27	-11	-6	-5	21	-15	-57	-4	-67	-31	-29	18	12	26	4	-45	45	-32	-37	-82	-1	-7	-137	15	93	-26	49	38	-36	39	2	14	-65	4	28	-54	-64	-12	-56	6	-4	-136	-21	66
822	17	-145	45	-5	-4	-40	3	-2	-8	15	-7	-49	-6	-82	-21	-32	11	41	24	19	-32	56	-30	-31	-71	37	-4	-125	-1	92	-26	56	38	-42	28	7	35	-72	-10	10	-58	-82	-9	-45	-1	-3	-139	-23	66
823	29	-115	37	0	11	-57	2	7	-12	-11	8	-39	9	-82	-10	-21	-7	61	21	18	-15	51	-18	-28	-52	66	1	-110	-19	104	-13	60	43	-37	16	22	51	-74	-1	25	-48	-104	-14	-37	2	-14	-149	-27	76
824	21	-76	46	-11	9	-55	-20	22	-2	-35	24	-27	13	-68	-21	-4	-34	71	24	23	-13	32	-44	-15	-38	66	7	-91	-4	84	-9	63	70	-40	-1	33	60	-80	19	37	-39	-112	-19	-32	-2	-19	-139	-27	75
825	11	-29	51	3	2	-60	-56	33	10	-42	40	-18	11	-49	-21	0	-45	63	42	-5	-23	14	-66	-20	-32	88	7	-77	27	126	-16	49	72	3	-2	40	69	-73	32	67	-24	-112	-21	-30	-11	-17	-126	-26	53
826	-14	-3	49	-34	-10	-53	-80	41	19	-28	49	-4	3	-26	-22	2	-46	56	56	-10	-43	3	-72	-29	-45	98	10	-69	72	75	-19	39	68	24	25	46	70	-69	51	78	-27	-121	-16	-16	-31	-5	-114	-32	39
827	-41	11	47	-54	-16	-53	-77	34	29	-22	48	-8	-8	-14	-21	-4	-43	48	64	-5	-47	-3	-47	-28	-42	84	34	-68	91	23	-19	39	32	79	39	50	48	-48	66	91	-43	-134	-4	-1	-43	15	-93	-27	43
828	-65	-6	34	-62	-39	-43	-37	21	15	-21	25	-18	-20	-5	-27	-8	-36	27	71	7	-59	5	-26	-54	-37	49	56	-68	107	-8	-18	43	17	127	55	41	20	-61	68	100	-39	-136	-3	13	-35	50	-66	-16	59
829	-70	-16	16	-61	-41	-31	-16	14	8	-25	18	-32	-31	3	-34	-17	-24	7	60	7	-61	16	-10	-67	-19	3	64	-74	139	42	-13	34	29	117	66	43	-31	-68	62	113	-18	-129	3	-2	-28	71	-39	4	60
830	-58	-27	0	-83	-30	-24	-31	14	12	-37	26	-39	-29	8	-36	-26	-22	-8	48	-11	-67	18	16	-60	-7	-5	55	-87	153	45	-3	14	73	107	66	52	-76	-68	52	115	2	-128	-1	-38	-11	83	-20	26	61
831	-49	-28	-7	-89	-11	-15	-62	14	17	-47	32	-51	-26	10	-35	-41	-24	-13	37	-13	-65	29	37	-76	5	-2	45	-90	168	65	-1	-2	80	108	52	71	-96	-67	39	119	35	-127	-13	-81	2	82	-6	56	56
832	-31	-32	-15	-72	8	-9	-95	9	13	-46	24	-57	-2	-2	-32	-57	-6	-8	36	-13	-66	36	61	-77	15	-11	21	-83	148	13	-1	-10	88	111	30	90	-92	-72	16	102	49	-127	-25	-100	8	81	-19	69	57
833	-14	-43	-15	-24	15	-3	-105	6	6	-48	15	-49	28	-12	-24	-61	0	-8	30	-1	-67	39	61	-79	12	-16	-4	-77	123	-20	-4	11	101	126	12	94	-77	-84	0	90	43	-134	-22	-107	7	91	-12	66	65
834	-7	-69	-8	13	14	-9	-101	-5	3	-40	6	-49	65	-18	-17	-61	20	0	29	11	-51	35	50	-92	9	-13	-39	-76	125	-40	0	15	72	113	-19	88	-51	-85	-20	79	19	-118	-11	-87	-1	106	-27	61	79
835	-7	-91	1	44	20	-18	-93	-12	5	-32	2	-58	80	-24	-15	-44	32	-4	24	17	-43	29	34	-17	-27	5	-50	-69	111	24	-9	2	44	94	-42	91	-26	-81	-19	72	2	-103	-4	-55	-4	120	-24	48	82
836	4	-96	14	48	39	-40	-92	-16	5	-23	-3	-64	80	-18	-12	-27	33	-3	13	14	-27	27	32	26	-53	21	-33	-65	91	38	-22	-11	-4	56	-61	94	-18	-70	-26	73	-1	-87	18	-38	-30	128	-29	32	69
837	20	-94	24	21	62	-51	-91	-13	9	-36	2	-61	79	-2	-3	-11	27	-1	1	-5	-15	20	21	48	-74	26	12	-63	73	63	-30	-15	-34	35	-65	110	-26	-56	-18	80	10	-83	10	-18	-38	139	-43	16	56
838	31	-93	56	24	96	-60	-93	-17	15	-46	-2	-60	79	8	6	-5	16	16	-14	-23	-14	31	2	15	-83	26	69	-54	76	55	-37	-9	-26	43	-53	128	-41	-43	-7	67	21	-87	12	-13	-41	149	-50	2	45
839	28	-79	63	18	108	-63	-75	-20	17	-58	-11	-60	80	18	14	-7	13	37	-16	-42	-22	38	-8	6	-73	28	87	-46	94	31	-42	-8	-1	38	-37	124	-47	-39	1	47	42	-89	0	-3	-42	132	-42	-3	39
840	20	-62	68	9	109	-73	-66	-14	19	-63	-11	-48	85	33	16	-7	11	61	-24	-33	-33	41	-20	14	-38	10	80	-44	78	39	-47	-6	3	41	-12	119	-50	-55	25	41	48	-89	4	-11	-37	95	-31	1	39
841	1	-44	58	-22	105	-83	-34	-19	21	-67	-13	-46	92	37	11	-12	11	67	-30	-15	-40	29	-30	38	0	1	58	-50	69	9	-38	-22	17	-2	1	120	-51	-45	52	44	57	-91	0	-7	-29	75	-11	22	48
842	-6	-26	35	-31	84	-95	10	-17	29	-57	-10	-47	86	42	-21	-30	20	48	-44	-6	-49	10	-29	18	15	-9	28	-42	21	-12	-34	-62	15	-11	15	117	-42	-40	58	35	57	-80	-6	6	-17	76	18	40	65
843	11	-10	9	-33	81	-127	32	-13	50	-50	13	-47	73	40	-32	-41	13	21	-54	-26	-56	-15	-27	-1	7	-27	8	-44	-2	60	-18	-90	32	-30	24	128	-36	-15	55	48	72	-68	-1	-10	-16	87	21	55	81
844	26	-13	-11	16	73	-130	33	-3	65	-43	39	-31	52	42	-48	-42	-5	2	-64	-30	-49	-29	-12	-37	-10	-42	4	-58	8	57	2	-90	39	-38	20	137	-54	0	43	54	57	-58	6	-21	-3	69	24	61	106
845	31	-29	-13	17	50	-102	17	4	67	-49	52	-24	25	31	-52	-21	-7	-5	-58	-32	-49	-23	-1	-55	-17	-39	12	-76	34	78	15	-86	60	-31	11	115	-61	-9	43	73	54	-43	18	-47	11	56	18	70	136
846	27	-55	-21	4	14	-53	-3	8	44	-47	40	-16	-5	11	-44	4	-4	-4	-35	-24	-54	-13	1	-37	-27	-35	-1	-103	31	40	20	-90	63	-32	6	78	-68	-43	31	82	26	-46	32	-43	28	35	10	69	128
847	17	-53	-14	-35	-6	-6	-22	5	36	-44	41	-13	-19	-17	-36	26	3	0	-20	-4	-44	13	-2	-24	-28	-11	-20	-120	4	-9	21	-85	63	-18	-5	58	-75	-69	8	92	21	-58	47	-52	35	5	7	76	109
848	12	-39	-6	-66	-21	9	-34	-15	20	-44	27	-21	-21	-52	-36	28	17	7	-7	10	-31	43	-21	2	-45	-8	-41	-122	-72	-21	24	-88	50	15	-24	44	-77	-81	-27	94	1	-78	45	-66	40	-27	-3	82	74
849	18	-16	2	-59	-9	7	-47	-30	15	-44	24	-24	-15	-82	-38	17	24	22	8	19	-19	79	-51	19	-64	-10	-42	-110	-110	-20	17	-73	44	5	-35	53	-76	-95	-55	87	0	-88	35	-95	33	-61	-15	78	50
850	43	13	5	-63	4	-13	-65	-32	17	-59	33	-12	6	-91	-35	-2	28	53	10	17	-8	94	-58	43	-61	-10	-30	-103	-101	3	19	-71	93	34	-31	57	-83	-100	-75	61	-1	-90	20	-44	21	-72	-33	72	43
851	66	16	-9	-79	14	-36	-85	-22	23	-80	61	13	25	-92	-39	-7	24	80	-1	12	-6	99	-60	35	-46	3	-2	-95	-78	39	25	-50	103	20	-14	45	-77	-102	-70	56	6	-82	8	-1	15	-84	-50	62	51
852	77	12	-8	-80	37	-39	-95	-7	27	-100	85	28	36	-94	-40	-16	21	82	-22	3	-1	97	-54	67	-18	1	38	-81	-31	50	32	-38	96	13	-4	46	-77	-97	-56	52	8	-69	-8	29	17	-86	-57	50	70
853	60	0	-8	-61	46	-37	-89	5	25	-100	102	30	32	-91	-44	-24	19	60	-32	-4	-9	85	-53	11	10	-13	55	-78	0	74	36	-39	59	-9	2	42	-63	-89	-49	68	12	-75	-19	42	22	-98	-72	33	71
854	31	-11	7	-27	57	-29	-84	15	30	-93	117	30	22	-76	-32	-16	23	40	-40	-16	-11	70	-40	-16	27	-38	63	-82	5	58	29	-39	29	-29	9	48	-60	-79	-33	82	8	-94	-27	39	24	-104	-85	27	72
855	1	-28	21	3	45	-9	-56	12	24	-71	105	32	21	-66	-27	-17	22	16	-28	-14	-11	62	-18	-39	14	-52	60	-93	-4	84	27	-48	46	-38	-1	40	-38	-67	-7	84	7	-114	-33	29	26	-99	-89	29	85
856	-28	-34	20	17	18	1	-18	20	25	-42	91	41	14	-62	-25	-12	37	11	-17	-17	-9	62	-2	-24	-17	-58	50	-101	-1	63	14	-40	74	-38	7	16	-15	-68	15	75	9	-112	-23	25	36	-78	-75	38	96
857	-40	-36	4	4	13	-1	7	26	19	-20	70	55	18	-63	-33	-15	45	17	-14	-30	-15	59	2	6	-52	-63	26	-116	-20	56	7	-29	92	-11	14	19	3	-78	21	67	-1	-99	-17	4	52	-55	-51	41	105
858	-53	-39	-17	4	13	-2	-9	25	28	-13	62	64	19	-61	-33	-12	56	24	-21	-40	-11	49	2	12	-46	-53	4	-125	-4	71	-1	-22	91	3	22	24	-6	-67	26	78	-15	-100	-13	-17	72	-54	-49	44	105
859	-59	-35	-29	-2	11	-10	-38	12	24	-23	48	50	16	-69	-35	-28	64	37	-35	-40	-15	32	-5	1	-32	-25	-25	-130	12	57	-8	-22	85	2	14	35	-28	-64	21	67	-26	-95	-29	-18	82	-34	-57	59	99
860	-51	-37	-49	50	-8	-18	-46	9	7	-36	26	32	1	-76	-22	-33	62	43	-38	-36	-6	6	-10	-11	-23	-7	-53	-125	39	64	-15	-17	95	-45	9	25	-43	-68	22	69	-28	-104	-40	-14	70	-25	-71	52	93
861	-25	-3	-47	41	-31	-31	-41	9	-14	-44	9	23	-7	-81	-9	-31	62	63	-36	-23	0	-20	8	-14	-19	-15	-60	-115	28	45	-25	-20	92	-53	0	4	-58	-86	20	63	-44	-91	-46	-15	46	-21	-86	40	93
862	2	6	-35	64	-48	-50	-4	2	-28	-46	-9	17	-5	-86	-2	-11	62	61	-28	-18	-1	-39	23	-23	-28	-43	-40	-102	10	51	-29	-20	100	-21	-15	-11	-57	-98	28	60	-45	-92	-53	-27	31	-16	-95	9	105
863	25	18	-13	-2	-58	-59	19	-13	-31	-35	-20	9	-7	-89	-3	4	81	46	-21	-15	-1	-40	35	-39	-25	-54	0	-84	5	49	-34	-25	115	-2	-19	-30	-56	-105	22	67	-42	-89	-43	-41	18	-11	-105	-23	110
864	47	-1	4	-56	-40	-75	37	-34	-22	-27	-24	8	-15	-86	6	3	91	19	-16	-20	1	-41	28	-34	-18	-59	38	-81	-8	74	-36	-14	119	8	-2	-28	-61	-97	16	76	-31	-97	-17	-41	9	-7	-116	-56	102
865	56	-13	17	-69	-23	-86	26	-45	-16	-28	-33	11	-31	-76	8	-2	98	0	-28	-4	15	-28	40	-42	-2	-12	62	-78	69	74	-24	1	97	-29	27	-29	-60	-94	9	95	-35	-117	9	-15	-4	-5	-135	-63	83
866	58	-28	29	-72	-8	-90	8	-56	-11	-30	-42	7	-48	-71	2	-21	103	11	-30	5	20	-11	48	-31	5	0	56	-73	45	86	-20	11	69	-37	39	-29	-56	-93	5	107	-37	-117	23	23	-10	-5	-148	-48	57
867	56	-36	38	-61	-23	-83	-28	-52	-9	-28	-46	8	-64	-61	2	-19	90	35	-43	8	26	-3	41	-3	7	3	38	-62	37	111	-20	16	63	-48	47	-43	-40	-99	0	99	-32	-119	20	47	-20	-30	-143	-23	39
868	63	-38	42	-59	-46	-68	-67	-49	6	-36	-32	11	-62	-38	8	-13	73	58	-61	5	28	-3	34	5	-1	7	23	-57	3	132	-24	22	73	-41	47	-72	-27	-88	-1	73	-5	-100	14	44	-5	-45	-150	9	47
869	54	-51	49	-43	-56	-31	-76	-44	20	-35	-23	22	-57	-12	2	-4	63	52	-70	-3	18	-11	31	-19	-25	27	24	-50	21	93	-30	18	72	-50	61	-85	-19	-83	6	48	14	-90	12	42	19	-59	-140	33	57
870	37	-53	55	-35	-59	1	-57	-28	23	-26	-23	32	-60	11	3	-14	57	10	-67	-19	3	-12	45	-62	-56	59	28	-42	17	95	-37	17	60	-57	84	-96	-2	-85	0	32	32	-72	17	26	33	-57	-126	46	62
871	13	-45	48	-27	-51	12	-36	-2	18	-20	-29	48	-63	26	-1	-10	61	-37	-60	-31	-6	-20	87	-73	-72	60	22	-32	7	77	-34	18	54	-81	108	-80	9	-92	8	35	28	-63	32	7	33	-60	-104	55	42
872	-7	-31	52	-43	-49	2	-25	21	15	-23	-24	68	-71	35	0	11	59	-62	-59	-32	-10	-18	121	-50	-73	48	7	-20	-14	56	-15	19	49	-88	113	-61	6	-89	23	39	20	-50	39	-28	15	-51	-86	71	25
873	-14	-20	41	-31	-46	-16	-23	38	8	-38	-32	59	-73	33	-9	26	66	-56	-45	-33	-7	-14	107	-63	-74	44	-26	-25	-17	48	8	9	72	-73	100	-42	13	-93	35	23	27	-44	38	-46	8	-45	-76	79	14
874	-10	-17	18	-29	-49	-27	-18	48	8	-50	-26	61	-72	42	-3	35	64	-20	-36	-28	-7	-12	101	-82	-76	16	-59	-45	-22	66	25	-2	123	-80	91	-31	8	-90	41	18	60	-56	31	-53	-3	-51	-79	80	8
875	-2	-11	-3	-9	-38	-17	-7	36	8	-67	-28	58	-61	43	12	21	57	27	-21	-24	1	-25	87	-69	-84	19	-78	-64	-24	125	38	-11	160	-97	66	-13	11	-78	35	17	70	-73	28	-43	-9	-57	-82	77	-8
876	-8	-10	-18	30	-31	0	3	19	8	-75	-26	61	-49	40	15	-7	60	43	-9	-10	-2	-29	63	-40	-88	29	-71	-77	-16	145	36	-8	163	-86	41	-2	10	-86	17	20	79	-87	11	-32	-12	-59	-84	68	-8
877	-12	-5	-6	29	-22	17	11	0	7	-77	-34	60	-54	26	23	-3	72	32	5	-10	-13	-36	42	-3	-81	37	-46	-75	3	161	25	-21	173	-63	18	5	-5	-92	-1	19	85	-82	0	-42	-21	-56	-70	71	-16
878	-17	-17	21	25	-28	12	6	-14	15	-83	-22	67	-62	19	31	-2	88	29	19	-10	-24	-41	17	-19	-70	9	-18	-72	14	119	19	-8	133	-43	1	6	-32	-95	-27	15	62	-79	5	-54	-40	-49	-65	74	-6
879	-15	-48	56	-21	-26	5	-16	-10	34	-92	-6	82	-53	21	35	29	86	59	24	-8	-29	-39	21	-42	-48	-12	12	-67	6	74	24	9	115	-71	5	10	-68	-83	-34	44	38	-71	1	-63	-62	-55	-46	89	19
880	-4	-85	72	-66	-29	9	-5	-2	39	-97	0	83	-36	17	31	43	78	103	35	-11	-32	-32	33	-31	-29	-13	20	-64	48	41	28	22	137	-79	18	20	-84	-72	-38	65	13	-62	16	-41	-68	-79	-40	99	38
881	7	-100	78	-52	-34	7	-3	29	49	-91	4	71	-20	20	20	64	50	130	32	-15	-49	-20	22	-41	4	-9	14	-56	20	31	26	48	127	-96	48	27	-85	-64	-41	96	10	-56	17	3	-59	-101	-24	101	66
882	24	-83	74	-36	-17	4	14	52	52	-86	-1	38	-1	25	22	70	29	136	30	-21	-60	-15	6	-34	14	31	4	-50	14	44	23	43	138	-61	73	43	-80	-69	-35	109	20	-63	27	40	-36	-126	-21	102	69
883	17	-74	77	-34	-14	12	22	66	51	-76	0	-3	-1	29	16	64	11	107	27	-17	-74	-4	-24	-69	20	45	1	-46	-44	100	6	37	100	-40	96	44	-59	-70	-17	105	24	-69	25	42	-6	-130	-26	111	74
884	3	-62	77	-26	-12	16	25	67	42	-64	-12	-44	0	24	17	41	14	60	22	-13	-81	0	-26	-89	2	34	4	-48	-45	123	-8	7	70	-41	107	43	-38	-74	-4	94	30	-69	31	7	9	-109	-26	106	68
885	-7	-64	75	0	-27	14	22	66	27	-55	-22	-58	1	23	17	18	15	25	11	-3	-73	-5	-24	-81	-8	20	-13	-53	-65	140	-15	-12	68	-48	111	24	-14	-81	15	81	23	-71	48	-35	14	-111	-42	98	65
886	-10	-65	70	35	-26	-8	29	58	29	-54	-18	-68	9	20	13	17	11	9	-3	7	-48	-9	5	-77	-21	2	-29	-60	-29	131	-10	-19	71	-73	103	18	6	-73	37	62	3	-54	57	-64	19	-108	-53	92	75
887	-11	-67	48	36	-40	-28	39	49	19	-59	-28	-76	5	19	7	5	15	8	-16	12	-22	-20	18	-71	-39	18	-49	-68	-53	90	-2	-23	70	-66	101	3	34	-78	32	48	-11	-44	51	-60	36	-111	-48	81	79
888	9	-56	32	38	-47	-32	30	54	19	-66	-22	-76	-15	24	9	-1	15	8	-24	2	0	-24	40	-38	-79	14	-58	-83	-50	95	-1	-6	59	-75	97	-12	44	-80	29	46	-15	-44	46	-40	44	-115	-45	55	76
889	38	-42	28	20	-29	-38	8	54	22	-67	-15	-68	-31	28	3	9	16	-10	-32	-8	15	-24	50	-22	-96	-11	-40	-94	-36	44	6	0	65	-61	93	-2	31	-73	16	51	-13	-72	42	-30	43	-115	-43	29	72
890	61	-38	43	7	-23	-24	-20	43	17	-58	-16	-64	-48	28	9	23	8	-38	-39	-19	16	-13	55	-32	-108	-17	-15	-96	-35	41	-3	4	81	-47	90	2	-1	-76	5	68	-5	-92	36	-20	32	-101	-52	8	75
891	78	-57	45	-12	0	-31	-33	29	3	-38	-28	-61	-58	25	5	50	0	-45	-40	-30	10	-5	59	-59	-99	-23	1	-87	-11	119	-20	-2	98	-63	82	20	-40	-89	-26	74	-3	-100	37	-20	8	-89	-56	8	80
892	79	-85	43	-15	10	-42	-37	25	-6	-25	-35	-54	-60	21	10	60	-12	-11	-43	-31	-8	-13	44	-70	-71	-15	12	-85	15	149	-41	5	120	-74	76	23	-49	-99	-64	77	-6	-94	56	-19	-17	-87	-52	7	87
893	72	-127	28	-5	15	-48	-33	24	-14	-22	-41	-48	-54	19	11	43	-18	66	-42	-33	-14	-35	35	-44	-37	-28	25	-76	9	136	-49	19	107	-96	58	24	-66	-99	-92	82	-24	-69	77	13	-33	-86	-32	19	106
894	59	-157	22	2	24	-40	-17	32	-8	-20	-40	-50	-50	9	-1	-2	-9	133	-38	-34	-25	-52	12	24	-11	-41	34	-61	17	126	-59	19	91	-104	52	32	-61	-87	-101	82	-42	-47	75	27	-26	-88	-10	17	104
895	57	-170	15	28	31	-36	-25	41	-5	-16	-37	-40	-47	9	-6	-53	2	187	-32	-40	-21	-61	20	47	4	-46	33	-47	-1	69	-60	17	75	-83	53	44	-50	-68	-97	82	-33	-34	63	14	-37	-72	3	14	85
896	64	-156	27	11	20	-29	-35	42	5	-24	-32	-10	-37	19	-15	-79	14	194	-29	-42	-8	-61	15	26	8	-35	23	-40	-27	95	-48	14	58	-68	58	48	-34	-49	-79	71	-29	-41	32	-10	-54	-73	19	10	36
897	60	-146	55	-12	-2	-17	-51	38	-2	-31	-42	15	-43	25	-29	-82	20	158	-28	-33	1	-41	19	-30	-15	15	12	-35	-20	123	-40	9	71	-29	63	38	4	-47	-57	60	-26	-49	20	-18	-76	-36	24	3	3
898	48	-134	72	16	-28	-8	-45	31	-14	-39	-51	26	-54	24	-24	-64	42	108	-31	-42	6	-21	7	-41	-40	43	-8	-40	-51	118	-34	-1	77	-36	72	26	23	-56	-35	64	-30	-46	25	6	-75	-40	26	-2	-19
899	36	-138	80	18	-52	6	-36	29	-21	-46	-42	27	-61	28	-19	-37	62	72	-53	-37	1	-5	13	-36	-55	62	-20	-41	-73	126	-33	0	94	-32	91	12	24	-84	-15	89	-41	-51	40	31	-53	-42	30	-4	-10
900	15	-136	66	20	-37	22	-18	11	-26	-57	-26	14	-52	16	-18	-10	89	69	-62	-36	5	4	23	-10	-68	67	-18	-40	-77	101	-22	-7	118	-9	96	27	5	-84	-4	119	-40	-44	43	46	-21	-48	33	7	9
901	-6	-144	37	23	-27	42	16	-1	-30	-56	-13	3	-38	8	-24	9	105	87	-71	-26	5	8	27	-50	-68	51	-11	-29	-57	81	-12	-7	120	-1	96	41	-25	-97	10	131	-27	-47	36	41	19	-77	35	12	19
902	-1	-141	-6	32	-8	46	40	-8	-28	-47	-3	-1	-25	0	-22	35	99	114	-61	-27	14	3	23	-65	-74	34	-4	-31	13	95	4	-9	139	0	86	53	-50	-87	28	111	-10	-44	24	25	27	-82	16	5	16
903	8	-146	-47	38	0	44	40	-19	-29	-36	-11	3	-13	1	-26	55	93	118	-56	-33	23	-14	37	-42	-59	29	-1	-42	28	84	25	-6	136	-31	67	56	-78	-87	47	88	-7	-43	4	-1	31	-105	-19	-7	7
904	26	-141	-70	35	6	40	19	-29	-27	-17	-30	0	-13	3	-21	55	80	103	-42	-36	23	-18	60	-44	-41	40	-1	-62	22	103	38	4	124	-60	42	46	-86	-97	34	71	-7	-38	-15	-12	28	-102	-40	-11	22
905	38	-117	-85	-3	8	38	-1	-41	-36	2	-45	-7	-12	-1	-19	42	88	62	-17	-37	23	-25	72	-32	-27	55	1	-86	-24	112	41	3	115	-58	12	35	-78	-114	2	65	-27	-36	-12	-7	15	-99	-54	-15	24
906	32	-67	-88	-34	18	26	-9	-44	-31	14	-32	-12	-13	-1	-7	31	91	31	-1	-29	14	-19	86	-59	-22	59	15	-111	-20	116	34	18	93	-58	-3	32	-72	-115	-29	81	-57	-44	-9	0	-3	-94	-48	-6	38
907	33	-20	-89	-45	19	15	7	-41	-29	12	-23	-30	0	-7	0	18	90	9	19	-8	15	-9	94	-53	-26	67	40	-111	-26	132	22	9	73	-37	-27	30	-65	-106	-35	75	-89	-49	10	-5	-21	-76	-32	5	40
908	34	5	-91	-50	8	9	30	-14	-18	10	-12	-52	0	-14	-9	11	89	15	35	9	13	8	94	-44	-48	33	57	-89	-29	118	0	-3	80	-42	-43	19	-58	-104	-36	73	-109	-46	2	-16	-17	-71	12	7	32
909	41	17	-101	-12	5	-6	45	14	-9	6	-10	-69	9	-18	-8	-6	73	32	40	8	8	21	98	-14	-60	-22	58	-61	-34	109	-6	-25	112	-56	-48	26	-53	-94	-44	61	-99	-54	3	-48	0	-61	59	-12	27
910	42	-5	-108	26	2	-11	46	38	3	-3	0	-70	28	-10	-16	-17	54	68	38	0	12	22	58	-6	-73	-80	48	-40	-32	44	-1	-34	138	-66	-41	46	-39	-86	-43	57	-80	-74	0	-61	26	-79	86	-44	25
911	30	-31	-103	68	14	-27	41	42	11	-4	-1	-81	45	-2	-25	-14	44	99	29	-12	15	28	21	-25	-72	-85	40	-23	-13	32	14	-33	151	-65	-31	75	-26	-73	-42	37	-57	-86	-7	-68	39	-94	92	-78	34
912	16	-75	-104	85	6	-39	47	37	1	2	-16	-94	57	2	-21	8	38	105	23	-26	14	15	-8	-33	-77	-53	32	-23	-1	23	27	-38	130	-70	-17	78	-22	-67	-46	21	-26	-95	-12	-69	26	-90	91	-118	46
913	13	-119	-96	55	2	-45	46	25	-5	25	-19	-99	68	9	-8	32	31	114	11	-17	19	-2	13	-17	-57	0	39	-25	17	53	34	-23	96	-73	-8	80	-38	-75	-40	23	-5	-91	-12	-65	-3	-93	64	-130	68
914	6	-160	-84	38	-7	-41	55	5	-20	46	-27	-106	80	1	4	34	33	117	8	-12	13	-15	26	29	-45	46	41	-34	20	113	37	-25	78	-72	1	76	-45	-87	-31	37	-1	-85	-15	-51	-48	-68	38	-138	79
915	-2	-201	-65	32	4	-28	58	5	-34	67	-37	-111	81	-10	0	13	36	114	4	1	4	-13	35	72	-37	8	38	-43	20	116	35	-31	80	-48	12	74	-53	-105	-28	48	8	-67	-11	-29	-76	-53	3	-136	86
916	-10	-214	-43	23	24	-29	61	6	-31	72	-40	-113	80	-22	8	-31	35	101	0	-3	1	-12	21	58	-41	-40	26	-60	7	90	39	-43	88	-57	25	82	-52	-103	-28	53	-7	-57	-11	-28	-73	-29	-36	-129	87
917	-23	-220	-18	21	41	-30	54	8	-27	70	-44	-107	63	-15	1	-60	37	73	0	-8	-3	-1	-17	50	-43	-71	26	-76	0	22	45	-52	78	-39	31	76	-51	-98	-19	46	-26	-55	-13	-33	-30	-12	-60	-124	81
918	-31	-206	-5	-9	35	-32	38	-2	-11	69	-36	-106	42	-5	-1	-73	48	33	4	-20	-9	14	-26	13	-65	-43	40	-87	10	-9	46	-75	47	-73	27	42	-51	-80	-18	30	-41	-39	-26	-45	23	14	-78	-118	70
919	-23	-187	-5	-28	12	-43	25	-13	-11	76	-37	-100	15	11	-3	-67	48	3	10	-33	-5	24	-38	2	-77	5	49	-93	6	-12	39	-78	38	-95	28	7	-38	-77	-28	31	-55	-41	-36	-57	48	11	-83	-115	49
920	-1	-162	-14	-46	4	-56	-1	-28	-2	81	-27	-91	2	24	-2	-41	46	6	7	-39	13	27	-29	-36	-68	47	60	-100	29	50	36	-66	19	-100	24	-9	-35	-74	-32	32	-59	-44	-41	-70	26	-3	-79	-105	31
921	19	-139	-30	-76	12	-60	-9	-47	-14	78	-43	-81	-1	22	-10	-19	33	35	5	-31	19	24	-53	-43	-47	78	61	-93	8	41	40	-49	28	-78	12	0	-42	-83	-33	53	-69	-58	-51	-74	-1	-19	-79	-86	37
922	17	-118	-58	-91	7	-43	-7	-54	-20	78	-56	-77	-7	12	-23	-12	21	62	-3	-23	13	28	-74	-29	-23	85	56	-86	0	77	39	-33	15	-46	1	6	-46	-100	-33	66	-69	-61	-54	-54	-17	-37	-52	-84	46
923	7	-77	-88	-86	-7	-17	-6	-51	-30	65	-67	-78	-5	7	-29	-12	6	78	-9	-24	-10	26	-89	4	-9	80	41	-81	-35	65	35	-35	23	-20	-1	-6	-64	-113	-46	49	-70	-63	-53	-40	-5	-48	-31	-91	52
924	-17	-49	-116	-67	-2	-4	-4	-42	-23	42	-56	-79	-2	7	-42	-14	-17	81	-22	-26	-29	38	-71	16	-2	64	33	-72	-55	56	24	-23	6	-3	0	6	-75	-118	-74	37	-75	-68	-40	-27	19	-82	-8	-97	60
925	-32	-37	-129	-56	-6	10	-6	-37	-16	22	-45	-90	12	2	-48	-23	-18	81	-10	-40	-41	53	-45	19	-5	42	25	-56	-38	34	14	-23	14	12	4	6	-81	-104	-99	24	-61	-67	-29	-20	26	-93	9	-87	58
926	-37	-43	-117	-22	-3	5	-1	-27	-21	18	-32	-85	23	-7	-49	-23	-20	82	-1	-45	-50	61	-15	44	-1	61	13	-45	-36	57	11	-24	47	3	5	18	-78	-103	-115	13	-29	-70	-24	-25	4	-103	9	-80	58
927	-31	-63	-91	-32	1	-3	-3	-15	-20	25	-6	-66	36	-6	-44	-22	-17	85	3	-46	-36	55	36	29	4	72	13	-41	-48	54	10	-40	62	-7	0	15	-66	-94	-110	41	-4	-64	-25	-17	-52	-89	2	-69	60
928	-28	-82	-52	-32	-19	-21	7	-9	-29	40	-7	-42	47	-7	-36	-8	-19	78	6	-42	-34	40	67	29	5	55	18	-40	-38	152	14	-55	60	-12	3	-15	-57	-103	-88	44	10	-56	-39	1	-89	-81	-14	-68	66
929	-21	-114	-23	-40	-29	-22	-3	5	-34	60	-2	-26	33	-8	-32	-3	-23	77	17	-32	-28	34	79	-1	3	9	29	-44	-70	123	4	-63	37	-5	16	-31	-33	-111	-81	54	8	-39	-44	20	-108	-54	-24	-81	74
930	-14	-138	-14	-23	-35	-15	-17	13	-38	66	-20	-10	24	-2	-18	-6	-23	80	26	-34	-30	27	77	11	-9	-52	37	-57	-74	107	5	-46	37	-6	33	-34	-12	-120	-85	35	13	-44	-40	32	-102	-41	-32	-102	70
931	-14	-159	-5	-1	-51	9	-38	15	-43	58	-34	-1	20	8	-13	-5	-26	101	34	-25	-30	31	40	51	-34	-82	62	-56	-87	45	11	-22	91	-5	48	-32	2	-121	-82	14	15	-41	-41	38	-86	-31	-48	-112	83
932	-25	-172	-3	11	-55	32	-38	0	-48	38	-40	-12	23	10	-17	-10	-14	112	38	-27	-29	30	9	59	-71	-72	73	-51	-75	7	26	-16	118	-17	55	-23	22	-120	-73	-16	26	-33	-46	40	-70	-19	-49	-108	97
933	-28	-180	7	12	-58	37	-23	3	-50	22	-40	-16	22	18	-18	-12	-18	116	32	-34	-42	28	-10	49	-108	-35	75	-41	-13	26	26	-15	122	-37	67	-27	25	-124	-58	-11	26	-26	-57	48	-55	-34	-57	-101	104
934	-11	-173	3	-6	-32	18	-18	1	-40	1	-26	-36	15	23	-11	-7	-20	109	23	-28	-43	22	-21	20	-105	-5	62	-40	-16	51	18	-20	73	-29	60	-12	18	-113	-57	-1	22	-27	-53	43	-40	-30	-56	-94	96
935	8	-162	4	10	-6	7	-6	1	-36	-13	-28	-58	6	28	-13	-20	-22	67	21	-10	-59	26	-26	4	-95	9	54	-45	-19	90	6	-23	16	-18	46	8	-1	-109	-53	14	5	-39	-48	56	-15	-34	-48	-95	82
936	77	-82	82	33	-17	7	-37	0	7	-1	21	20	-46	65	-6	91	35	50	-16	3	23	-88	28	15	-26	-1	40	-58	-40	-28	25	-59	55	-51	46	61	-9	-93	83	-14	96	-70	-1	14	23	-85	-23	59	-18
937	-16	-18	35	23	21	19	41	18	-43	-78	-25	10	-22	54	-59	-115	20	5	19	8	11	3	-71	-51	48	-24	-4	-51	-63	77	44	15	108	-113	-58	-14	-61	-106	-1	42	-1	-42	-28	154	40	-132	-72	30	79
938	-17	-25	54	32	1	6	11	-1	-46	-105	-22	25	-15	70	-58	-108	36	-5	7	12	6	14	-51	-42	38	11	-37	-57	-54	68	34	21	92	-87	-37	-25	-62	-119	2	32	12	-42	1	144	49	-141	-85	30	68
939	-13	-39	61	43	-31	-17	-7	-11	-41	-136	2	23	1	83	-59	-110	36	-22	1	2	13	14	-1	-45	53	41	-37	-53	-34	36	24	30	90	-42	-14	-47	-55	-123	20	43	33	-35	14	121	55	-135	-107	28	69
940	-12	-57	54	44	-57	-31	-23	-13	-42	-154	11	6	18	85	-60	-138	40	-29	5	-15	29	11	27	-55	43	47	-2	-39	-23	20	3	45	97	-45	1	-46	-28	-125	46	50	38	-43	10	95	62	-140	-121	28	86
941	-19	-85	46	50	-73	-32	-53	-5	-37	-163	31	-9	21	92	-61	-160	23	-53	11	-29	24	5	50	-4	19	7	39	-28	-21	28	-15	48	98	-56	2	-42	5	-120	64	51	42	-51	2	86	71	-133	-114	24	103
942	-13	-120	43	28	-66	-32	-74	6	-33	-155	47	-4	24	103	-41	-176	14	-45	23	-32	28	-7	31	-16	3	-37	56	-22	-35	54	-26	48	86	-52	-7	-22	28	-113	69	39	34	-65	-14	83	49	-131	-95	23	117
943	-13	-160	39	9	-62	-26	-76	5	-29	-143	57	4	15	106	-35	-185	12	-31	34	-7	10	-11	-7	3	8	-35	40	-18	-33	54	-35	41	79	-54	-24	-7	37	-107	81	32	16	-61	-31	73	28	-116	-71	35	127
944	-11	-173	43	-32	-54	-30	-43	6	-23	-111	67	-3	3	99	-21	-176	24	-5	48	7	5	-21	-36	-48	12	-29	3	-8	-24	25	-41	13	96	-67	-39	4	36	-108	56	32	-4	-60	-31	74	7	-107	-50	53	131
945	-7	-149	38	-13	-49	-30	-5	12	-16	-87	86	-5	-2	88	-11	-155	35	10	51	1	2	-36	-50	-58	14	-37	-36	2	-5	12	-44	1	86	-75	-55	11	29	-115	28	36	-14	-63	-21	80	-4	-103	-33	61	113
946	-1	-103	33	-22	-64	-33	24	35	15	-77	119	-12	-7	83	-15	-115	12	9	52	-8	8	-45	-24	-41	10	-63	-41	12	22	21	-41	2	87	-81	-59	-9	13	-102	-6	54	-12	-50	-1	91	-19	-110	-31	59	98
947	9	-60	38	-30	-56	-36	47	43	28	-76	136	-24	-15	82	-25	-80	0	12	46	-30	15	-51	-16	-30	2	-69	-7	14	-2	78	-27	14	75	-77	-58	-16	-2	-83	-27	52	-9	-43	2	124	-29	-117	-43	37	65
948	13	-30	38	-25	-46	-30	62	47	34	-75	135	-28	-34	91	-35	-41	-23	6	38	-38	-1	-46	-32	-19	-2	-45	53	7	-26	67	-17	15	141	-76	-45	-31	-17	-72	-34	61	-2	-44	13	136	-42	-101	-42	1	43
949	28	-13	47	-22	-37	-42	73	39	31	-70	122	-21	-31	96	-25	-26	-43	16	27	-35	-5	-41	-36	-28	-14	-13	97	-13	-47	28	6	4	186	-73	-28	-41	-21	-48	-29	54	-19	-64	16	123	-58	-97	-53	-37	42
950	33	-24	50	25	-21	-45	94	40	21	-68	98	-13	-33	93	-17	-25	-50	22	24	-12	-17	-27	-46	-44	-8	3	100	-31	-52	-41	16	-1	250	-71	-21	-34	-17	-36	-12	59	-41	-64	10	84	-54	-85	-63	-52	52
951	37	-44	64	27	-26	-39	98	36	15	-68	81	-6	-32	72	0	-38	-48	27	31	5	-31	-23	-31	-47	3	-3	54	-43	-43	-42	20	-7	230	-68	-26	-36	-9	-42	1	67	-61	-60	15	49	-42	-96	-85	-40	62
952	39	-73	55	44	-35	-25	78	33	13	-68	73	-8	-23	64	5	-60	-29	21	33	15	-38	-20	-22	-55	11	-23	0	-51	-52	-8	28	8	190	-74	-32	-35	17	-50	12	80	-70	-58	26	37	-20	-127	-87	-36	76
953	40	-84	38	46	-41	-12	52	14	25	-82	71	-21	0	62	3	-73	-13	12	47	20	-45	-17	-2	-65	28	-24	-24	-49	-43	34	42	13	147	-62	-35	-33	39	-61	13	83	-66	-66	75	36	-11	-140	-97	-31	93
954	31	-67	22	43	-32	-9	34	-10	30	-83	53	-33	20	70	1	-85	12	0	59	8	-39	-9	-14	-56	17	-14	2	-30	-17	64	52	18	103	-47	-45	-15	46	-68	9	54	-58	-85	96	48	-2	-145	-87	-39	115
955	15	-42	11	51	-24	-7	23	-29	38	-78	42	-31	31	87	2	-97	30	-9	60	6	-28	7	-34	-41	7	6	42	-13	-2	78	51	15	70	-65	-51	-1	42	-74	0	21	-33	-90	123	44	1	-144	-70	-42	105
956	14	-17	15	32	-20	-15	7	-38	37	-72	29	-13	42	103	6	-108	29	-21	42	-2	-2	13	-44	24	-7	-15	50	-8	-2	63	40	29	37	-64	-52	2	35	-70	-7	2	-26	-99	104	38	-10	-122	-68	-23	101
957	13	-37	10	-13	-30	-1	-12	-33	25	-78	16	-1	41	106	11	-102	35	-32	22	10	17	16	-29	17	-17	-17	45	-5	-10	39	22	16	11	-68	-51	-3	19	-72	-20	11	-19	-92	69	24	-10	-97	-66	2	80
958	10	-77	2	-40	-50	18	-11	-27	19	-90	5	-11	41	93	15	-102	36	-53	11	16	18	10	-32	27	-13	-7	17	1	-44	24	6	16	15	-55	-52	-25	17	-76	-28	17	-19	-90	19	-2	-17	-76	-84	29	74
959	-8	-124	-22	-67	-70	41	0	-5	16	-96	-1	-20	42	79	11	-97	48	-64	1	24	16	-3	-38	-16	-11	10	-3	8	-51	37	11	8	24	-48	-64	-39	13	-86	-31	32	-9	-84	-26	15	-14	-60	-91	32	70
960	-27	-150	-37	-63	-75	54	37	10	31	-93	2	-30	42	65	11	-81	56	-57	-2	27	12	-12	-52	-65	5	45	-2	14	-47	70	25	11	36	-50	-75	-54	21	-75	-37	50	-14	-73	-53	29	-12	-67	-102	27	64
961	-49	-155	-30	-65	-77	62	51	20	33	-70	-12	-39	33	56	4	-75	59	-34	-2	21	11	-28	-75	-80	4	56	18	6	-45	69	37	11	40	-61	-85	-61	17	-64	-46	70	-15	-68	-61	58	-16	-52	-103	19	46
962	-65	-132	-12	-57	-83	58	28	23	35	-39	-18	-35	32	50	6	-67	43	-18	-5	12	14	-37	-76	-78	-2	53	51	-19	-36	85	35	3	67	-64	-93	-79	4	-56	-57	87	-1	-57	-52	80	-19	-45	-97	20	39
963	-65	-93	3	-55	-91	46	-18	20	31	-17	-19	-32	43	44	18	-60	25	-9	-7	5	14	-52	-70	-53	3	53	71	-50	-55	92	36	3	96	-33	-86	-91	-11	-50	-63	79	7	-70	-45	77	-28	-33	-78	11	55
964	-64	-65	30	-40	-75	36	-61	26	28	-12	-15	-37	57	27	5	-47	18	-4	6	9	-3	-44	-77	-43	22	67	84	-68	4	82	35	-3	96	-25	-89	-77	-23	-53	-40	59	18	-73	-37	62	-37	-19	-67	18	62
965	-63	-45	51	-24	-57	28	-73	28	23	-16	-11	-53	64	10	4	-37	21	-10	14	-3	-26	-37	-69	-29	45	87	67	-85	-5	21	34	2	75	-19	-89	-54	-15	-67	-20	48	14	-93	-26	62	-41	-16	-65	26	72
966	-59	-44	56	42	-28	21	-66	51	32	-35	1	-52	55	7	15	-29	22	-16	12	-17	-33	-30	-59	-36	62	107	35	-100	11	-1	33	11	38	-32	-71	-8	4	-86	-14	60	13	-106	-12	74	-40	-24	-63	37	69
967	-54	-48	45	67	-17	6	-42	71	50	-58	22	-56	43	0	31	-15	32	-5	11	-8	-26	-18	-31	-2	65	109	18	-99	-22	-10	34	19	11	-26	-46	16	17	-78	-5	81	14	-105	-8	79	-36	-47	-82	44	79
968	-56	-64	38	72	-2	-2	-11	83	38	-69	20	-52	18	-5	44	-7	40	0	9	-5	-21	0	-3	-30	57	112	30	-82	-26	16	20	21	15	-29	-28	51	27	-78	-2	75	10	-84	15	75	-30	-76	-88	50	90
969	-60	-72	33	67	-2	4	14	87	26	-77	16	-41	11	-9	36	-21	40	-9	7	9	-9	13	27	-7	38	71	64	-54	-18	103	15	11	30	-44	-13	53	30	-83	-3	41	13	-80	31	55	-30	-83	-101	46	92
970	-63	-82	26	20	0	11	25	88	25	-83	14	-19	17	4	27	-43	25	-11	0	3	4	18	33	20	22	49	91	-42	-12	76	11	21	90	-47	-16	55	25	-70	7	-5	-4	-69	35	39	-41	-74	-110	42	105
971	-74	-99	18	-19	-13	20	27	82	34	-97	17	-8	31	24	18	-59	4	-14	-3	3	11	24	21	11	20	54	96	-29	-25	90	6	16	104	-67	-28	25	1	-63	23	-20	-8	-73	17	13	-41	-56	-109	54	108
972	-79	-95	4	-79	-39	19	31	73	48	-101	27	-1	40	36	16	-71	5	-2	-14	-1	7	25	11	13	23	65	60	-29	-5	-1	-11	26	90	-54	-43	-18	-40	-41	27	-20	-9	-73	-4	22	-35	-28	-98	63	112
973	-71	-90	-18	-109	-63	14	18	71	48	-102	39	2	34	42	22	-73	-2	-6	-27	1	1	21	-9	-26	42	68	14	-27	-10	-29	-31	24	29	-43	-42	-54	-79	-44	27	29	7	-65	-7	29	-21	-22	-70	71	105
974	-45	-87	-20	-96	-51	-4	22	60	52	-103	48	-3	24	35	21	-61	13	3	-41	9	11	17	-8	-61	82	45	-14	-19	-1	-30	-31	20	-38	-21	-43	-45	-120	-52	4	73	20	-67	-9	28	-8	-16	-50	75	117
975	-33	-97	-15	-47	-12	-7	34	51	53	-105	49	-10	-3	23	30	-39	26	6	-42	5	14	18	-30	-49	110	6	3	-8	-3	-2	-25	0	-30	-22	-54	2	-153	-51	3	85	25	-57	-12	32	13	-5	-24	65	116
976	-30	-105	-1	12	13	-14	48	49	54	-93	39	-7	-20	23	45	-28	36	26	-47	18	27	7	-50	-20	140	-18	45	-11	-31	37	-12	-9	1	-19	-61	43	-166	-54	-12	93	47	-56	-18	35	11	-14	-16	48	104
977	-39	-99	17	47	38	-16	60	59	50	-79	27	-12	-24	33	51	-29	41	36	-49	43	38	10	-58	-2	142	-8	78	-22	-35	24	-4	-8	15	-34	-67	85	-148	-57	-8	97	41	-50	-37	41	-10	-18	-18	17	90
978	-40	-77	28	-4	55	-19	63	64	36	-59	7	-33	-21	40	50	-40	37	41	-47	69	49	19	-69	14	147	13	97	-32	-32	16	-4	-15	29	-21	-62	109	-114	-70	-16	119	32	-39	-58	57	-37	-19	-38	-3	69
979	-37	-45	37	-50	59	-9	25	58	36	-41	-10	-47	-4	44	41	-44	34	37	-42	71	51	31	-65	0	119	43	81	-41	-39	9	-9	-7	40	-55	-59	116	-65	-85	-26	129	9	-34	-74	58	-52	-20	-73	-10	41
980	-12	-10	40	-90	46	-6	-18	45	44	-41	-9	-52	14	47	46	-47	21	22	-32	50	44	36	-15	25	92	60	55	-44	-30	0	-12	10	66	-56	-56	90	-33	-88	-32	136	-6	-31	-74	47	-52	-18	-97	-8	30
981	15	5	37	-94	42	-15	-57	25	47	-55	-18	-51	31	39	48	-26	26	25	-18	25	32	37	19	39	66	75	36	-40	5	4	-1	30	62	-50	-48	70	-22	-92	-26	121	-22	-32	-59	15	-64	-26	-124	12	26
982	23	6	39	-51	39	-18	-56	10	42	-70	-31	-62	31	27	42	-24	33	19	-2	2	9	43	43	38	55	81	38	-39	12	2	0	43	43	-31	-41	51	-41	-99	-9	101	-16	-42	-40	-7	-59	-24	-113	25	37
983	21	-3	25	-22	46	-26	-37	8	30	-71	-39	-76	21	13	35	2	47	15	6	-13	-1	35	39	50	47	86	39	-41	-4	19	-2	47	51	-24	-29	50	-45	-106	-2	86	-2	-62	-4	10	-58	-30	-86	32	58
984	12	-19	12	3	50	-20	-20	21	29	-58	-34	-88	20	4	32	9	48	11	8	-23	-4	42	41	34	40	96	57	-41	-49	16	-1	43	35	-13	-17	66	-56	-91	9	89	1	-54	-1	27	-55	-35	-50	16	89
985	7	-46	6	32	44	-11	3	14	29	-39	-38	-112	27	-4	31	30	49	16	17	-12	0	53	57	-1	34	112	63	-39	-71	38	-2	33	64	-27	-30	85	-71	-74	3	91	7	-51	4	30	-46	-52	-31	-1	123
986	-3	-86	0	4	27	3	17	10	27	-32	-44	-122	37	0	24	29	62	12	21	2	-1	65	88	-47	57	113	46	-33	-56	60	-7	24	46	-22	-36	98	-82	-59	-3	82	5	-48	3	28	-21	-59	-26	-15	130
987	-18	-120	-1	17	14	7	29	2	27	-35	-43	-126	54	14	22	24	65	-1	28	22	1	69	109	-78	96	81	8	-26	-38	74	-10	21	22	-57	-29	99	-83	-66	-25	84	1	-67	9	8	8	-61	-29	-27	121
988	-27	-135	-2	0	2	-1	45	-7	39	-57	-29	-117	64	29	16	28	76	3	38	41	14	61	120	-38	133	62	-30	-13	-35	39	1	16	-8	-39	-14	81	-79	-61	-35	72	-12	-85	10	0	27	-61	-41	-29	96
989	-43	-132	8	12	2	-27	50	-13	50	-71	-7	-115	56	37	5	9	79	-1	45	44	17	61	98	-25	149	30	-40	5	-59	5	12	2	-12	-24	-12	60	-66	-58	-44	59	-29	-89	22	-8	33	-56	-51	-19	65
990	-42	-102	4	17	1	-73	35	-14	56	-68	16	-121	46	48	2	-1	73	-14	39	33	26	54	58	10	149	64	-36	12	-77	-18	23	0	3	-15	-12	28	-42	-67	-53	54	-26	-100	32	13	20	-65	-38	-19	65
991	-34	-79	15	11	-6	-112	3	-1	65	-63	42	-132	33	55	-12	-12	59	-24	23	20	23	53	35	9	136	90	-5	11	-55	16	44	-9	6	3	-15	-1	-17	-64	-65	73	-5	-91	45	58	-5	-47	-40	-17	68
992	-18	-59	23	-8	-5	-138	-3	2	60	-58	43	-151	25	52	-17	-11	40	-27	3	3	10	52	30	-13	119	130	27	6	-3	41	60	-17	9	-17	-16	-2	3	-69	-80	93	-1	-87	38	91	-28	-37	-39	-11	78
993	-13	-44	25	-21	-3	-133	-1	13	48	-55	38	-162	14	45	-18	-28	19	-20	-16	-14	-7	51	34	21	89	126	49	-13	19	50	68	-8	32	-12	-2	2	18	-75	-91	104	21	-80	23	122	-34	-12	-37	-8	104
994	-3	-16	20	-13	-15	-125	4	28	40	-62	29	-162	12	32	-1	-29	-2	-1	-36	-22	-24	56	44	14	64	110	45	-37	10	42	73	4	22	-25	20	12	27	-80	-94	89	30	-71	12	110	-45	16	-26	-5	106
995	5	-13	14	5	-18	-102	-9	39	27	-66	17	-159	5	15	4	-25	-8	8	-43	-12	-38	62	37	69	52	96	24	-59	-20	11	70	20	19	-40	32	23	17	-70	-78	62	43	-62	-26	102	-39	42	-28	-6	104
996	6	-28	3	25	-4	-74	-41	34	20	-66	8	-154	-10	-1	9	-32	4	1	-30	-4	-55	71	41	40	39	81	5	-70	-37	15	51	13	3	-43	37	52	5	-72	-67	43	55	-45	-53	79	-29	57	-14	6	80
997	12	-41	-11	88	4	-53	-68	16	16	-55	-4	-140	-34	-13	4	-29	23	-15	24	-11	-54	68	65	39	15	63	-7	-74	-28	58	31	7	0	-57	41	60	0	-69	-55	46	52	-52	-69	52	-30	53	-10	19	62
998	15	-74	-32	40	17	-42	-67	-4	30	-61	-7	-133	-59	-20	-11	-3	25	-32	24	-15	-33	63	67	10	1	48	2	-64	10	74	13	-6	25	-54	40	68	-9	-63	-48	47	29	-61	-80	32	-36	21	-20	41	64
999	24	-98	-43	20	4	-31	-36	-23	36	-75	-15	-135	-73	-29	-22	17	21	-37	2	-34	-3	61	52	-11	-7	56	17	-46	-12	54	4	-13	55	-37	30	52	-19	-60	-31	37	5	-66	-86	28	-41	18	-53	65	72
1000	29	-117	-48	-29	-18	-30	0	-19	30	-91	-27	-133	-78	-28	-25	42	-2	-48	-13	-51	10	59	23	-16	6	54	22	-28	-21	3	-8	-8	126	-46	18	10	-26	-58	-27	16	3	-54	-86	79	-32	1	-78	84	68
1001	20	-133	-36	-43	-34	-46	-4	-1	21	-103	-19	-125	-62	-16	-13	39	-12	-40	-38	-55	16	58	15	-16	28	58	13	-21	-46	-23	-16	7	177	-17	19	-23	-41	-52	-39	6	5	-58	-76	114	-24	-17	-94	88	64
1002	0	-143	-16	-45	-28	-56	-24	18	2	-103	-18	-102	-50	0	-15	30	-20	-15	-39	-33	5	66	-1	-1	44	65	1	-22	-52	22	-31	20	143	-7	21	-35	-41	-56	-49	0	-1	-47	-72	102	-8	-26	-85	70	59
1003	-30	-147	1	-44	-7	-58	-39	29	-2	-95	-4	-81	-46	9	-12	5	-16	0	-36	-21	1	73	-21	3	63	72	5	-20	-63	43	-46	19	90	13	19	-20	-36	-69	-66	7	-17	-49	-69	51	16	-41	-67	42	51
1004	-46	-124	19	-38	14	-53	-36	29	3	-78	10	-54	-48	0	-1	-15	-14	8	-34	-3	8	65	-36	14	74	71	25	-21	-56	41	-54	24	11	-16	16	18	-6	-63	-72	7	-28	-63	-55	-9	16	-30	-54	1	54
1005	-48	-105	22	-61	30	-48	-9	32	17	-70	26	-39	-50	-9	9	-24	-28	-5	-38	20	16	50	-51	-2	102	58	60	-28	-54	6	-43	23	22	12	27	52	20	-47	-86	15	-27	-63	-30	-43	-6	-29	-45	-16	39
1006	-44	-88	35	-51	12	-47	21	31	21	-53	17	-40	-51	-22	12	-25	-34	-3	-36	30	22	32	-41	-41	120	54	84	-38	-53	-1	-25	23	64	15	41	45	43	-39	-89	27	-26	-78	-5	-29	-46	-23	-44	-7	32
1007	-54	-94	31	-68	-28	-35	21	38	18	-45	8	-32	-57	-33	20	-11	-44	-4	-29	24	11	14	-41	-35	119	61	81	-51	-43	-13	-10	19	96	53	55	9	47	-64	-92	50	-32	-81	23	0	-73	-31	-51	12	16
1008	-48	-90	19	-75	-57	-25	0	54	23	-36	4	-15	-40	-42	22	13	-47	5	-27	12	6	5	-25	18	99	102	55	-65	-51	51	8	9	109	61	68	-32	41	-79	-88	65	-16	-90	33	9	-90	-50	-49	34	28
1009	-39	-95	9	-77	-47	-17	-34	63	29	-42	-2	-7	-25	-41	16	47	-49	18	-19	4	-11	1	-35	38	68	89	21	-63	-64	27	19	4	129	37	62	-38	30	-82	-80	64	-13	-89	44	-6	-87	-54	-62	52	35
1010	-22	-79	-10	-90	-36	-12	-47	57	32	-52	-15	-7	-2	-36	11	73	-41	21	-5	3	-28	3	-40	33	38	72	7	-55	-69	10	24	2	116	18	46	-26	21	-79	-93	44	5	-81	47	-45	-68	-64	-72	72	48
1011	-1	-61	-32	-58	-14	-14	-53	51	37	-45	-23	-3	9	-21	8	71	-29	23	12	-5	-37	-16	-34	19	11	40	13	-67	-49	-15	27	8	103	-1	29	-19	23	-69	-110	36	18	-74	27	-64	-49	-62	-82	75	43
1012	19	-55	-47	-38	-11	-15	-43	46	39	-46	-32	-4	9	-11	14	60	-24	18	23	-1	-32	-33	-16	34	12	38	34	-72	-9	-16	31	1	69	-9	2	-10	22	-61	-117	40	13	-67	3	-67	-41	-48	-96	65	40
1013	30	-65	-33	-37	-20	-14	-39	31	33	-31	-42	-7	1	-24	-4	37	-18	21	23	-2	-19	-52	-12	53	29	74	53	-64	12	74	28	-9	40	7	-17	-18	15	-74	-114	41	17	-59	-33	-46	-39	-25	-109	48	39
1014	22	-71	-5	-48	-28	-2	-48	10	27	-19	-39	-11	-1	-33	-22	2	-11	-2	19	-11	4	-57	-5	48	53	93	50	-53	11	116	16	-20	76	13	-25	-26	-5	-91	-104	44	26	-49	-45	-16	-9	-4	-119	36	31
1015	13	-67	12	-66	-35	-3	-57	-10	18	-21	-31	-27	14	-36	-41	-6	1	-15	10	-29	25	-52	-17	32	76	82	22	-41	6	122	12	-16	104	2	-8	-30	-32	-89	-104	42	33	-57	-50	-13	4	-6	-114	27	37
1016	-13	-68	24	-50	-30	-9	-49	-26	13	-37	-19	-40	32	-27	-55	0	11	-29	14	-42	39	-25	-31	-6	99	51	-1	-39	-7	80	3	-14	76	4	26	-26	-62	-84	-84	56	42	-48	-55	-5	38	1	-117	27	68
1017	-40	-62	23	-43	-32	-27	-21	-41	-2	-53	-21	-55	39	-30	-56	6	23	-18	19	-40	44	-3	-40	37	106	9	-7	-48	-12	16	-4	-15	38	-22	38	-18	-61	-76	-60	29	30	-42	-45	2	53	-11	-101	25	85
1018	-58	-60	23	-25	-46	-42	0	-34	-18	-60	-9	-50	36	-37	-43	12	10	8	20	-32	35	7	-51	79	87	-20	7	-55	-28	-2	-9	-13	-44	-36	48	-21	-32	-78	-35	11	31	-40	-16	16	49	-14	-89	11	89
1019	-62	-61	21	-52	-57	-53	15	-26	-31	-67	-7	-52	32	-54	-35	20	9	26	16	-18	33	7	-47	86	66	-7	38	-48	-29	-11	-1	-17	-71	-24	49	-16	13	-79	-20	-7	27	-37	10	27	32	-13	-86	9	74
1020	-60	-51	19	-79	-46	-54	4	-17	-34	-70	-4	-59	24	-61	-28	22	12	37	23	-10	15	1	-53	64	47	17	68	-35	-35	21	13	-27	-53	-34	44	0	60	-71	-10	3	19	-57	23	28	6	-28	-82	6	57
1021	-55	-45	11	-85	-45	-42	-15	-10	-26	-64	6	-64	17	-51	-31	34	14	17	27	-6	9	-15	-52	13	37	49	80	-21	-42	83	20	-38	7	-23	49	-2	100	-78	-20	23	24	-78	44	25	-16	-44	-75	18	44
1022	-46	-49	10	-86	-20	-35	-24	-3	-11	-60	20	-53	16	-23	-34	27	7	5	22	-7	6	-29	-62	30	30	73	70	-20	-44	104	32	-33	55	-15	50	14	123	-77	-26	45	22	-95	43	18	-29	-51	-62	26	41
1023	-35	-63	14	-84	-19	-30	-11	6	-3	-53	28	-36	15	-5	-40	16	-10	-7	11	-10	2	-20	-87	39	29	68	56	-19	5	67	32	-25	70	-15	46	6	102	-82	-32	50	7	-86	34	12	-21	-42	-60	42	51
1024	-26	-73	18	-63	-11	-21	12	13	-5	-39	28	-20	5	1	-36	0	-16	-12	-3	-16	-12	-6	-108	44	1	56	37	-27	43	21	23	-5	92	-55	50	6	75	-87	-41	35	5	-75	10	3	10	-44	-71	47	57
1025	-10	-72	25	-34	-15	-14	20	27	-8	-20	29	-5	-3	4	-27	-16	-15	-18	-10	-26	-28	13	-87	40	-26	47	22	-37	59	5	10	9	73	-39	58	-1	39	-87	-48	35	21	-73	0	-10	19	-49	-66	49	56
1026	19	-56	28	-25	-29	-5	9	25	-18	-6	25	-4	-5	1	-17	-14	-5	-19	-22	-20	-33	12	-64	48	-57	62	15	-47	33	60	1	16	71	-11	67	-15	13	-94	-46	35	47	-80	-19	-21	18	-61	-62	53	70
1027	38	-27	32	-19	-38	9	-4	14	-33	-1	13	4	-11	-6	-14	-30	3	-31	-26	-12	-35	5	-38	54	-69	71	20	-41	10	47	-4	21	63	30	80	-7	-11	-104	-42	41	58	-75	-43	-15	-2	-63	-46	49	85
1028	49	6	28	-14	-42	13	-24	1	-37	11	9	14	-8	-18	-15	-41	1	-44	-29	3	-26	-9	-31	48	-62	44	28	-32	9	16	-1	12	77	43	82	-2	-28	-113	-41	27	63	-80	-46	13	-23	-36	-27	36	77
1029	50	33	17	-7	-46	8	-47	-1	-27	26	17	23	-3	-14	-18	-37	-15	-64	-31	24	-15	-14	-47	17	-46	-2	27	-28	32	5	6	10	103	-6	78	10	-28	-103	-32	13	50	-85	-63	46	-46	-20	-28	13	58
1030	33	42	17	-21	-50	-15	-52	3	-8	43	29	22	3	-11	-35	-25	-40	-74	-40	33	-21	-4	-67	-9	-17	-22	37	-18	46	-1	8	-13	86	-12	69	23	-28	-86	-1	4	52	-91	-74	60	-45	8	-40	-8	33
1031	3	34	17	-42	-57	-27	-54	9	6	50	39	28	3	-9	-44	-21	-40	-78	-46	18	-21	9	-84	15	4	-7	36	-19	29	34	2	-26	90	-17	61	17	-12	-73	25	-7	54	-96	-93	59	-47	10	-58	-33	32
1032	-22	26	21	-43	-61	-47	-56	16	14	51	49	53	-4	-3	-52	-17	-35	-90	-50	11	-26	11	-85	2	24	-1	37	-19	0	50	-13	-29	39	14	81	9	31	-64	37	12	72	-95	-89	52	-36	-11	-83	-59	38
1033	-35	2	32	-39	-54	-57	-51	14	10	44	43	73	2	-9	-58	-23	-21	-91	-51	7	-12	-1	-50	-11	30	-4	38	-26	-18	72	-18	-17	18	40	94	9	75	-65	34	37	85	-88	-84	43	-37	-21	-102	-69	50
1034	-39	-35	39	-15	-63	-63	-53	7	-9	44	39	71	-1	-9	-56	-23	-9	-62	-36	3	-3	-12	-50	-31	18	-22	40	-35	20	88	-22	-4	-1	25	105	-2	101	-73	25	47	81	-72	-62	40	-31	-31	-121	-53	50
1035	-32	-85	35	-10	-55	-66	-40	10	-14	48	45	57	-4	-8	-40	-27	-4	-49	-29	-4	7	-26	-52	-40	-7	-44	43	-57	4	69	-20	11	-7	17	112	2	105	-84	12	19	75	-68	-52	33	-28	-31	-132	-28	45
1036	-12	-145	37	16	-51	-73	-39	19	-18	49	54	49	-12	0	-27	-17	-8	-52	-27	2	14	-32	-80	-38	-18	-54	43	-71	0	73	-2	28	-3	11	115	-15	80	-99	15	-3	41	-62	-42	4	-25	-27	-136	-9	39
1037	1	-195	54	15	-24	-60	-37	31	-21	45	58	42	-15	3	-13	-13	-15	-80	-21	21	9	-34	-90	-50	-8	-30	46	-67	-22	32	10	17	41	27	119	-17	49	-112	12	-12	6	-65	-27	-38	-29	-21	-139	9	31
1038	4	-201	59	31	-20	-29	-34	41	-20	55	45	39	-11	-8	-10	-4	-15	-129	-16	24	-3	-32	-105	-32	-7	4	44	-58	-44	52	15	15	130	30	127	-30	16	-133	17	-2	-5	-74	-6	-71	-30	-19	-121	10	37
1039	-1	-167	50	21	-18	3	-51	47	-9	58	54	39	5	-9	-10	-3	-21	-159	-13	15	-7	-42	-107	-12	2	41	43	-52	-24	55	14	0	142	14	140	-40	4	-132	17	12	-2	-86	12	-91	-18	-35	-113	0	45
1040	-4	-113	8	41	-14	16	-51	42	-2	59	48	50	17	-13	-6	-1	-21	-151	-14	-2	-1	-40	-108	18	7	88	46	-53	20	69	16	-7	119	-12	145	-27	-5	-119	18	22	8	-98	5	-94	-19	-30	-107	-27	64
1041	-4	-82	-22	-12	-14	15	-43	32	3	52	47	57	15	-20	-15	0	-8	-135	-2	-17	-2	-34	-114	23	6	120	50	-45	46	56	11	-9	44	-51	134	-27	-16	-107	26	29	20	-87	5	-69	-10	-23	-112	-43	67
1042	5	-61	-35	-57	-27	-18	-29	18	-5	32	35	69	11	-31	-16	-7	4	-102	7	-29	-2	-26	-94	61	5	124	35	-51	41	38	25	-16	34	-74	113	-42	-14	-95	29	34	35	-91	-3	-24	0	-15	-117	-48	58
1043	15	-52	-29	-108	-63	-56	-32	5	-9	3	32	72	10	-37	-16	-16	14	-68	14	-40	6	-15	-91	83	-7	90	15	-57	27	39	40	-5	93	-60	102	-88	-20	-82	37	25	44	-87	-14	16	-18	-4	-121	-42	51
1044	13	-47	0	-126	-72	-84	-30	-19	-2	-33	40	53	8	-47	-28	-33	14	-32	15	-35	16	-13	-92	61	-9	67	0	-62	29	14	54	-8	124	-46	88	-121	-18	-76	39	24	38	-77	-41	32	-33	2	-138	-29	45
1045	-6	-41	25	-112	-76	-84	-46	-37	-7	-60	44	41	2	-49	-31	-57	7	-1	18	-38	25	-6	-100	37	-36	43	-8	-65	1	4	57	-5	137	-32	91	-148	-11	-70	25	31	20	-68	-69	44	-60	5	-137	-28	37
1046	-25	-44	38	-71	-73	-67	-41	-39	-15	-69	44	30	0	-37	-30	-72	-17	1	18	-30	28	-1	-89	16	-61	60	-16	-60	0	10	48	-7	100	-19	109	-161	10	-77	11	55	19	-70	-85	42	-84	13	-113	-22	36
1047	-22	-54	33	-77	-60	-56	-29	-26	-22	-77	30	28	0	-27	-31	-72	-32	0	17	-22	23	1	-45	13	-77	68	-20	-50	-21	2	47	-1	66	9	130	-145	9	-69	-2	72	22	-91	-80	32	-92	9	-72	-20	49
1048	-9	-77	12	-60	-65	-43	-13	-13	-35	-58	11	25	-5	-10	-35	-56	-33	-14	18	-29	-3	5	-5	24	-81	20	-18	-37	-10	32	40	-14	50	8	142	-119	16	-76	-3	68	39	-88	-69	25	-78	13	-39	-12	66
1049	11	-80	-5	-55	-56	-58	6	-17	-42	-41	-1	28	-8	3	-36	-37	-28	-33	8	-32	-20	-7	22	17	-81	-9	-23	-28	30	73	35	-11	51	-15	135	-80	18	-79	-1	60	49	-98	-62	25	-67	-2	-15	-8	81
1050	29	-78	-1	-36	-34	-72	25	-11	-41	-29	-2	36	-3	18	-41	-18	-23	-40	-4	-35	-40	-15	8	8	-78	-32	-23	-21	82	105	27	-13	55	-79	123	-31	26	-84	-6	48	41	-89	-70	18	-44	4	-9	9	89
1051	32	-77	34	-24	-14	-87	45	-18	-45	-41	-19	35	8	25	-46	-21	-18	-26	-13	-27	-40	-28	-25	14	-80	-6	-7	-21	85	146	10	-26	101	-99	111	0	30	-86	-1	51	24	-85	-73	6	-16	10	-24	32	99
1052	29	-75	52	0	16	-90	43	-8	-49	-52	-33	38	13	33	-60	-25	-11	-6	-17	-26	-41	-35	-68	0	-86	23	12	-31	58	156	-4	-37	105	-109	120	39	33	-95	-1	46	-1	-75	-71	-24	15	25	-26	37	104
1053	28	-77	43	5	13	-93	21	15	-51	-67	-29	36	18	34	-55	-22	-6	8	-19	-43	-21	-36	-68	-12	-64	46	28	-49	16	144	-11	-42	78	-71	138	43	39	-100	-15	49	-17	-76	-46	-48	51	39	-44	31	92
1054	28	-70	27	-3	5	-79	-9	31	-45	-76	-19	35	15	21	-54	-28	-4	30	-14	-39	-2	-26	-55	-22	-42	51	29	-61	-3	81	-19	-24	8	-40	149	35	39	-92	-31	57	-42	-78	-43	-69	58	46	-51	20	84
1055	22	-49	26	-36	17	-51	-19	28	-43	-69	-8	39	7	-10	-49	-38	-4	13	-3	-40	6	-21	-20	-10	-21	17	19	-62	13	39	-33	-5	-18	-25	144	36	32	-95	-50	58	-31	-83	-31	-68	60	35	-64	22	61
1056	23	-23	39	-66	8	-31	-27	15	-46	-43	-12	52	-2	-45	-37	-62	-5	12	0	-37	11	-27	-3	12	-16	10	-6	-66	-20	70	-42	22	-14	-26	143	19	22	-93	-55	75	-1	-94	-21	-50	45	13	-61	22	45
1057	28	2	49	-79	17	-19	-46	2	-37	-23	-2	62	-7	-65	-36	-86	-11	12	-8	-19	14	-25	-11	23	-7	4	-14	-58	-25	141	-33	38	-7	-7	151	15	11	-87	-38	89	31	-97	-23	-35	28	-14	-70	31	42
1058	36	18	45	-86	-1	-14	-57	-5	-36	0	-8	49	-7	-68	-37	-99	-6	30	-29	-15	14	-25	-36	37	-12	12	-13	-39	-26	126	-20	38	-5	14	157	-3	17	-75	-11	85	41	-95	-30	-29	32	-40	-57	45	48
1059	38	15	30	-43	-16	-11	-77	0	-32	20	-9	37	-14	-55	-34	-106	-3	51	-36	-19	11	-20	-53	24	-26	12	2	-20	15	145	-7	36	1	11	157	-36	19	-71	19	58	38	-87	-23	-13	40	-48	-53	48	55
1060	41	1	9	-20	-35	-15	-88	13	-29	21	-10	26	-3	-19	-31	-85	-10	81	-41	-17	14	-25	-36	24	-43	-8	12	-6	33	107	-1	35	21	-7	150	-56	29	-69	37	52	41	-82	-1	3	40	-52	-59	46	82
1061	40	-14	-7	-2	-54	-20	-93	18	-38	17	-26	17	2	8	-31	-45	-14	102	-28	-20	4	-27	-28	13	-47	2	22	2	67	132	-1	31	32	-48	132	-74	17	-74	43	44	68	-69	3	14	34	-31	-63	38	89
1062	40	-28	-11	-21	-79	-25	-83	11	-37	8	-32	7	-3	37	-38	-8	-22	97	-15	-22	-14	-26	-26	33	-28	10	26	7	68	135	-4	12	22	-67	107	-100	5	-79	17	55	90	-59	17	11	40	-12	-76	45	88
1063	44	-30	-12	-19	-98	-34	-77	7	-31	6	-26	6	-7	61	-35	9	-20	63	-8	-31	-27	-28	-33	18	-19	-12	14	-5	35	115	-5	1	-2	-56	88	-111	-13	-73	-5	59	101	-54	17	11	41	10	-55	47	58
1064	51	-45	0	-27	-95	-45	-59	19	-19	-8	-14	4	-7	77	-36	8	-19	21	-9	-34	-36	-26	-54	2	-22	-40	-3	-10	22	122	1	-21	-4	-29	82	-113	-26	-68	-21	48	78	-53	14	0	56	24	-54	59	32
1065	61	-47	10	-32	-81	-50	-38	32	-16	-25	-11	-9	-1	70	-29	-10	-9	1	-8	-35	-42	-12	-57	-50	-43	-49	-3	-21	-23	104	6	-48	13	-12	69	-97	-26	-61	-8	30	32	-57	3	-11	82	40	-43	69	33
1066	66	-45	8	-25	-75	-52	-29	47	-24	-40	-25	-16	-17	58	-18	-42	-5	-13	-9	-25	-41	2	-47	-53	-82	-48	13	-35	-4	122	1	-52	56	-39	67	-89	-6	-75	5	25	-7	-44	-6	-20	118	44	-20	69	35
1067	77	-31	-4	17	-66	-58	-25	60	-26	-51	-33	-10	-23	38	-7	-61	-14	-5	-14	-26	-25	7	-41	-17	-98	-37	41	-61	-4	85	3	-48	58	-50	62	-73	32	-86	17	29	-35	-44	-13	-43	138	31	-2	56	45
1068	72	-20	-12	6	-54	-46	-15	64	-31	-57	-47	3	-33	23	-19	-73	-18	-8	-18	-27	-14	11	-62	9	-94	-46	80	-78	32	69	5	-35	85	-52	58	-48	53	-98	19	34	-61	-37	-16	-70	161	3	6	31	61
1069	49	-22	-19	-12	-40	-34	-7	59	-22	-57	-54	6	-44	13	-23	-69	-25	-20	-15	-34	-8	9	-102	20	-62	-50	90	-78	12	23	-1	-33	104	-29	59	-20	60	-100	13	32	-71	-47	-3	-100	140	-41	-8	16	71
1070	24	-21	-17	-62	-38	-29	-15	51	-12	-54	-54	16	-44	11	-25	-56	-31	-44	-14	-35	-8	9	-134	48	-25	-38	67	-77	-20	43	-2	-16	90	-27	74	-4	59	-90	0	29	-77	-63	16	-108	110	-60	-33	4	77
1071	14	-23	-7	-100	-54	-35	-17	47	-7	-62	-50	13	-42	26	-25	-42	-42	-54	-22	-12	-23	6	-96	41	1	-38	24	-64	-38	67	8	-7	72	-36	86	-15	41	-74	-3	45	-65	-63	35	-91	58	-74	-47	16	91
1072	11	-7	2	-98	-68	-54	-24	40	-20	-70	-67	1	-50	37	-22	-47	-33	-17	-25	7	-40	2	-57	22	16	-45	-9	-41	-41	94	24	11	24	-59	98	-29	30	-82	6	45	-43	-56	35	-51	10	-68	-41	23	91
1073	7	8	1	-66	-84	-53	-32	33	-24	-78	-70	-5	-63	43	-27	-48	-21	16	-34	20	-56	-7	-31	-6	10	-50	-25	-24	-17	81	37	16	6	-72	96	-50	21	-91	20	41	-19	-48	42	-13	-22	-54	-25	17	88
1074	8	22	-17	-37	-82	-42	-24	22	-23	-78	-66	-8	-65	48	-22	-35	-12	62	-49	12	-47	-25	-25	-36	1	-47	-16	-15	-6	81	48	14	36	-73	95	-46	36	-91	28	20	6	-54	55	4	-46	-40	-12	3	79
1075	0	13	-18	-38	-88	-25	-3	1	-10	-78	-50	2	-63	47	-23	-19	-18	91	-59	-3	-24	-29	-45	-39	7	-42	15	-1	-1	80	41	9	65	-90	82	-44	35	-94	33	11	32	-57	84	5	-52	-22	-7	-6	81
1076	3	1	-22	-23	-93	-6	14	-18	-1	-64	-42	13	-52	41	-23	-14	-10	104	-58	-20	-11	-30	-54	-35	13	-35	34	2	8	129	28	21	115	-100	60	-32	52	-81	40	-1	50	-47	98	20	-32	-10	-3	4	87
1077	16	-14	-19	-26	-108	0	13	-20	3	-39	-35	35	-29	46	-23	-1	-4	102	-54	-36	-18	-34	-63	7	19	-59	9	-6	34	146	17	45	135	-129	56	-33	72	-73	18	9	57	-44	87	16	-15	-13	12	18	74
1078	36	-17	-4	9	-112	-2	-5	-11	-5	-26	-31	44	-10	50	-31	2	12	103	-47	-40	-11	-40	-50	-5	18	-77	-28	-14	52	171	15	58	144	-104	52	-45	94	-55	-5	20	60	-34	58	11	-7	-19	19	46	60
1079	48	-7	17	-4	-107	-12	-27	-2	-20	-19	-39	48	4	58	-35	9	21	88	-41	-51	-14	-41	-25	-13	-4	-63	-65	-21	38	147	14	41	121	-58	57	-53	101	-50	-29	13	57	-39	8	-1	6	-27	28	62	50
1080	52	-1	36	5	-106	-15	-45	7	-35	-27	-46	47	10	70	-32	-3	13	60	-36	-52	-8	-43	-2	-50	-20	-43	-70	-35	14	167	9	20	101	-19	65	-70	88	-58	-56	15	70	-53	-15	-5	12	-48	33	65	47
1081	61	11	28	-23	-107	-29	-61	20	-36	-49	-40	56	16	73	-22	-19	-1	21	-40	-50	-8	-61	10	-51	-40	14	-44	-56	-19	154	12	3	79	13	77	-83	80	-72	-70	44	68	-74	-38	-17	18	-60	35	49	68
1082	58	2	14	-40	-84	-32	-59	33	-44	-71	-39	61	21	61	-30	-26	-12	-6	-43	-39	-11	-70	-8	-20	-22	59	-1	-66	-11	138	12	-14	65	24	83	-67	64	-85	-65	59	57	-85	-51	-34	23	-67	13	34	78
1083	48	5	-5	-54	-47	-33	-31	31	-48	-80	-31	59	16	31	-36	-38	-4	-23	-48	-35	-17	-87	-3	4	-3	82	22	-73	-8	122	9	-25	106	-4	76	-38	63	-108	-63	72	35	-86	-50	-42	35	-82	-3	21	84
1084	40	25	-14	-76	-7	-31	-29	24	-53	-65	-24	77	15	7	-47	-20	15	-42	-49	-34	-13	-99	2	7	23	57	12	-76	11	55	7	-28	133	-22	66	-12	63	-110	-56	62	25	-80	-33	-58	47	-92	-22	19	76
1085	33	59	-7	-78	15	-29	-22	2	-45	-51	-13	91	24	-16	-41	-11	36	-60	-50	-36	3	-98	4	5	34	8	-11	-70	17	63	8	-20	150	-27	51	-3	71	-97	-34	58	12	-76	-8	-79	39	-82	-25	32	73
1086	22	78	-2	-64	18	-20	-9	-13	-48	-35	-20	106	30	-42	-37	-1	59	-69	-34	-36	21	-93	-8	35	25	-13	-29	-58	36	39	1	-12	123	-43	37	-7	66	-88	-2	54	20	-68	-4	-101	21	-61	-26	43	79
1087	3	77	29	-45	4	-14	9	-15	-40	-29	-18	115	36	-51	-43	-9	54	-78	-24	-35	38	-91	-5	43	-3	-27	-33	-45	31	41	-3	-23	83	-62	40	-11	56	-89	14	57	37	-60	2	-92	-5	-35	-25	38	86
1088	-15	60	47	0	-5	-27	27	-6	-36	-39	-16	115	41	-52	-43	-25	44	-73	-19	-32	54	-89	18	46	-34	-19	-34	-29	41	52	1	-29	63	-87	45	-8	48	-89	12	48	53	-63	3	-61	-36	-15	-29	20	84
1089	-30	34	78	5	-11	-48	34	-1	-15	-63	9	91	36	-40	-49	-31	20	-68	-22	-30	48	-75	40	10	-53	-37	-20	-9	43	65	-4	-48	50	-101	65	-1	33	-83	4	45	55	-52	1	-29	-44	-5	-34	-1	73
1090	-31	28	75	2	-18	-57	22	-12	-5	-82	32	55	22	-19	-37	-41	6	-58	-23	-40	38	-63	40	27	-66	-34	-15	1	82	61	-15	-43	65	-114	70	-1	24	-73	-15	49	42	-46	20	-6	-63	11	-26	-26	54
1091	-20	22	59	-3	-28	-54	-1	-18	-13	-98	45	34	8	21	-15	-33	-3	-47	-16	-41	25	-49	9	29	-74	-36	-17	14	66	49	-31	-25	68	-121	86	2	30	-86	-41	36	24	-42	6	6	-68	13	-16	-35	33
1092	9	9	41	5	-27	-35	-4	-28	-22	-100	43	13	-1	64	6	-19	-2	-20	-13	-19	16	-37	-11	41	-69	-33	-26	18	54	27	-37	-11	71	-131	89	1	29	-92	-61	26	15	-36	-4	-1	-87	0	-16	-34	33
1093	36	-19	37	28	-40	-8	9	-21	-37	-101	19	6	-10	97	6	-12	10	-16	-5	-4	5	-23	-48	7	-47	-33	-42	19	-4	74	-44	-10	66	-153	78	-6	35	-114	-72	12	9	-35	-25	-13	-93	-5	-10	-17	31
1094	59	-46	31	49	-29	2	12	0	-30	-86	9	10	-10	111	2	-20	29	-20	-8	4	-2	-18	-47	24	-32	-58	-56	2	-35	81	-33	-25	82	-132	59	-9	29	-115	-78	34	20	-44	-32	-11	-89	-23	-28	-3	40
1095	-107	-2	48	60	27	11	24	-74	-71	-15	-21	97	2	-74	15	5	-23	12	31	-53	-21	-13	-3	1	15	3	4	-38	-17	-99	29	-55	-35	-54	1	-64	-62	-19	49	32	28	-25	53	47	-32	-20	-61	-49	0
1096	-110	21	45	65	27	28	5	-81	-74	-15	-13	95	13	-69	35	-1	-22	3	40	-59	-15	-6	-1	7	20	3	6	-35	-14	-88	36	-59	-26	-49	-2	-51	-57	-12	75	31	16	-27	78	57	-31	-15	-79	-47	-4
1097	-117	38	45	70	59	42	-13	-84	-74	-16	-16	86	19	-70	37	8	5	2	44	-49	3	-4	-1	-5	24	1	16	-27	-16	-80	42	-54	-19	-39	-4	-41	-44	-5	74	38	11	-42	79	62	-30	-12	-91	-42	4
1098	-120	33	29	64	105	64	-32	-75	-70	-14	-15	67	27	-69	43	14	0	-1	44	-57	18	-1	-8	-24	20	1	17	-20	-8	-67	40	-49	-10	-42	4	-36	-38	-10	56	45	3	-72	65	67	-29	-9	-90	-30	15
1099	-118	31	20	63	154	74	-31	-77	-71	-13	-16	44	38	-71	42	24	-13	2	46	-64	37	0	-14	-40	23	-6	22	-19	-6	-65	38	-40	-6	-46	-3	-34	-19	-26	45	39	-1	-93	53	70	-20	-13	-90	4	17
1100	-110	28	8	64	201	73	-38	-62	-58	-8	-16	14	52	-71	45	31	-20	2	37	-80	40	-1	-18	-60	21	-8	22	-12	-7	-62	33	-33	-5	-57	1	-37	-3	-37	30	36	-2	-117	31	71	-25	-20	-76	-8	12
1101	-95	29	7	65	192	60	-45	-57	-47	-6	-24	-6	63	-73	25	37	-36	1	37	-94	36	-3	-13	-72	27	-12	13	-15	-4	-65	36	-32	4	-64	1	-30	7	-29	16	28	-6	-126	6	67	-36	-27	-84	-21	12
1102	-93	29	9	62	158	48	-55	-46	-27	-10	-28	-14	68	-76	51	44	-66	-4	35	-99	29	-11	-11	-68	23	-13	5	-10	3	-64	32	-36	9	-68	3	-23	11	-29	21	27	4	-121	1	66	-42	-24	-100	-44	13
1103	-91	27	17	55	111	42	-52	-46	-6	-22	-32	-15	69	-83	49	33	-56	-9	39	-99	17	-23	-11	-50	28	-15	0	-11	9	-59	38	-48	21	-62	-1	-14	17	-11	9	26	13	-100	-15	56	-48	-23	-102	-59	27
1104	-93	27	19	55	30	35	-52	-55	5	-28	-30	-12	69	-89	57	36	-65	-14	26	-89	17	-24	-21	-30	31	-11	-2	-4	13	-64	44	-53	20	-61	-3	-10	20	-4	1	29	15	-68	-29	50	-46	-19	-119	-62	35
1105	-91	39	20	52	-8	35	-46	-57	5	-24	-24	-12	68	-86	60	27	-63	-19	13	-89	12	-24	-26	-18	33	-7	-3	-4	6	-55	49	-55	22	-59	-1	-9	21	13	-8	26	24	-52	-37	41	-40	-14	-120	-59	45
1106	-95	41	20	48	-98	36	-36	-58	-5	-21	-16	1	68	-87	65	25	-57	-18	9	-87	4	-15	-31	-20	39	-6	0	-2	1	-53	52	-54	27	-58	-1	-9	18	17	-10	24	18	-54	-44	36	-36	-17	-119	-54	47
1107	-95	41	13	43	-166	42	-36	-52	-15	-9	-11	15	68	-82	70	24	-57	-19	7	-93	6	-9	-33	-28	36	-3	-3	4	6	-49	49	-42	34	-54	1	-19	24	11	3	17	20	-61	-33	27	-30	-27	-117	-59	34
1108	-86	22	12	41	-160	42	-34	-50	-25	-5	0	29	64	-67	76	27	-50	-8	-1	-89	8	-5	-26	-32	39	-11	-2	5	1	-49	47	-35	42	-45	6	-20	27	8	-15	19	13	-65	-47	24	-28	-32	-114	-62	17
1109	-75	9	14	35	-145	44	-40	-57	-22	0	9	41	59	-60	75	43	-44	9	0	-84	19	-3	-19	-34	38	-10	-4	13	15	-47	48	-33	47	-44	7	-28	26	7	-12	25	10	-56	-46	24	-28	-32	-91	-52	5
1110	-59	-1	4	30	-99	41	-43	-56	-16	-9	20	53	55	-55	77	48	-41	19	-6	-76	22	-13	-8	-17	47	-11	-1	12	23	-42	52	-38	57	-36	-1	-34	47	18	-23	31	10	-40	-54	15	-37	-31	-69	-34	-10
1111	-52	-12	9	15	-85	33	-47	-52	-20	-17	26	55	50	-65	94	80	-15	31	-11	-77	53	-17	-2	1	49	-16	2	17	42	-41	54	-44	73	-31	-9	-41	56	16	-30	27	7	-26	-57	6	-51	-19	-44	-16	-17
1112	-41	-18	10	9	-38	24	-53	-42	-17	-25	33	50	43	-69	100	98	16	37	-18	-74	76	-32	4	2	43	-20	5	14	43	-31	54	-50	83	-24	-22	-45	66	6	-32	29	14	-30	-61	-1	-58	-13	-32	7	-8
1113	-37	-32	11	13	33	15	-46	-45	-12	-28	34	47	32	-68	132	117	23	43	-26	-75	99	-46	-1	-14	39	-29	6	18	48	-31	46	-49	91	-19	-30	-44	67	2	-20	28	24	-48	-37	-7	-64	-7	-26	13	-9
1114	-30	-38	10	24	74	12	-48	-52	4	-26	36	38	26	-67	129	119	42	46	-24	-72	102	-49	-1	-29	35	-35	5	19	48	-30	41	-46	98	-12	-38	-45	66	10	-9	25	30	-61	-21	-16	-67	-7	-37	8	-2
1115	-18	-43	2	24	84	8	-49	-57	16	-22	43	31	20	-63	152	127	38	52	-18	-62	110	-57	4	-57	27	-35	2	21	49	-41	38	-38	105	6	-25	-43	63	20	1	23	31	-92	-6	-28	-74	-3	-42	-7	11
1116	-11	-47	0	21	68	11	-58	-57	27	-21	46	16	15	-60	170	117	63	55	-5	-58	100	-59	9	-71	16	-34	-4	25	57	-47	26	-44	104	18	-18	-41	50	27	32	17	37	-110	21	-31	-70	6	-47	-37	25
1117	-15	-44	8	12	38	12	-46	-59	40	-19	49	9	14	-71	174	104	86	57	-1	-60	92	-56	17	-71	22	-28	1	26	44	-55	28	-45	105	30	-15	-45	39	21	52	12	41	-111	37	-41	-70	6	-59	-59	33
1118	-21	-44	2	20	28	7	-53	-63	56	-11	46	11	8	-73	157	95	95	57	-7	-65	89	-51	13	-72	28	-23	0	30	29	-52	33	-40	87	31	-17	-45	27	16	78	14	43	-114	63	-38	-60	12	-56	-81	34
1119	-30	-54	7	33	42	-6	-49	-63	66	-10	39	17	5	-68	126	85	93	59	-20	-66	83	-52	12	-75	34	-16	4	27	21	-42	40	-41	73	32	-15	-47	13	6	91	13	38	-113	75	-27	-63	18	-64	-69	35
1120	-31	-60	16	48	73	-14	-51	-67	60	-9	37	43	3	-73	110	81	73	60	-24	-69	82	-49	15	-70	40	-12	4	22	17	-36	45	-34	56	28	-5	-48	6	2	103	18	30	-116	87	-18	-66	22	-61	-63	35
1121	-41	-55	19	60	126	-28	-55	-58	52	-8	33	60	9	-74	117	80	60	59	-21	-67	71	-61	16	-47	44	-9	2	18	29	-29	53	-33	45	24	8	-49	2	0	107	25	30	-102	91	-11	-67	20	-63	-56	30
1122	-51	-52	16	72	184	-43	-64	-47	28	-11	25	74	8	-75	101	83	53	58	-11	-57	65	-68	20	-27	54	-17	3	14	35	-32	62	-34	36	28	22	-53	-3	6	108	24	26	-87	91	-8	-75	21	-52	-39	27
1123	-52	-58	7	76	262	-56	-56	-43	15	-14	26	68	14	-75	111	79	34	56	1	-44	58	-71	21	-21	63	-20	6	12	29	-30	71	-39	29	28	35	-56	-13	5	114	24	35	-78	96	-4	-78	21	-36	-16	29
1124	-57	-61	2	83	319	-58	-44	-37	13	-21	22	64	20	-77	124	72	33	53	10	-33	50	-76	28	-33	76	-20	12	7	22	-45	83	-38	19	40	39	-64	-15	4	97	22	39	-77	75	0	-82	14	-19	20	24
1125	-54	-59	-7	83	321	-52	-36	-36	25	-19	21	51	30	-78	127	65	47	48	12	-38	47	-70	23	-55	88	-17	25	9	15	-52	96	-35	-2	53	41	-79	-24	13	74	23	49	-89	48	-7	-85	19	-7	49	30
1126	-40	-49	-5	83	275	-42	-29	-44	40	-12	19	41	37	-73	142	54	43	51	13	-38	39	-63	27	-66	97	-12	30	8	1	-49	110	-32	-25	70	43	-83	-30	21	49	20	54	-93	14	-11	-82	23	2	43	32
1127	-32	-41	-7	81	241	-24	-27	-51	56	-4	17	38	39	-65	138	37	52	49	12	-44	16	-57	27	-83	95	-12	41	8	-4	-55	114	-26	-34	79	39	-86	-28	34	24	15	55	-107	-11	-26	-76	27	20	24	35
1128	-23	-27	-10	72	237	-9	-33	-68	64	1	13	35	39	-53	130	27	56	49	15	-41	2	-46	28	-88	98	-5	48	12	-7	-57	117	-34	-51	82	32	-78	-31	34	21	11	52	-110	-13	-32	-67	29	31	-13	36
1129	-12	-20	-14	54	272	3	-46	-75	73	6	14	31	36	-47	127	17	66	47	21	-37	-8	-30	29	-92	92	-3	51	9	-6	-59	113	-35	-50	84	23	-67	-38	25	26	1	46	-108	-7	-31	-53	38	19	-41	27
1130	-1	-13	-17	36	348	12	-58	-81	65	2	19	26	34	-38	103	8	96	38	17	-34	-13	-24	21	-105	81	1	47	6	-2	-59	102	-35	-57	79	1	-60	-49	13	40	-3	44	-116	3	-34	-41	39	13	-38	24
1131	5	-11	-25	23	338	17	-55	-86	58	3	19	21	35	-48	90	8	93	29	8	-35	-10	-11	24	-99	71	-3	42	4	8	-57	91	-29	-62	77	-19	-57	-46	-4	37	3	38	-104	2	-32	-27	43	-5	-23	22
1132	4	-15	-39	32	345	11	-46	-81	51	0	16	15	34	-55	72	15	79	20	-8	-35	-8	2	22	-102	50	0	37	5	15	-54	80	-29	-57	77	-34	-60	-37	-16	17	7	30	-112	-6	-36	-25	44	-16	-21	31
1133	5	-18	-51	26	269	5	-39	-76	45	-5	14	16	34	-63	59	19	46	17	-16	-36	-8	18	22	-117	38	-5	32	2	21	-57	67	-32	-46	74	-33	-58	-24	-30	0	2	27	-135	-7	-34	-15	37	-13	-11	39
1134	1	-14	-54	23	221	8	-33	-72	53	-26	1	15	33	-74	89	18	9	14	-13	-34	-2	23	19	-123	20	-5	30	2	19	-59	53	-43	-34	61	-38	-62	-19	-36	-9	-15	29	-147	-6	-17	-10	31	-5	-18	41
1135	-2	-8	-61	22	188	9	-34	-69	48	-40	-3	13	40	-88	100	16	14	11	-16	-36	-13	26	16	-121	9	2	32	3	19	-68	37	-55	-21	43	-39	-62	-8	-28	-7	-26	32	-151	0	-5	-7	22	5	-29	43
1136	0	-1	-61	25	158	12	-31	-56	43	-50	-10	-3	39	-94	128	24	23	15	-16	-43	-7	23	14	-123	-5	-4	26	4	3	-83	18	-69	-19	22	-38	-62	-12	-21	9	-36	38	-149	13	10	-10	18	16	-25	44
1137	-5	0	-66	35	168	12	-27	-53	30	-60	-14	-18	49	-98	135	21	42	13	-12	-51	-10	23	14	-102	-14	-13	16	5	-6	-86	2	-79	-11	-1	-37	-61	-6	-20	37	-40	39	-131	40	10	-7	9	25	-15	46
1138	-7	-13	-68	39	150	14	-34	-47	27	-59	-20	-18	50	-101	136	26	66	15	-5	-58	-4	28	21	-92	-22	-9	8	10	-14	-101	-9	-80	-16	-22	-35	-63	0	-21	66	-39	42	-122	67	-1	-9	1	28	-34	46
1139	-9	-24	-64	44	116	8	-33	-52	36	-52	-22	-23	51	-103	109	30	65	17	5	-54	4	29	17	-85	-28	-1	6	10	-21	-101	-16	-70	-16	-35	-37	-61	6	-18	87	-29	40	-116	77	-3	-14	-1	18	-49	53
1140	-3	-32	-57	37	48	16	-39	-57	43	-43	-22	-25	45	-96	78	35	55	15	12	-52	8	29	21	-93	-32	-2	4	8	-33	-100	-17	-60	-16	-43	-37	-59	5	-6	84	-13	40	-131	69	-8	-18	11	14	-65	73
1141	5	-32	-55	28	-12	17	-28	-62	50	-34	-17	-28	42	-86	42	31	26	9	24	-59	0	24	29	-106	-32	3	5	2	-30	-91	-22	-52	-2	-47	-47	-59	-5	4	70	5	43	-152	51	-19	-29	20	14	-65	83
1142	21	-32	-50	25	-63	22	-14	-69	63	-26	-11	-27	41	-76	53	27	5	3	22	-56	-7	20	31	-91	-30	10	11	-2	-30	-87	-18	-45	3	-46	-56	-58	-3	4	39	11	31	-146	20	-37	-31	20	12	-41	94
1143	28	-24	-55	32	-119	20	-15	-62	57	-20	-5	-26	40	-68	83	26	15	0	22	-61	-15	16	26	-69	-38	12	6	-4	-29	-73	-17	-41	-3	-44	-54	-57	-9	1	29	16	22	-128	14	-59	-27	27	16	-15	91
1144	33	-20	-56	52	-126	20	-16	-63	34	-21	2	-19	43	-67	122	18	36	1	23	-59	-21	15	31	-25	-44	18	0	-9	-15	-68	-21	-46	-4	-43	-46	-55	-5	-10	25	21	20	-87	18	-74	-31	25	6	-7	90
1145	29	-7	-58	71	-146	20	-25	-61	14	-24	1	-19	47	-71	139	21	66	4	35	-56	-19	15	35	7	-42	16	4	-8	-13	-64	-25	-54	-4	-45	-32	-55	-8	-16	27	19	17	-44	19	-80	-36	24	1	-22	82
1146	31	13	-67	79	-98	17	-25	-60	-6	-30	3	-19	49	-77	132	18	93	6	53	-49	-18	16	41	24	-35	16	2	-9	-2	-63	-21	-63	8	-41	-19	-51	-3	-13	23	18	11	-27	16	-87	-36	29	0	-34	75
1147	31	15	-64	74	-59	16	-30	-57	-10	-39	1	-18	46	-82	110	19	95	14	75	-45	-17	13	42	22	-22	12	8	-6	4	-54	-16	-70	11	-34	-7	-49	0	-7	27	11	5	-20	12	-83	-40	32	2	-41	68
1148	29	12	-58	73	-5	15	-30	-59	-8	-38	-8	-9	42	-79	97	18	76	16	85	-44	-19	8	36	18	-10	9	11	-4	7	-50	-5	-70	11	-24	-6	-49	18	-9	45	9	9	-22	23	-85	-47	40	13	-47	60
1149	28	15	-51	71	-14	14	-29	-55	-2	-35	-18	-1	36	-69	68	25	60	20	80	-48	-15	-2	29	13	0	8	13	-2	6	-49	12	-66	17	-10	-1	-51	34	-10	59	8	8	-21	38	-89	-58	50	16	-50	59
1150	23	22	-48	82	4	13	-31	-48	-3	-20	-22	-7	31	-55	48	38	23	19	83	-48	-2	-9	19	-1	4	2	12	-2	-1	-41	26	-55	14	0	2	-46	43	-9	75	13	10	-29	55	-97	-60	51	24	-54	61
1151	18	23	-47	79	-19	12	-35	-57	-3	-18	-30	-11	29	-47	20	45	-7	22	84	-51	5	-17	13	-5	4	-3	18	2	0	-29	28	-53	29	4	0	-42	54	-6	83	23	14	-33	60	-106	-72	43	33	-62	74
1152	11	27	-42	73	-19	15	-30	-60	1	-16	-37	-13	29	-41	54	62	-35	23	94	-53	17	-24	17	-1	4	-10	21	0	8	-17	28	-53	28	3	-2	-36	53	9	84	33	14	-25	57	-120	-83	30	28	-74	85
1153	9	17	-32	64	-2	17	-49	-66	4	-14	-40	-18	32	-48	84	73	-9	28	93	-52	31	-31	22	27	1	-11	23	-2	17	-18	29	-50	26	-9	-11	-31	43	17	50	31	5	5	26	-115	-92	18	-1	-103	97
1154	10	11	-26	42	12	20	-48	-66	4	-16	-39	-19	27	-47	111	78	25	33	85	-46	30	-43	34	60	-3	-17	19	-9	27	-19	25	-49	19	-30	-17	-28	23	8	12	25	7	34	-22	-108	-94	17	-27	-112	106
1155	10	11	-27	39	84	20	-53	-72	-16	-14	-34	-23	32	-52	138	75	69	35	78	-50	19	-42	42	106	-9	-22	14	-11	29	-15	22	-44	14	-56	-39	-25	11	8	-25	17	-1	74	-62	-100	-93	27	-44	-103	110
1156	10	10	-29	34	107	18	-52	-76	-29	-16	-33	-28	35	-54	143	62	94	41	62	-47	16	-38	49	131	-21	-28	10	-14	35	-23	11	-44	13	-74	-48	-20	1	-2	-55	-1	-1	98	-99	-94	-90	35	-46	-93	112
1157	4	13	-34	31	203	22	-50	-74	-42	-11	-23	-29	43	-51	140	48	104	44	62	-36	-1	-28	47	133	-40	-33	2	-11	26	-17	-6	-41	25	-80	-54	-14	-11	5	-64	-9	3	96	-108	-91	-71	45	-45	-61	123
1158	3	15	-26	26	230	29	-44	-71	-47	-11	-23	-20	47	-49	142	33	105	47	62	-20	2	-17	39	119	-58	-41	-2	-17	24	-21	-28	-42	32	-81	-59	-4	-25	-4	-79	-13	0	87	-119	-81	-59	50	-37	-26	135
1159	4	18	-29	11	224	33	-43	-64	-41	-18	-25	-5	57	-53	103	14	89	51	63	-9	-21	-4	41	106	-68	-39	-2	-19	30	-23	-49	-47	37	-72	-67	-7	-32	-10	-100	-10	-5	73	-124	-82	-40	45	-46	-16	143
1160	11	21	-39	10	211	45	-46	-68	-43	-21	-25	4	62	-56	74	-1	50	47	61	3	-37	-1	35	102	-77	-32	-6	-18	27	-25	-58	-56	40	-49	-80	-9	-52	-6	-102	-14	0	68	-122	-92	-30	40	-49	-2	147
1161	15	20	-47	-1	163	55	-45	-76	-42	-20	-27	18	66	-60	54	-22	21	43	51	6	-65	-1	35	89	-90	-27	-15	-16	35	-18	-72	-56	36	-25	-81	-11	-75	-1	-92	-22	-3	55	-113	-96	-19	37	-58	-5	142
1162	17	24	-53	5	140	62	-41	-87	-35	-11	-26	24	68	-55	26	-51	-2	32	48	5	-90	-5	35	79	-97	-16	-20	-6	31	-7	-79	-49	47	-1	-89	-16	-104	5	-79	-31	-9	44	-108	-97	-12	36	-48	11	129
1163	19	30	-53	18	77	55	-41	-84	-24	3	-27	23	67	-46	1	-67	-8	22	42	1	-101	-4	28	83	-105	-3	-17	-2	34	-3	-86	-41	60	23	-82	-17	-117	-2	-85	-38	-21	44	-127	-82	-9	36	-60	23	114
1164	21	35	-60	30	66	37	-39	-84	-5	11	-22	6	67	-38	-14	-77	-22	18	44	-10	-106	-1	19	93	-111	3	-17	-2	37	2	-89	-30	75	33	-71	-14	-142	-16	-87	-47	-26	49	-138	-82	-10	40	-78	40	105
1165	20	29	-61	46	42	21	-36	-82	-6	10	-22	-15	67	-37	-9	-86	-32	21	54	-24	-108	-5	14	115	-107	5	-12	0	37	8	-94	-23	92	36	-57	-6	-151	-22	-96	-51	-32	69	-150	-81	-8	31	-90	27	93
1166	14	25	-69	63	23	7	-37	-78	-3	8	-22	-31	70	-44	-6	-95	-26	28	65	-42	-113	-5	9	129	-98	11	-4	-2	49	6	-91	-24	101	28	-45	-3	-156	-16	-91	-53	-24	88	-149	-81	-9	17	-96	18	77
1167	6	29	-76	67	-12	2	-34	-68	-7	2	-23	-40	68	-58	-5	-100	-26	31	78	-66	-119	-3	2	136	-80	14	0	-10	49	10	-80	-25	108	18	-29	4	-165	-10	-97	-64	-22	96	-156	-76	-9	9	-92	3	61
1168	-4	18	-82	71	-32	-3	-35	-59	12	-1	-23	-48	64	-57	-32	-106	-30	32	91	-74	-124	-5	1	119	-64	14	6	-19	50	7	-62	-26	108	6	-17	5	-172	-6	-90	-76	-21	77	-152	-57	-12	3	-79	-11	48
1169	-6	2	-86	68	-100	-3	-28	-47	25	-4	-15	-53	61	-54	-36	-115	-55	31	96	-77	-134	-11	-6	105	-45	11	12	-24	50	9	-43	-25	103	-5	-9	0	-170	-11	-88	-92	-18	60	-149	-50	-19	0	-82	-28	44
1170	-11	0	-93	67	-140	-3	-29	-49	35	-9	-12	-73	54	-51	-57	-104	-60	27	95	-82	-120	-15	-6	91	-25	11	15	-21	47	13	-17	-30	105	-12	4	-1	-160	-5	-92	-104	-18	40	-150	-45	-24	-6	-77	-25	44
1171	-14	-3	-98	71	-184	0	-34	-54	30	-17	-6	-101	50	-49	-67	-97	-83	28	97	-80	-106	-21	-8	65	-11	9	11	-23	48	9	6	-37	98	-17	13	2	-151	-1	-101	-112	-17	15	-155	-34	-28	-10	-72	-22	45
1172	-26	-4	-97	61	-202	9	-29	-57	29	-27	0	-125	49	-60	-65	-87	-99	27	95	-81	-91	-27	-1	53	6	6	7	-21	50	2	24	-53	99	-22	14	17	-145	5	-105	-120	-16	6	-155	-21	-45	-7	-59	-5	45
1173	-35	-3	-94	57	-183	10	-27	-56	41	-39	-1	-138	57	-80	-36	-75	-86	19	97	-87	-79	-34	-1	30	16	0	4	-24	44	-5	40	-70	94	-31	7	28	-133	4	-105	-121	-15	-15	-151	-20	-48	-6	-39	-10	40
1174	-43	-5	-83	38	-144	17	-24	-47	41	-54	4	-149	65	-95	5	-59	-67	9	86	-92	-62	-45	-6	11	19	-6	-5	-25	40	-21	48	-82	89	-32	-1	37	-118	10	-99	-119	-25	-31	-136	-29	-58	-5	-32	-23	34
1175	-49	-9	-73	35	-117	15	-28	-45	44	-66	5	-164	76	-106	64	-46	-23	-2	82	-103	-55	-54	-8	-7	14	-11	-15	-21	36	-17	46	-92	82	-31	-9	40	-111	11	-81	-117	-27	-46	-111	-35	-51	-6	-19	-11	31
1176	-62	-1	-62	40	-67	12	-22	-53	34	-79	2	-181	87	-117	75	-37	10	-16	68	-119	-47	-58	-13	-16	5	-14	-19	-19	44	-22	43	-104	80	-21	-13	33	-103	18	-43	-113	-29	-58	-74	-38	-60	-14	-5	16	32
1177	-72	1	-57	62	-20	9	-28	-66	17	-85	8	-188	97	-129	52	-32	25	-26	58	-126	-44	-62	-13	-27	-4	-16	-20	-9	57	-29	32	-106	76	-10	-17	29	-102	31	-17	-104	-33	-75	-50	-38	-63	-19	15	40	47
1178	-76	9	-55	78	-44	6	-24	-82	13	-80	2	-190	105	-132	8	-31	4	-28	61	-122	-44	-67	-10	-45	-12	-18	-24	-1	67	-37	24	-102	77	2	-6	28	-94	38	14	-92	-28	-103	-25	-37	-58	-26	21	73	64
1179	-77	15	-57	82	-36	14	-18	-101	3	-70	-1	-183	107	-128	-3	-25	-34	-30	84	-115	-42	-64	-5	-67	-17	-22	-23	3	68	-48	12	-95	74	9	4	30	-95	31	29	-83	-25	-131	-7	-32	-61	-23	25	80	73
1180	-73	30	-64	72	-85	16	-7	-105	0	-57	-10	-171	110	-123	-1	-17	-47	-35	100	-110	-40	-58	-6	-81	-14	-23	-8	8	62	-65	7	-84	72	13	3	35	-81	23	30	-81	-20	-152	-1	-34	-45	-26	6	45	67
1181	-73	38	-70	67	-125	14	-4	-115	-14	-42	-16	-161	109	-116	19	-5	-61	-39	106	-105	-33	-44	-3	-85	-14	-27	5	9	44	-78	6	-73	72	14	3	40	-73	11	31	-86	-17	-156	-4	-34	-37	-23	7	19	64
1182	-73	42	-72	68	-127	14	-4	-119	-27	-31	-10	-145	111	-105	-19	5	-62	-27	99	-101	-30	-25	-2	-93	-13	-29	12	11	40	-80	3	-61	79	7	-2	41	-56	-3	32	-85	-11	-162	-3	-34	-23	-15	16	23	69
1183	-73	38	-68	81	-124	21	-1	-130	-38	-25	-9	-120	108	-96	-35	4	-103	-20	97	-103	-32	-4	1	-79	-7	-25	15	17	41	-85	2	-53	85	-1	1	46	-39	-16	24	-81	-13	-156	-11	-33	-13	-20	14	44	69
1184	-75	27	-66	103	-116	27	-1	-146	-27	-22	-3	-102	101	-90	-56	11	-123	-13	98	-99	-21	12	0	-67	-9	-22	9	19	39	-86	5	-47	89	-19	9	48	-32	-35	17	-77	-11	-144	-17	-27	-7	-11	14	57	74
1185	-74	23	-64	115	-68	35	4	-147	-23	-22	2	-93	91	-86	-52	9	-136	-7	111	-90	-21	19	-2	-51	-14	-18	4	19	27	-92	5	-41	85	-32	24	55	-31	-57	23	-71	-17	-135	-6	-10	-4	-6	4	62	90
1186	-79	28	-63	125	-81	42	3	-148	-3	-25	3	-79	84	-85	-70	11	-142	-1	136	-82	-26	22	8	-18	-13	-14	7	17	4	-104	5	-43	83	-48	36	49	-34	-76	44	-64	-20	-106	2	3	-3	-3	-17	47	95
1187	-78	30	-66	133	-35	48	-2	-138	15	-21	6	-73	83	-87	-86	12	-152	8	150	-76	-27	24	5	0	-10	-2	19	13	-16	-115	5	-41	79	-63	44	54	-34	-93	78	-65	-22	-89	37	7	0	-3	-28	22	98
1188	-78	34	-66	137	-42	52	-8	-132	21	-14	5	-65	78	-80	-126	20	-186	14	162	-71	-18	27	6	6	5	4	37	10	-41	-122	12	-37	73	-73	52	53	-33	-94	97	-67	-30	-77	53	10	2	2	-39	30	86
1189	-82	26	-67	131	32	59	-15	-121	18	-6	7	-55	76	-69	-163	20	-216	7	166	-79	-15	22	5	-9	12	8	52	2	-49	-126	22	-29	69	-82	52	58	-36	-88	112	-71	-37	-84	68	13	5	-1	-55	25	72
1190	-87	18	-59	122	92	63	-16	-117	14	2	10	-38	74	-69	-159	26	-257	6	165	-79	-4	15	7	-2	30	15	67	2	-57	-131	33	-24	67	-81	48	55	-33	-71	113	-55	-39	-68	69	12	2	-5	-62	36	62
1191	-97	16	-52	117	161	59	-28	-110	8	5	16	-23	77	-62	-185	31	-235	4	164	-83	-3	4	14	8	30	16	71	2	-60	-127	44	-19	74	-74	43	53	-33	-61	107	-48	-35	-56	68	17	-2	-13	-83	33	64
1192	-105	14	-35	108	171	49	-26	-114	6	10	26	-17	77	-64	-160	37	-259	5	160	-78	12	-3	17	29	25	19	69	0	-70	-128	49	-13	80	-60	39	58	-39	-56	97	-35	-40	-31	59	19	-7	-11	-83	23	69
1193	-115	17	-12	103	140	37	-23	-124	2	10	25	-11	78	-62	-111	38	-219	10	156	-64	6	3	14	41	25	15	62	-7	-76	-134	50	-16	86	-49	38	63	-40	-55	84	-34	-40	-22	54	24	-9	-5	-76	44	81
1194	-124	31	5	103	148	26	-25	-133	8	9	19	-13	81	-62	-77	39	-194	14	148	-48	7	13	9	55	25	17	59	-11	-75	-134	54	-16	89	-39	34	69	-36	-52	73	-29	-42	-15	45	20	-1	-1	-70	53	82
1195	-136	26	13	95	116	23	-36	-140	5	8	9	-15	79	-58	-38	43	-164	13	141	-41	3	36	2	65	25	22	55	-14	-79	-140	54	-18	88	-34	30	73	-38	-52	66	-20	-41	-16	42	16	14	1	-56	77	86
1196	-141	24	16	89	96	21	-41	-148	19	6	2	-16	74	-56	-22	36	-130	12	143	-33	-2	57	-6	64	19	26	52	-12	-67	-145	49	-23	82	-37	18	71	-46	-62	72	-13	-39	-29	49	15	25	-7	-45	57	75
1197	-144	13	11	92	95	23	-37	-153	17	8	-4	-11	70	-56	-25	32	-110	7	140	-32	0	69	-10	73	16	27	50	-11	-59	-141	44	-20	63	-40	12	65	-46	-74	72	-6	-33	-24	50	19	31	-7	-42	20	67
1198	-143	9	3	95	74	17	-30	-156	27	5	-7	-9	66	-54	-34	31	-99	9	132	-32	4	75	-19	80	10	33	47	-8	-45	-146	40	-19	51	-41	11	62	-38	-86	67	-1	-29	-16	42	23	23	-6	-43	-4	52
1199	-140	6	-14	95	82	17	-22	-161	28	2	-9	-9	64	-55	-50	31	-101	5	128	-34	0	72	-26	85	6	28	41	-6	-45	-150	34	-17	32	-46	12	66	-29	-96	65	11	-23	-2	41	12	13	-13	-59	0	54
1200	-146	4	-28	82	79	15	-11	-164	29	0	-6	-5	67	-54	-28	30	-108	4	126	-39	0	65	-24	78	3	30	39	-6	-47	-156	30	-21	25	-49	7	67	-24	-98	65	26	-11	1	44	4	4	-23	-60	12	60
1201	-147	5	-46	77	28	15	-11	-165	38	-1	-6	-3	70	-58	-38	31	-82	5	120	-49	-3	59	-16	75	1	27	38	-6	-61	-174	25	-16	15	-52	-4	67	-25	-88	36	35	-15	11	14	-1	1	-32	-52	27	73
1202	-146	3	-56	71	37	16	-27	-165	46	4	0	-2	69	-62	-38	39	-79	-6	109	-53	10	53	-6	63	-11	23	35	-3	-72	-184	17	-11	7	-46	-13	63	-24	-82	11	29	-17	14	-4	9	-1	-31	-44	31	85
1203	-140	8	-54	71	46	20	-42	-168	51	11	2	4	70	-65	-55	42	-76	-11	104	-51	17	48	-2	73	-22	21	35	-7	-86	-200	5	-4	8	-38	-25	58	-17	-83	-17	25	-18	26	-29	10	-5	-29	-30	21	100
1204	-132	11	-52	66	42	29	-66	-170	60	9	7	12	72	-64	-45	48	-77	-15	100	-54	27	43	0	73	-33	16	34	-4	-95	-209	-11	2	-4	-28	-28	55	-6	-88	-38	20	-26	31	-47	0	-14	-24	-33	-1	106
1205	-123	16	-49	57	21	33	-88	-168	54	19	11	19	73	-70	-28	57	-73	-11	97	-46	34	43	8	89	-46	10	34	-4	-106	-214	-21	9	-15	-19	-39	46	-17	-99	-56	26	-29	51	-65	-14	-19	-15	-33	-20	106
1206	-110	14	-47	45	-39	23	-104	-175	42	24	5	18	69	-64	-7	59	-55	-10	91	-46	25	44	12	94	-56	12	32	-1	-112	-208	-35	12	-26	-4	-35	43	-54	-110	-79	29	-31	57	-88	-10	-17	-2	-35	-13	98
1207	-99	10	-52	47	-122	23	-115	-175	35	30	2	27	71	-58	-14	58	-35	3	81	-46	20	51	21	99	-63	15	26	-1	-98	-204	-44	11	-28	10	-40	40	-106	-103	-84	33	-31	70	-87	5	-14	5	-23	-13	85
1208	-89	16	-54	54	-182	14	-117	-179	43	30	2	19	75	-49	-30	45	-31	16	72	-37	10	50	21	105	-59	24	25	3	-94	-208	-41	6	-34	18	-28	35	-130	-101	-90	34	-29	74	-89	26	-7	7	-19	-20	72
1209	-77	11	-59	53	-239	18	-117	-169	56	30	0	15	78	-44	-69	41	-45	33	67	-30	2	48	25	94	-50	31	24	-1	-102	-200	-37	10	-41	16	-18	40	-144	-104	-81	33	-25	62	-82	42	-4	19	-13	-33	64
1210	-63	6	-50	57	-193	26	-110	-158	60	29	-3	11	81	-43	-117	26	-103	42	66	-16	-20	41	21	74	-31	34	26	-5	-116	-195	-26	14	-46	7	-17	42	-130	-116	-69	18	-21	40	-77	52	-11	11	2	-27	54
1211	-55	-1	-47	60	-145	32	-107	-153	52	32	-6	10	76	-41	-120	22	-166	47	66	-12	-33	29	15	60	-15	35	30	-7	-127	-192	-14	17	-42	-8	-17	42	-112	-124	-34	14	-12	18	-54	56	-18	19	-4	1	48
1212	-53	2	-57	65	-54	42	-102	-143	37	31	-7	2	68	-43	-106	18	-179	50	65	-13	-37	20	12	43	-2	33	28	-19	-132	-191	2	21	-43	-11	-23	42	-77	-111	-11	7	-14	-2	-38	63	-33	22	1	39	46
1213	-42	9	-74	58	-5	56	-91	-141	19	31	-4	-8	53	-39	-72	10	-176	48	62	-11	-36	9	16	32	-3	33	26	-24	-123	-191	9	20	-42	-4	-23	41	-53	-98	24	4	-7	-8	-5	66	-31	29	8	49	51
1214	-45	22	-99	54	30	65	-79	-142	6	30	0	-19	41	-35	-37	-1	-139	46	59	-3	-41	0	28	35	-6	33	28	-27	-127	-189	16	20	-37	2	-24	40	-34	-91	24	-2	-10	-12	-6	59	-48	23	-2	27	53
1215	-42	31	-106	53	62	71	-73	-139	-15	33	5	-38	34	-37	-61	1	-107	38	43	-2	-39	-1	39	32	-6	35	35	-32	-133	-184	19	27	-29	12	-19	44	-22	-94	20	-27	-10	-10	0	54	-53	23	-2	-15	59
1216	-33	38	-106	54	105	70	-74	-140	-32	42	9	-78	35	-35	-74	4	-127	39	44	9	-40	-15	36	8	-4	31	37	-37	-140	-175	21	32	-16	21	-18	50	-23	-93	20	-39	-14	-35	11	47	-60	26	-5	-61	58
1217	-18	41	-100	50	161	74	-63	-143	-50	49	8	-121	41	-29	-87	6	-145	46	49	11	-41	-29	48	-3	1	35	38	-39	-135	-172	25	41	-20	24	-17	59	-26	-103	31	-49	-13	-44	31	41	-68	29	10	-92	46
1218	-7	48	-98	40	195	73	-62	-147	-57	56	4	-150	52	-23	-47	6	-159	54	53	15	-37	-47	50	-15	5	33	34	-43	-116	-162	28	44	-24	26	-17	68	-34	-110	51	-56	-5	-52	52	34	-75	33	27	-126	22
1219	4	46	-104	46	233	58	-58	-147	-66	60	5	-165	58	-21	-7	8	-114	62	55	19	-29	-61	53	8	5	36	28	-45	-100	-159	31	48	-34	30	-15	80	-54	-114	60	-71	-12	-28	60	22	-83	36	26	-122	6
1220	6	36	-102	42	267	48	-63	-143	-77	57	0	-153	61	-22	25	1	-80	70	40	12	-34	-68	59	27	1	31	22	-43	-95	-152	26	45	-40	32	-19	90	-62	-119	64	-90	-5	-9	55	17	-79	39	9	-115	-7
1221	6	24	-105	45	279	35	-66	-134	-85	51	-5	-133	62	-23	48	0	-46	68	44	0	-39	-74	51	56	-1	32	15	-42	-94	-151	23	40	-45	27	-27	98	-68	-114	64	-108	-3	20	54	15	-86	43	-12	-72	-8
1222	12	11	-101	44	258	20	-68	-125	-90	43	-8	-113	62	-27	39	-2	-26	64	36	-4	-43	-69	46	75	-10	35	10	-39	-95	-154	19	35	-49	25	-35	106	-72	-107	59	-110	-2	39	43	18	-81	38	-26	-52	-7
1223	20	2	-100	30	179	5	-76	-115	-82	39	-7	-99	61	-27	40	-5	-23	55	34	-10	-46	-53	32	79	-15	39	5	-40	-106	-154	11	29	-48	20	-37	116	-91	-98	50	-113	-7	39	37	28	-74	46	-27	-41	-1
1224	30	-5	-103	6	102	2	-69	-123	-76	34	-4	-93	64	-29	-9	-7	-15	48	27	-12	-49	-37	21	93	-23	39	6	-39	-111	-157	3	26	-35	19	-44	120	-96	-91	33	-109	-15	51	17	34	-63	35	-33	-32	3
1225	33	-7	-96	-7	37	-6	-78	-121	-73	31	-2	-84	65	-37	-44	-6	-50	49	15	-7	-46	-3	17	107	-29	41	5	-37	-107	-159	-11	26	-20	14	-59	115	-92	-88	2	-104	-20	66	-10	35	-48	24	-42	-28	6
1226	32	-4	-92	-6	31	-9	-80	-125	-73	28	3	-75	68	-40	-88	-8	-97	47	-1	0	-44	28	15	119	-35	39	1	-36	-110	-163	-19	25	-2	11	-65	114	-77	-78	-30	-103	-29	82	-41	32	-26	20	-49	-12	6
1227	30	0	-81	7	36	-4	-87	-117	-68	25	7	-63	65	-51	-85	2	-133	47	-8	5	-38	59	7	112	-42	33	-4	-32	-109	-164	-28	23	-1	12	-65	106	-71	-82	-45	-90	-29	75	-47	35	-2	12	-47	-5	5
1228	32	8	-68	19	59	1	-77	-119	-59	15	9	-43	65	-60	-81	1	-131	48	-3	-4	-40	85	1	114	-47	34	-10	-31	-112	-164	-35	10	-1	11	-63	102	-65	-65	-52	-84	-33	84	-45	38	23	7	-63	-1	6
1229	39	20	-56	27	52	4	-67	-124	-45	7	7	-36	59	-77	-46	12	-109	39	9	-8	-35	115	9	111	-50	31	-6	-28	-114	-159	-41	3	8	15	-53	96	-55	-63	-54	-76	-38	86	-40	40	42	5	-73	-24	11
1230	48	31	-42	47	83	7	-46	-120	-35	-2	1	-29	51	-86	-34	13	-64	38	19	-5	-26	130	7	102	-47	27	-4	-31	-113	-137	-37	-9	25	20	-37	90	-55	-51	-44	-76	-45	82	-25	40	46	2	-96	-18	19
1231	53	34	-34	55	81	6	-32	-121	-25	-8	-12	-25	42	-93	-1	17	-42	35	33	4	-23	137	12	90	-38	23	11	-34	-104	-128	-35	-15	50	23	-17	81	-56	-65	-26	-75	-52	61	-13	42	44	1	-101	-14	23
1232	54	41	-36	69	48	3	-32	-109	-7	-4	-21	-11	34	-92	25	24	-24	44	43	14	-17	134	14	97	-18	19	20	-37	-88	-121	-25	-16	72	29	-8	68	-57	-72	-17	-76	-58	65	-7	38	37	-3	-93	-19	26
1233	51	34	-53	65	-14	-6	-36	-105	14	6	-30	-2	27	-77	37	39	-4	51	49	32	-2	123	15	109	2	17	33	-41	-78	-124	-10	-5	83	38	2	65	-57	-74	-17	-84	-60	70	-5	37	27	3	-84	-31	27
1234	38	35	-65	46	-54	-6	-35	-103	37	19	-33	9	22	-62	41	55	-1	61	58	42	16	115	3	132	17	23	40	-44	-75	-124	7	5	85	40	-1	63	-52	-73	-15	-92	-58	85	0	39	15	11	-77	-37	30
1235	21	19	-62	40	-64	1	-28	-107	56	24	-36	12	20	-49	70	65	8	64	56	52	32	103	-5	141	28	25	42	-46	-76	-124	26	12	73	43	-13	65	-26	-57	-13	-90	-61	87	10	46	1	10	-77	-34	34
1236	9	17	-48	30	-83	7	-15	-108	72	24	-36	26	14	-43	99	86	37	64	42	65	44	91	-1	133	36	31	39	-50	-70	-133	38	15	67	44	-22	64	-9	-60	-20	-82	-62	75	5	48	-14	11	-77	-31	37
1237	8	14	-32	30	-83	14	-13	-107	90	16	-33	36	8	-39	106	103	56	64	29	70	58	73	2	103	37	28	25	-50	-79	-126	53	12	63	41	-25	65	13	-58	-24	-72	-69	51	4	60	-32	7	-66	-34	45
1238	14	17	-25	27	-114	10	0	-100	99	8	-24	51	7	-49	105	114	49	58	9	71	61	53	13	67	35	29	24	-47	-76	-120	54	5	64	35	-29	63	25	-61	-17	-72	-71	24	10	53	-42	8	-54	-45	53
1239	23	21	-21	25	-148	11	-1	-92	112	7	-21	62	15	-56	85	110	56	49	-1	56	61	32	5	39	36	25	20	-45	-79	-99	54	6	63	25	-33	59	19	-49	-1	-72	-66	4	16	47	-48	2	-46	-46	50
1240	28	15	-18	4	-169	9	-2	-81	118	11	-12	62	23	-64	38	93	39	43	2	53	49	12	-3	21	26	15	22	-44	-71	-87	51	11	52	26	-46	55	18	-49	0	-66	-65	-15	11	43	-59	7	-37	-48	55
1241	32	1	-13	1	-171	20	-12	-77	146	27	-8	66	38	-59	13	62	14	43	9	43	27	-2	5	12	13	8	22	-41	-65	-80	37	22	41	27	-59	53	8	-47	5	-61	-65	-24	-1	53	-61	15	-9	-35	66
1242	33	4	-9	-3	-121	30	-7	-78	166	39	-11	74	45	-50	-13	40	-4	49	5	39	6	-12	5	9	1	-3	22	-38	-60	-82	24	29	33	33	-62	49	12	-49	3	-61	-63	-36	-16	62	-67	3	18	-22	77
1243	30	9	-7	6	-66	35	-21	-75	189	51	-11	90	48	-35	-24	34	-42	51	2	30	-5	-21	3	7	-13	-1	24	-30	-57	-76	13	33	28	35	-67	47	14	-43	-7	-59	-54	-46	-33	67	-71	2	46	-12	85
1244	27	23	-7	1	-48	42	-21	-77	195	53	-18	107	45	-18	-40	34	-72	55	1	26	-3	-31	14	4	-20	-2	22	-30	-59	-68	-1	30	22	28	-69	52	10	-35	-8	-63	-47	-53	-37	61	-70	-3	59	16	87
1245	21	19	-15	-4	-25	50	-15	-84	190	50	-19	130	38	-15	-83	45	-91	62	4	22	-2	-38	19	10	-26	-4	18	-27	-50	-63	-15	26	15	15	-77	49	16	-27	0	-70	-36	-43	-33	46	-78	3	58	46	80
1246	11	10	-17	-16	-40	58	-18	-85	202	43	-20	148	36	-14	-110	49	-140	74	-5	14	2	-51	14	17	-28	-1	17	-25	-47	-59	-22	19	8	8	-87	46	43	-22	18	-87	-20	-32	-17	27	-77	7	59	58	68
1247	5	5	-14	-20	-37	57	-13	-80	212	40	-21	157	27	-23	-144	65	-150	81	-10	11	12	-48	10	19	-34	-1	11	-25	-44	-58	-30	17	11	6	-94	41	58	-22	39	-94	-6	-24	-4	19	-76	6	61	55	59
1248	-10	5	-10	-27	-50	58	-17	-77	228	39	-15	156	24	-23	-149	66	-180	78	-20	11	15	-42	6	3	-47	1	2	-21	-44	-45	-41	10	5	7	-98	32	46	-25	67	-95	0	-43	25	29	-73	10	72	22	52
1249	-12	10	-8	-33	-92	57	-14	-80	247	34	-14	140	21	-33	-142	62	-185	70	-13	11	16	-43	-1	8	-52	-3	-2	-19	-41	-46	-52	8	9	11	-101	20	31	-23	93	-89	2	-46	54	41	-71	5	92	5	51
1250	-9	9	-7	-27	-110	54	-16	-78	264	35	-12	119	19	-40	-149	54	-206	63	-8	10	16	-50	1	10	-60	5	-3	-12	-33	-36	-60	12	-2	32	-101	13	4	-15	123	-78	6	-56	90	53	-67	5	115	-14	53
1251	-7	8	-6	-26	-100	56	-11	-79	274	31	-11	97	7	-38	-130	34	-214	55	-6	13	3	-53	-3	14	-64	7	-3	-12	-18	-27	-66	14	-15	54	-95	11	-10	-11	156	-71	1	-64	120	63	-57	-6	131	1	53
1252	3	7	-2	-30	18	65	7	-88	280	41	-12	89	-4	-30	-107	19	-201	49	-1	15	-5	-55	6	12	-67	8	-4	-5	-7	-28	-70	15	-25	67	-95	9	-23	-13	172	-63	0	-72	137	57	-52	-4	143	9	40
1253	-1	-85	-3	-5	-105	37	-23	-106	4	-11	26	-12	23	-31	-24	4	-72	43	11	-58	-14	25	-19	61	-29	-36	13	8	-41	-81	9	-56	1	32	-58	49	-50	-29	67	-55	17	51	49	-56	-2	-33	52	45	-59
1254	0	-69	-7	-25	-101	48	-20	-105	-26	-13	27	-22	26	-34	-29	-7	-41	36	5	-54	-37	12	-29	67	-37	-40	10	7	-45	-82	-5	-61	-11	35	-66	40	-50	-25	68	-54	13	58	53	-36	-15	-32	24	70	-63
1255	1	-51	-20	-35	-105	51	-23	-103	-42	-25	32	-21	26	-34	-25	-11	-39	26	-4	-51	-42	-4	-35	77	-46	-41	9	8	-61	-82	-16	-72	-24	38	-76	38	-53	-26	69	-57	22	66	60	-24	-19	-33	1	72	-65
1256	1	-35	-40	-48	-147	46	-4	-102	-51	-38	34	-18	24	-47	-32	-13	-36	18	-18	-52	-48	-17	-44	95	-52	-41	10	9	-59	-76	-28	-81	-36	45	-84	30	-46	-32	71	-54	20	83	64	-25	-24	-34	-11	59	-63
1257	-7	-24	-48	-48	-131	40	4	-100	-52	-51	35	-18	13	-60	-40	-5	-43	19	-18	-43	-36	-28	-49	92	-60	-44	12	5	-50	-67	-37	-86	-44	51	-89	27	-30	-30	58	-60	10	82	55	-23	-30	-42	-25	63	-49
1258	-8	-20	-57	-36	-148	32	13	-99	-50	-56	30	-14	4	-75	-52	-1	-59	27	-21	-37	-24	-29	-49	83	-62	-43	15	0	-41	-50	-38	-85	-56	61	-92	18	-19	-26	41	-68	13	66	38	-14	-31	-49	-30	60	-20
1259	-11	-14	-60	-27	-114	35	22	-97	-56	-54	24	-21	-3	-79	-77	-1	-76	37	-27	-28	-20	-29	-43	56	-56	-43	17	-1	-11	-46	-33	-77	-65	63	-86	10	-10	-25	38	-77	8	35	32	-5	-33	-55	-49	60	7
1260	-13	0	-65	-7	-123	32	27	-94	-59	-45	19	-24	-5	-80	-103	-2	-99	39	-25	-23	-29	-20	-34	39	-56	-46	17	-8	-5	-37	-24	-68	-70	68	-71	2	-13	-23	37	-85	2	17	29	8	-31	-60	-59	50	21
1261	-19	7	-65	16	-108	22	21	-87	-46	-30	21	-41	-1	-72	-96	1	-122	40	-16	-18	-32	-27	-32	30	-50	-47	13	-13	-4	-42	-18	-58	-68	64	-49	-1	-24	-36	52	-79	-3	16	45	21	-35	-54	-74	47	33
1262	-24	13	-64	33	-97	5	14	-87	-33	-19	21	-52	10	-54	-115	7	-123	33	10	-15	-29	-26	-31	26	-42	-45	22	-15	-3	-51	-10	-49	-52	60	-23	-7	-33	-37	62	-76	-3	10	57	33	-40	-53	-81	54	40
1263	-32	23	-55	42	-78	-9	11	-83	-19	-13	15	-60	21	-48	-130	7	-149	23	35	-22	-31	-19	-33	32	-20	-45	24	-16	-11	-68	-1	-49	-42	58	-6	-8	-36	-35	69	-64	4	21	66	44	-41	-47	-100	47	44
1264	-35	33	-42	34	-71	-19	10	-81	-6	-12	14	-53	28	-46	-142	8	-161	16	58	-22	-31	-10	-34	37	1	-44	24	-11	-21	-79	20	-50	-41	66	5	-3	-30	-29	68	-50	9	28	74	44	-46	-45	-109	18	56
1265	-39	37	-37	23	-74	-23	24	-73	8	-12	8	-50	27	-57	-144	0	-181	9	57	-36	-43	-1	-32	32	16	-48	22	-12	-40	-88	33	-44	-44	76	-1	4	-29	-12	70	-44	23	23	71	51	-51	-36	-117	1	66
1266	-39	48	-23	15	-91	-25	20	-69	21	-19	-1	-35	28	-64	-109	-7	-172	7	48	-45	-58	2	-31	44	26	-46	20	-10	-38	-94	47	-43	-53	77	-13	4	-27	-5	80	-38	29	29	75	49	-51	-35	-114	-4	60
1267	-39	57	-17	19	-95	-17	21	-63	43	-22	-7	-22	29	-71	-111	-8	-154	-3	32	-58	-61	8	-23	57	27	-42	15	-13	-43	-87	55	-40	-59	79	-21	4	-25	11	75	-26	28	39	58	52	-53	-34	-112	41	49
1268	-40	65	-2	1	-127	-19	9	-57	62	-19	-10	-21	30	-78	-118	-4	-151	-5	17	-61	-62	10	-25	53	24	-39	3	-16	-30	-80	56	-29	-64	75	-24	-1	-26	23	61	-8	22	45	41	56	-48	-33	-114	87	33
1269	-40	69	21	-13	-154	-19	0	-57	72	-16	-7	-19	36	-75	-135	-1	-168	-5	6	-66	-62	11	-25	43	21	-45	-7	-12	-23	-62	53	-28	-66	71	-34	-5	-25	19	43	9	17	44	28	58	-40	-26	-106	105	26
1270	-49	67	45	-20	-131	-29	-8	-48	82	-6	-3	-20	43	-72	-124	-3	-176	2	-3	-80	-63	17	-24	35	18	-47	-11	-7	-12	-56	48	-26	-55	68	-44	-17	-25	9	24	26	12	48	21	57	-42	-23	-91	67	18
1271	-47	75	73	-23	-156	-45	-17	-42	85	1	3	-19	46	-72	-100	-1	-165	10	-22	-96	-57	19	-37	31	15	-52	-15	-6	-1	-54	43	-22	-58	70	-50	-24	-17	12	23	32	14	45	25	45	-41	-27	-74	15	14
1272	-41	71	89	-30	-99	-54	-25	-37	102	14	8	-26	54	-63	-53	-10	-138	8	-25	-115	-64	12	-43	14	8	-56	-22	1	6	-49	39	-15	-54	69	-57	-32	-17	-2	23	37	13	32	33	40	-43	-31	-57	-7	19
1273	-32	73	114	-32	-55	-56	-25	-42	112	24	5	-27	63	-57	-32	-15	-91	12	-30	-127	-68	14	-45	18	3	-57	-28	5	12	-48	30	-11	-56	65	-69	-41	-16	8	26	48	15	33	37	33	-49	-34	-39	5	22
1274	-26	66	117	-35	-12	-52	-28	-39	115	32	-8	-24	70	-58	-11	-13	-67	21	-41	-134	-66	18	-45	21	-3	-60	-32	9	24	-58	24	-4	-62	63	-71	-49	-9	19	26	64	18	33	30	40	-47	-42	-21	27	26
1275	-18	60	109	-40	20	-48	-31	-35	112	38	-18	-31	69	-51	-9	-3	-43	28	-47	-129	-48	27	-47	23	-15	-65	-35	11	18	-56	16	-1	-64	61	-73	-50	-4	25	28	78	17	28	20	45	-41	-38	-7	37	33
1276	-16	52	96	-53	30	-43	-23	-40	95	49	-19	-34	71	-38	7	10	-27	34	-45	-126	-32	33	-47	22	-21	-71	-31	10	8	-59	6	3	-66	73	-75	-51	7	31	35	81	16	18	10	43	-48	-52	17	38	31
1277	-21	45	87	-65	52	-33	-13	-36	77	54	-14	-36	68	-21	14	12	-13	37	-40	-116	-27	29	-47	37	-26	-72	-29	13	13	-43	-3	7	-59	81	-87	-47	17	33	42	76	15	29	10	41	-54	-52	24	21	28
1278	-28	30	82	-76	33	-27	-11	-45	67	58	-16	-36	64	-5	17	22	6	45	-51	-102	-23	15	-40	39	-35	-70	-30	11	14	-34	-15	10	-53	88	-95	-39	22	36	38	81	10	25	1	41	-78	-60	28	-12	31
1279	-37	11	73	-73	23	-21	-9	-47	57	59	-9	-34	62	9	10	17	-1	45	-59	-99	-26	-7	-36	34	-48	-70	-43	10	36	-19	-31	9	-50	84	-109	-37	17	31	45	90	13	13	11	53	-97	-53	37	-26	38
1280	-27	-12	61	-75	-27	-14	-6	-60	49	57	-4	-31	66	9	2	27	-15	52	-69	-96	-6	-30	-38	8	-59	-67	-44	7	50	-10	-41	5	-53	83	-112	-34	6	31	39	97	6	-16	12	49	-113	-53	46	-26	52
1281	-18	-35	33	-54	-62	-7	-2	-65	56	51	-3	-35	70	1	8	18	-23	49	-73	-93	-12	-51	-40	-10	-69	-65	-53	2	51	-13	-54	-1	-59	85	-109	-32	-19	24	35	93	9	-32	14	51	-125	-47	75	-3	59
1282	-9	-51	1	-46	-57	1	-5	-69	51	43	-11	-33	72	-12	1	1	-24	48	-75	-79	-18	-63	-44	-30	-80	-66	-52	-5	53	-11	-60	-2	-61	86	-97	-17	-46	19	35	63	14	-45	19	50	-134	-48	89	27	61
1283	2	-62	-31	-31	-50	10	-4	-76	48	38	-8	-32	74	-21	-16	-32	-19	43	-62	-69	-54	-68	-38	-27	-84	-67	-53	-11	59	-20	-72	-5	-62	75	-87	-2	-83	3	30	28	19	-38	13	51	-130	-49	92	29	53
1284	3	-66	-73	-27	-46	12	-9	-80	47	31	-6	-18	69	-21	-17	-69	-39	45	-52	-58	-90	-75	-29	-33	-81	-65	-49	-15	62	-25	-66	-12	-73	64	-80	16	-100	-9	32	-4	21	-43	21	40	-127	-46	72	8	31
1285	12	-69	-102	-33	-57	16	-15	-85	37	27	-3	-7	59	-23	-36	-94	-39	41	-36	-53	-114	-82	-32	-15	-75	-64	-45	-20	57	-32	-65	-16	-83	52	-76	33	-112	-18	27	-36	18	-26	16	20	-118	-39	44	-3	22
1286	18	-76	-124	-42	-49	16	-17	-86	29	23	6	-4	47	-18	-30	-111	-56	38	-30	-45	-126	-97	-24	-7	-66	-61	-46	-25	52	-47	-56	-27	-98	40	-84	46	-125	-27	42	-64	12	-17	39	3	-123	-25	16	12	19
1287	24	-77	-129	-45	-29	11	-10	-87	11	14	11	4	38	-19	-17	-128	-59	32	-36	-44	-139	-111	-25	8	-56	-60	-44	-31	35	-53	-48	-39	-111	29	-86	51	-136	-20	54	-98	-3	0	48	-11	-133	-29	13	23	23
1288	33	-75	-126	-37	26	-2	-2	-81	-4	8	17	8	34	-22	-27	-138	-30	26	-47	-41	-145	-120	-22	18	-52	-58	-47	-32	23	-50	-34	-49	-120	16	-90	60	-151	-20	53	-123	-13	14	44	-14	-141	-27	8	33	30
1289	47	-74	-117	-24	33	-20	5	-84	-9	1	10	18	31	-30	-50	-142	-34	14	-52	-32	-151	-126	-23	23	-52	-54	-54	-34	1	-57	-25	-57	-124	11	-80	72	-141	-9	42	-141	-32	28	25	-21	-145	-32	11	34	51
1290	60	-79	-96	-26	0	-34	15	-89	-17	-3	3	8	30	-45	-80	-141	-43	-3	-45	-29	-159	-120	-24	21	-49	-58	-56	-38	-15	-66	-23	-59	-135	3	-73	85	-130	-12	23	-138	-43	35	5	-33	-132	-31	17	3	63
1291	67	-79	-62	-21	-20	-47	22	-94	-44	2	-8	-13	27	-50	-91	-141	-76	-22	-31	-24	-158	-105	-21	14	-43	-55	-48	-39	-21	-73	-13	-51	-152	4	-68	99	-82	-14	-8	-121	-45	24	-27	-47	-114	-31	16	-27	64
1292	76	-79	-21	-16	-4	-57	19	-92	-65	9	-18	-40	22	-52	-84	-128	-98	-30	-24	-25	-148	-87	-21	12	-41	-57	-35	-40	-32	-79	-10	-41	-157	6	-59	110	-68	-18	-38	-87	-46	24	-55	-59	-99	-23	19	-40	52
1293	88	-78	7	-16	54	-56	20	-83	-70	14	-25	-73	19	-40	-60	-118	-103	-30	-13	-32	-138	-72	-23	12	-34	-59	-26	-40	-33	-66	-7	-33	-159	9	-49	118	-59	-22	-50	-47	-50	14	-57	-61	-93	-14	9	-27	46
1294	105	-75	30	-4	56	-51	18	-74	-62	9	-33	-89	18	-38	-60	-96	-80	-27	1	-30	-120	-61	-25	20	-30	-63	-19	-40	-31	-59	-5	-34	-142	7	-55	122	-91	-15	-64	-14	-57	20	-70	-53	-93	-18	-5	-16	42
1295	122	-72	26	0	45	-44	17	-57	-43	6	-50	-101	16	-31	-47	-78	-69	-23	1	-35	-116	-53	-16	38	-22	-69	-15	-36	-24	-49	-2	-37	-111	9	-51	126	-113	-3	-45	3	-64	30	-52	-37	-99	-21	-17	-6	54
1296	132	-48	21	0	25	-34	18	-45	-27	2	-64	-116	9	-30	-74	-60	-56	-18	10	-31	-99	-44	-12	39	-21	-78	-17	-34	-25	-41	-1	-39	-81	9	-55	133	-122	-5	-18	3	-71	21	-32	-23	-104	-22	-29	-24	63
1297	126	-22	22	1	34	-20	19	-45	-28	0	-74	-119	6	-35	-46	-59	-66	4	14	-32	-102	-46	-10	36	-23	-90	-9	-30	-16	-40	-1	-44	-46	14	-55	134	-98	-11	43	-10	-76	10	14	-13	-115	-16	-44	-35	75
1298	113	9	24	2	23	-6	1	-47	-26	-8	-79	-125	0	-47	-31	-64	-40	32	22	-31	-104	-46	-3	31	-30	-93	-2	-24	-26	-55	-5	-44	-19	19	-52	138	-23	2	81	-30	-75	-3	48	-8	-122	-12	-55	-50	70
1299	99	39	16	-4	3	7	-9	-47	-38	-3	-75	-120	-2	-58	-7	-62	-35	64	22	-25	-103	-48	-12	30	-32	-94	11	-21	-35	-66	-8	-38	1	22	-56	136	8	16	83	-42	-67	-2	56	-3	-128	-14	-74	-54	73
1300	87	54	14	-14	-28	25	-22	-45	-39	-3	-68	-113	-7	-64	11	-58	-26	86	24	-16	-94	-42	-9	7	-32	-88	14	-15	-46	-70	-11	-28	34	21	-58	135	6	28	73	-46	-61	-26	57	-6	-132	-12	-107	-38	73
1301	72	75	8	-25	-97	42	-23	-36	-39	15	-64	-112	-9	-58	7	-49	-24	91	7	-8	-89	-38	-12	-8	-31	-80	22	-4	-52	-66	-13	-17	61	14	-69	128	-35	36	65	-50	-53	-37	56	-16	-131	-10	-122	-11	76
1302	58	96	0	-30	-135	61	-34	-29	-31	22	-67	-134	-14	-42	20	-41	-33	90	7	-4	-81	-23	-7	-40	-38	-74	22	-2	-45	-70	-17	-13	85	12	-75	122	-59	29	59	-47	-53	-73	53	-23	-127	-10	-120	-1	70
1303	48	109	8	-30	-128	77	-36	-20	-27	38	-66	-164	-14	-27	-1	-30	-31	85	-2	3	-64	-19	7	-57	-48	-67	23	-4	-43	-60	-25	-5	101	18	-73	113	-64	25	63	-43	-60	-91	53	-11	-122	-7	-105	22	65
1304	44	118	10	-23	-78	89	-40	-20	-37	49	-66	-198	-11	-7	-2	-31	-51	83	-7	5	-65	-11	17	-56	-46	-61	26	-10	-28	-67	-28	0	103	22	-75	104	-49	30	74	-40	-72	-93	60	-9	-117	5	-76	34	54
1305	43	120	4	-11	-70	96	-36	-14	-43	53	-64	-203	-12	7	-27	-28	-69	80	-12	8	-59	-11	25	-31	-35	-52	33	-11	-27	-70	-23	4	102	28	-65	95	-46	37	76	-32	-82	-66	55	-5	-115	15	-56	19	40
1306	45	113	-5	-5	-73	94	-47	-15	-52	48	-60	-207	-15	16	-27	-29	-91	79	-16	15	-62	0	28	-19	-30	-40	35	-9	-30	-65	-16	2	97	32	-53	90	-70	44	83	-23	-88	-53	63	5	-107	25	-63	-7	39
1307	43	102	-6	5	-71	85	-53	-13	-36	33	-54	-193	-21	7	-28	-33	-100	81	-11	24	-66	8	36	0	-19	-29	37	-7	-27	-59	-9	-5	98	40	-41	87	-98	52	81	-14	-91	-36	61	-2	-102	37	-74	-46	27
1308	38	77	-11	12	-79	69	-51	-9	-29	18	-51	-162	-24	-9	-11	-37	-83	85	-13	20	-73	16	31	15	-4	-18	40	-7	-18	-49	1	-11	103	47	-35	78	-123	53	81	-11	-89	-24	68	-4	-101	35	-95	-69	19
1309	35	60	-6	12	-45	63	-59	-6	-3	14	-51	-149	-29	-36	-1	-36	-69	89	-9	21	-77	15	29	33	10	-5	36	-3	-13	-38	12	-14	102	51	-27	72	-136	51	72	-15	-88	-6	53	-8	-105	40	-93	-61	18
1310	25	55	-6	4	-59	71	-51	-9	3	12	-57	-133	-24	-44	20	-33	-40	89	-12	9	-72	9	30	43	15	2	32	-12	-4	-41	23	-13	89	56	-27	55	-157	58	61	-31	-87	5	39	-12	-111	42	-84	-27	23
1311	7	64	-10	4	-77	84	-39	-11	5	12	-60	-133	-26	-48	46	-42	-18	84	-19	-2	-77	-7	22	55	21	9	29	-20	9	-37	32	-21	74	52	-31	38	-153	60	46	-53	-85	20	21	-2	-122	37	-75	5	14
1312	-6	80	-7	14	-149	94	-29	-22	19	11	-58	-109	-23	-41	86	-42	23	78	-28	-13	-69	-16	25	77	28	6	22	-24	14	-36	45	-28	66	51	-30	16	-142	65	9	-69	-83	41	-22	-4	-129	40	-75	35	11
1313	-22	87	-24	23	-139	90	-19	-19	22	9	-51	-94	-28	-33	78	-41	42	70	-25	-13	-64	-34	23	105	32	0	11	-27	22	-37	54	-37	56	42	-23	-1	-128	70	-4	-88	-80	63	-37	10	-140	33	-84	61	-1
1314	-30	91	-32	23	-103	78	-25	-19	24	4	-43	-68	-31	-25	85	-37	17	64	-10	-20	-61	-44	24	109	38	-16	10	-29	19	-51	61	-39	56	32	-12	-14	-121	64	-4	-103	-76	68	-36	22	-150	34	-84	83	-5
1315	-39	84	-60	15	-64	58	-23	-19	7	-3	-40	-52	-28	-17	99	-33	-6	51	7	-35	-58	-57	28	117	40	-28	11	-30	5	-50	61	-42	52	18	-10	-24	-126	65	1	-120	-73	73	-34	20	-157	25	-81	105	5
1316	-46	67	-66	19	50	40	-30	-9	6	-7	-41	-47	-23	-23	111	-27	2	25	3	-43	-52	-64	28	106	41	-34	19	-30	9	-53	64	-46	53	11	-9	-30	-120	67	10	-129	-70	66	-33	25	-163	30	-60	127	14
1317	-41	50	-66	18	72	29	-29	-1	7	-14	-46	-58	-17	-31	136	-10	11	2	-7	-54	-32	-69	29	104	36	-37	18	-32	10	-40	58	-40	60	5	-14	-37	-127	66	12	-133	-80	65	-41	16	-169	33	-45	140	32
1318	-40	49	-59	37	132	31	-12	-4	29	-17	-48	-71	-13	-36	155	6	52	-16	-1	-55	-15	-77	29	91	36	-36	13	-34	17	-37	59	-44	74	-1	-18	-41	-115	71	1	-128	-80	58	-57	-4	-176	39	-18	131	35
1319	-36	49	-51	48	198	36	0	-11	50	-25	-48	-74	-12	-44	155	20	81	-38	4	-55	5	-83	32	79	27	-35	18	-36	19	-42	58	-44	85	1	-7	-39	-103	70	-27	-125	-81	43	-75	-19	-179	35	-3	92	34
1320	-33	56	-42	64	151	35	3	-20	59	-32	-49	-78	-17	-46	170	28	93	-53	31	-42	11	-92	20	68	23	-31	13	-37	11	-45	54	-51	93	1	4	-37	-86	74	-49	-116	-81	31	-82	-27	-183	29	2	35	37
1321	-31	47	-29	61	194	32	3	-21	40	-50	-47	-66	-21	-54	174	27	108	-50	46	-34	10	-104	24	44	24	-27	20	-37	3	-51	51	-69	96	5	12	-37	-72	66	-57	-118	-74	0	-77	-32	-186	21	7	10	48
1322	-37	28	-22	67	167	29	8	-26	38	-69	-48	-53	-21	-70	160	24	102	-55	62	-38	3	-124	24	28	31	-23	21	-35	0	-47	46	-89	95	8	3	-44	-62	57	-56	-112	-71	-10	-67	-28	-190	17	6	-22	52
1323	-42	9	-14	66	214	23	-3	-29	44	-89	-46	-36	-28	-92	148	25	89	-49	65	-37	-5	-139	19	2	35	-17	25	-30	6	-37	47	-108	98	16	3	-50	-43	55	-69	-108	-64	-34	-83	-36	-191	18	2	-47	56
1324	-51	-7	-2	81	213	23	-1	-34	50	-92	-44	-32	-35	-116	108	33	75	-48	69	-37	1	-152	13	-27	25	-13	21	-30	16	-19	43	-109	94	10	2	-63	-28	48	-81	-92	-61	-57	-107	-27	-189	23	-6	-59	58
1325	-46	-13	23	96	226	23	0	-49	66	-84	-48	-29	-38	-121	74	33	35	-47	72	-36	-2	-161	-1	-44	15	-9	22	-26	32	-3	36	-106	92	-3	10	-74	-15	45	-79	-67	-59	-69	-118	-34	-186	15	4	-69	56
1326	-29	-13	44	111	197	25	0	-49	76	-74	-51	-17	-44	-121	54	43	8	-47	74	-22	8	-159	0	-43	0	0	22	-26	46	0	24	-98	89	-17	18	-84	-8	43	-72	-28	-59	-62	-120	-47	-179	8	16	-77	57
1327	-5	-9	60	110	224	25	-9	-55	91	-67	-53	-8	-52	-109	30	47	1	-50	86	-9	9	-153	-7	-45	-7	10	22	-23	40	2	11	-91	83	-35	23	-84	-5	38	-64	1	-55	-58	-106	-60	-167	5	36	-89	60
1328	18	-2	57	104	234	28	-14	-58	109	-58	-43	12	-52	-107	32	49	-18	-44	96	-1	7	-144	-18	-37	-13	21	24	-10	40	-5	4	-82	71	-45	14	-80	-5	36	-69	12	-45	-47	-103	-76	-150	-14	42	-95	53
1329	30	10	45	96	257	34	-11	-59	115	-45	-33	33	-50	-105	46	45	-13	-26	94	4	6	-134	-30	-28	-5	34	31	-6	37	-21	0	-69	57	-59	8	-72	4	37	-74	16	-35	-38	-95	-84	-134	-22	35	-114	47
1330	34	30	28	101	245	42	-10	-52	123	-33	-17	60	-42	-94	59	45	1	5	87	16	7	-122	-40	-11	-4	42	35	-1	35	-33	4	-55	49	-69	7	-65	11	34	-83	0	-25	-26	-106	-75	-112	-31	10	-130	42
1331	34	51	20	97	292	58	-1	-52	125	-13	-15	72	-34	-81	56	49	19	39	77	21	7	-104	-39	9	-9	42	31	-1	23	-41	4	-30	44	-79	10	-62	10	29	-88	-16	-21	-4	-118	-65	-92	-45	13	-144	43
1332	32	69	15	92	312	69	-9	-50	121	1	-10	77	-27	-57	37	52	44	71	83	13	9	-84	-35	19	-8	36	27	2	18	-48	6	-18	45	-80	11	-64	9	25	-94	-37	-25	2	-134	-41	-64	-52	23	-120	36
1333	35	88	10	87	372	68	-1	-51	115	6	-10	80	-20	-48	22	53	33	92	78	12	7	-60	-23	36	-10	35	27	8	14	-51	11	-7	45	-80	4	-69	9	37	-95	-38	-19	17	-140	-25	-38	-57	39	-85	29
1334	33	91	20	72	345	65	-2	-51	112	8	-6	72	-20	-44	-10	59	15	105	82	12	19	-39	-16	31	-7	28	23	10	17	-52	15	-5	47	-83	1	-68	13	33	-88	-27	-23	11	-133	-5	-18	-57	52	-27	35
1335	31	99	39	59	303	59	6	-58	103	4	3	74	-19	-40	2	63	-24	111	83	10	23	-27	-13	25	-6	22	29	11	22	-52	19	-5	53	-91	-6	-68	11	32	-70	-7	-21	3	-115	7	0	-49	67	0	40
1336	27	104	59	50	217	54	11	-59	97	6	-1	77	-24	-45	26	60	-29	110	71	7	19	-15	-15	17	-9	18	33	12	23	-51	16	-6	67	-104	-19	-71	3	29	-48	13	-17	5	-91	7	15	-38	86	-21	49
1337	27	107	58	38	185	42	-4	-52	79	3	4	85	-27	-40	41	60	-31	101	58	16	9	2	-25	7	-7	12	31	11	26	-47	19	2	79	-101	-29	-73	-8	28	-30	23	-15	5	-68	23	25	-30	104	-47	57
1338	28	102	43	32	174	33	-3	-38	84	10	5	85	-33	-33	57	54	-42	93	40	29	-2	9	-27	0	-12	4	23	7	34	-41	12	3	96	-98	-40	-74	-9	25	7	26	-15	6	-22	34	25	-23	105	-95	64
1339	27	91	32	19	144	30	1	-39	93	10	9	86	-38	-22	51	40	-38	89	24	33	-9	9	-26	1	-14	0	13	3	45	-47	8	2	109	-92	-43	-69	-2	16	28	21	-17	9	1	33	21	-28	107	-125	75
1340	18	88	21	8	121	26	10	-38	98	9	15	87	-45	-14	40	36	-29	90	25	30	-5	6	-20	2	-28	-7	2	-4	48	-35	4	-4	116	-84	-54	-61	11	20	14	15	-20	3	-6	24	12	-33	108	-145	86
1341	9	84	24	-1	85	31	10	-37	89	9	8	82	-52	-18	52	37	-10	94	12	25	2	6	-14	11	-44	-11	-6	-7	38	-31	-5	-10	115	-74	-60	-54	20	25	-12	17	-26	10	-34	20	5	-35	100	-150	98
1342	-3	72	20	-12	108	36	33	-29	75	6	8	72	-55	-17	71	46	6	98	7	4	8	6	-6	11	-54	-10	-13	-5	27	-32	-20	-13	115	-67	-70	-51	22	23	-41	0	-28	5	-61	18	-1	-36	97	-142	109
1343	-30	73	0	-12	49	40	30	-16	72	4	8	74	-60	-20	68	51	47	95	-3	-10	17	9	-3	13	-63	-6	-15	-1	18	-42	-27	-18	115	-54	-83	-47	25	19	-72	2	-28	7	-90	24	-3	-35	93	-131	112
1344	-49	59	-1	-13	62	45	32	-18	83	3	12	70	-63	-29	46	61	39	84	-7	-32	27	10	10	7	-68	-2	-14	5	9	-45	-38	-16	116	-34	-86	-40	31	16	-87	-2	-19	0	-103	26	-11	-33	78	-102	117
1345	-65	49	-7	-15	2	56	21	-17	84	5	8	60	-60	-23	16	65	29	68	-4	-45	35	9	18	-2	-75	0	-14	6	1	-48	-47	-15	109	-12	-91	-33	27	17	-102	-4	-15	-9	-114	30	-7	-28	67	-52	119
1346	-76	35	-9	-7	-34	66	21	-27	76	5	5	45	-48	-22	-5	67	-23	47	-5	-54	35	6	32	-20	-71	0	-13	11	2	-42	-51	-21	96	10	-91	-23	26	30	-100	-6	-8	-30	-107	45	-15	-23	47	-41	115
1347	-85	23	-18	7	-44	73	23	-27	65	7	0	27	-35	-26	21	60	-58	30	-5	-50	32	-5	30	-20	-75	2	-16	10	4	-39	-49	-24	84	23	-85	-7	22	34	-91	-2	-1	-29	-98	55	-22	-11	53	-58	119
1348	-95	13	-27	10	-16	85	27	-26	63	0	-1	14	-27	-32	8	58	-45	16	4	-46	30	-11	24	-27	-75	8	-16	11	7	-31	-49	-36	72	29	-71	11	22	42	-73	-1	3	-31	-81	51	-24	4	56	-88	121
1349	-108	1	-48	19	16	97	27	-37	72	-11	3	7	-20	-35	21	58	-41	4	13	-44	32	-16	17	-19	-74	9	-11	11	18	-29	-51	-44	70	27	-57	28	14	39	-58	0	2	-14	-75	37	-27	8	48	-126	136
1350	-122	2	-55	27	44	109	19	-46	82	-18	7	2	-21	-39	-1	57	-11	-9	16	-43	37	-24	12	-16	-66	17	1	17	34	-19	-50	-50	64	22	-48	38	11	50	-48	2	2	1	-68	7	-28	4	38	-125	142
1351	-141	8	-62	29	49	116	6	-49	94	-25	15	1	-19	-41	-18	62	-19	-24	23	-49	40	-16	16	-24	-56	23	9	20	47	-26	-46	-52	65	18	-47	49	1	56	-44	3	-5	-3	-70	-7	-21	-4	25	-114	139
1352	-157	10	-56	27	88	124	9	-54	95	-23	21	-5	-16	-40	-14	60	-54	-39	34	-51	44	-13	13	-20	-52	21	14	22	72	-22	-41	-52	61	9	-48	54	-2	49	-24	4	-2	-13	-59	-25	-8	-5	24	-84	131
1353	-174	18	-48	15	163	130	15	-63	98	-24	26	1	-11	-39	-24	63	-66	-58	34	-55	50	-4	14	-17	-45	21	19	24	76	-35	-36	-54	57	-3	-52	52	-8	29	-20	6	-4	-20	-60	-39	0	-6	44	-75	115
1354	-177	29	-43	10	175	127	24	-63	91	-18	26	0	-15	-41	-43	63	-97	-84	28	-55	44	4	18	-12	-38	26	19	21	76	-39	-26	-55	53	-10	-54	47	2	19	-19	15	-11	-25	-61	-41	2	0	35	-83	107
1355	-169	30	-38	2	171	117	15	-67	81	-10	27	-3	-19	-42	-73	71	-104	-107	12	-48	44	11	16	-22	-32	30	18	24	63	-41	-15	-50	39	-15	-51	45	-2	11	-34	29	-5	-31	-79	-41	3	-4	21	-92	101
1356	-158	32	-18	9	125	102	23	-68	51	0	29	-6	-25	-34	-109	60	-125	-132	10	-40	33	16	18	-29	-28	24	16	26	59	-42	-7	-51	28	-23	-54	49	1	4	-22	39	-1	-37	-70	-41	4	1	10	-95	96
1357	-144	25	0	9	135	82	15	-66	18	0	30	-11	-32	-34	-109	52	-152	-144	-1	-30	33	27	17	-16	-26	30	12	31	54	-41	2	-51	14	-28	-50	51	3	2	-12	62	-3	-17	-58	-41	6	-3	14	-109	89
1358	-133	18	13	7	142	60	16	-52	5	3	31	-14	-39	-32	-111	56	-147	-149	-2	-22	43	39	11	-26	-24	30	7	30	50	-44	2	-45	2	-36	-52	54	7	-11	-11	87	-9	-20	-47	-30	16	5	33	-130	84
1359	-118	11	21	0	164	43	10	-41	4	8	28	-27	-44	-30	-96	54	-161	-141	-10	-22	47	52	16	-34	-21	27	-4	26	43	-39	4	-43	-17	-46	-59	58	14	-12	-16	107	-8	-26	-42	-18	25	10	53	-122	77
1360	-104	7	24	-9	137	32	10	-38	19	4	23	-27	-42	-28	-85	52	-148	-131	-12	-18	37	68	11	-36	-12	26	-13	22	44	-43	4	-42	-47	-48	-68	58	28	-7	-14	128	-13	-31	-31	-13	36	3	70	-97	69
1361	-92	-4	28	-1	146	27	10	-35	25	10	15	-30	-38	-22	-70	47	-137	-115	-21	-4	31	78	11	-23	-11	22	-20	19	43	-52	14	-43	-57	-41	-69	55	37	11	3	146	-4	-25	-10	-6	38	6	66	-44	64
1362	-76	-12	37	-7	128	17	13	-33	8	11	20	-29	-30	-23	-67	50	-117	-91	-27	15	21	75	3	-18	-14	11	-30	17	31	-60	14	-36	-66	-34	-64	48	48	29	25	157	-10	-22	11	6	37	6	69	1	63
1363	-67	-24	41	0	101	17	26	-33	9	14	21	-34	-20	-19	-63	49	-105	-67	-28	21	21	59	0	-22	-17	4	-33	10	27	-63	13	-33	-63	-38	-61	33	44	39	45	168	-11	-21	29	11	23	4	65	26	58
1364	-53	-27	41	3	20	11	22	-40	-3	17	24	-35	-10	-20	-62	55	-91	-35	-28	23	23	45	-1	-24	-15	4	-35	8	26	-65	10	-33	-69	-39	-57	21	52	40	36	169	-16	-25	22	8	19	6	51	40	48
1365	-37	-27	35	-1	16	9	20	-40	13	17	23	-41	-4	-18	-87	54	-90	-12	-19	21	22	35	2	-39	-13	4	-35	9	32	-53	10	-36	-76	-40	-56	9	53	36	35	173	-20	-43	29	-1	16	2	13	35	49
1366	-20	-26	25	-11	53	1	12	-35	1	8	21	-32	-1	-14	-113	47	-119	13	-10	16	14	35	9	-50	-10	7	-32	12	37	-49	6	-48	-75	-40	-58	2	52	34	35	171	-15	-57	31	-10	27	10	-25	26	43
1367	-6	-25	30	-19	93	4	17	-30	-6	-3	16	-18	1	-23	-139	37	-153	32	-16	10	6	43	7	-61	-7	15	-24	14	39	-49	4	-62	-76	-37	-61	-9	50	28	39	160	-7	-71	27	-10	31	7	-39	3	42
1368	4	-29	18	-17	94	4	21	-19	0	-13	10	-9	2	-37	-139	33	-182	43	-30	0	1	54	10	-61	-9	24	-18	13	43	-53	4	-75	-86	-31	-69	-14	50	24	24	143	-9	-75	7	-11	42	6	-29	18	31
1369	15	-31	19	-23	82	7	29	-20	5	-19	14	-8	11	-56	-100	44	-194	49	-45	-9	10	65	14	-47	-15	23	-16	5	48	-50	-2	-74	-103	-20	-65	-15	41	18	0	123	-15	-60	-26	-3	44	11	-23	18	24
1370	28	-21	18	-21	95	10	29	-32	14	-15	15	-2	24	-64	-94	48	-152	61	-55	-9	11	73	13	-39	-20	22	-14	-4	42	-42	-3	-66	-118	-16	-62	-10	48	17	-30	112	-30	-50	-67	7	47	13	-28	15	24
1371	42	5	19	-10	100	12	24	-39	12	-10	17	13	34	-67	-83	65	-127	68	-67	-5	24	77	2	-28	-15	22	-14	-11	52	-38	-1	-52	-126	-4	-57	-15	58	24	-54	101	-38	-41	-105	9	50	11	-43	-15	25
1372	58	20	27	-5	177	19	14	-39	13	2	18	25	41	-64	-97	73	-103	75	-72	-4	27	73	2	-27	-7	21	-17	-21	53	-34	4	-41	-115	5	-47	-22	67	22	-62	90	-44	-46	-126	18	51	13	-44	-32	33
1373	71	36	40	-4	189	30	0	-44	26	2	21	40	45	-49	-95	77	-111	80	-70	-3	34	62	18	-42	2	24	-20	-21	62	-35	14	-35	-107	14	-46	-37	74	10	-60	73	-41	-71	-127	30	48	3	-51	-25	39
1374	78	46	50	0	215	39	6	-44	40	4	20	47	54	-40	-61	74	-129	76	-64	-9	24	49	21	-48	9	25	-20	-22	61	-36	19	-32	-94	12	-47	-54	73	9	-52	53	-34	-79	-121	32	42	3	-31	-16	38
1375	81	51	61	10	268	46	0	-44	43	-5	11	50	56	-34	-50	69	-95	76	-59	-14	20	31	24	-47	18	28	-16	-21	55	-28	28	-36	-79	11	-46	-62	75	16	-54	38	-38	-80	-114	34	30	2	-46	4	41
1376	83	54	70	5	327	43	1	-45	36	-5	-1	49	60	-39	-32	68	-79	80	-46	-25	22	16	22	-47	19	25	-23	-29	51	-29	31	-36	-78	-3	-46	-72	75	23	-55	22	-36	-77	-111	17	17	13	-47	20	43
1377	84	56	77	3	389	39	4	-55	36	-6	-13	49	63	-39	-18	56	-68	81	-33	-36	11	2	21	-38	13	23	-31	-34	54	-23	35	-37	-71	-14	-51	-78	82	27	-66	22	-39	-69	-110	-9	12	19	-36	47	49
1378	86	67	87	-13	439	33	-3	-62	35	-2	-13	56	62	-43	-5	49	-59	82	-32	-42	-2	-5	12	-37	4	18	-39	-37	52	-29	28	-25	-76	-28	-59	-74	79	16	-73	19	-36	-74	-110	-37	2	11	-37	46	55
1379	93	70	101	-24	447	28	-16	-60	61	8	-10	57	62	-43	24	40	-48	79	-31	-45	-5	-14	9	-23	-10	13	-45	-34	40	-29	18	-10	-85	-43	-64	-61	77	11	-68	17	-34	-61	-103	-47	-2	15	-24	38	56
1380	97	63	115	-37	454	25	-21	-58	61	12	3	61	65	-35	19	40	-27	83	-44	-56	-9	-21	-5	-4	-16	9	-46	-37	38	-21	8	-4	-85	-56	-78	-46	71	-7	-42	11	-37	-47	-80	-44	2	3	-14	25	58
1381	97	38	111	-41	434	22	-20	-56	71	7	5	62	71	-33	32	43	-14	87	-47	-58	-12	-28	-9	21	-21	4	-45	-35	29	-20	-1	-10	-96	-61	-89	-31	66	-12	-34	11	-36	-24	-79	-41	-6	-9	-5	-13	59
1382	97	13	103	-39	408	22	-20	-58	77	12	-8	63	76	-31	37	49	-1	89	-58	-53	-3	-36	-14	42	-30	5	-49	-28	35	-24	-10	-15	-100	-55	-93	-19	68	-9	-48	3	-45	-8	-89	-41	-4	-21	12	-49	52
1383	100	-6	83	-33	337	27	-16	-59	80	14	-6	60	79	-24	26	62	11	102	-60	-47	5	-50	-14	27	-42	6	-53	-24	38	-37	-22	-20	-98	-43	-90	-11	58	-3	-73	-7	-41	-21	-112	-42	-7	-21	16	-64	48
1384	101	-12	65	-18	267	32	-21	-71	86	23	-17	53	75	-11	49	59	12	109	-55	-49	14	-57	-9	20	-43	2	-55	-18	39	-40	-28	-18	-99	-33	-83	-12	54	2	-84	-19	-45	-28	-125	-38	-7	-21	13	-75	35
1385	100	-10	46	-7	205	31	-27	-77	79	32	-24	44	68	1	26	59	33	118	-49	-46	20	-57	4	2	-39	-1	-53	-13	41	-48	-27	-13	-96	-30	-75	-16	57	0	-88	-33	-37	-48	-128	-29	0	-25	2	-71	27
1386	91	-13	27	12	190	24	-36	-78	84	38	-28	28	55	8	33	64	-1	119	-41	-42	24	-55	-1	-14	-38	2	-49	-17	32	-53	-21	-13	-97	-39	-64	-20	63	-11	-81	-51	-33	-58	-124	-12	-7	-21	-2	-75	20
1387	75	-13	13	14	191	7	-45	-75	79	41	-33	18	45	6	42	67	-3	120	-33	-29	24	-62	-1	-30	-32	0	-44	-15	19	-60	-19	-14	-92	-50	-50	-23	68	-21	-69	-64	-32	-78	-111	-1	-9	-17	-2	-67	17
1388	54	-16	-2	34	210	-12	-47	-72	81	39	-34	18	36	2	39	75	-9	120	-21	-15	33	-71	4	-48	-25	4	-40	-9	16	-68	-13	-20	-70	-53	-45	-25	64	-32	-69	-74	-19	-93	-105	3	-12	-14	24	-60	13
1389	33	-30	-14	35	178	-46	-59	-58	77	33	-33	16	24	-8	37	78	-12	116	-14	-9	36	-71	5	-55	-17	-1	-38	-16	11	-76	-5	-31	-60	-47	-30	-18	62	-33	-68	-82	-20	-105	-102	11	-13	-12	22	-44	9
1390	11	-47	-22	42	195	-75	-58	-53	78	25	-29	11	16	-16	-1	82	-7	111	5	-10	49	-60	4	-65	-5	-4	-32	-20	8	-84	1	-35	-65	-41	-24	-10	51	-28	-74	-89	-9	-119	-107	8	3	-10	26	-51	12
1391	-12	-63	-32	47	184	-95	-65	-42	56	16	-22	9	6	-27	-6	79	-31	106	13	-19	42	-37	-1	-62	10	-6	-21	-22	5	-84	16	-42	-67	-41	-16	-3	63	-23	-69	-96	-11	-117	-102	3	14	-8	30	-58	18
1392	-22	-63	-47	58	164	-106	-67	-49	34	10	-18	15	4	-38	3	82	-45	95	21	-28	49	-6	-2	-37	20	-8	-7	-21	-6	-85	27	-44	-72	-40	-10	-2	84	-3	-59	-103	-12	-87	-90	-5	28	-13	34	-56	19
1393	-25	-50	-52	65	145	-103	-78	-41	7	11	-14	18	-1	-45	23	89	-50	92	23	-28	49	14	0	-20	24	0	0	-19	-7	-85	38	-43	-68	-34	-4	-4	97	7	-45	-108	-10	-68	-71	-8	38	-5	37	-36	11
1394	-21	-39	-52	74	167	-93	-77	-41	-1	10	-10	22	0	-40	50	96	-48	80	42	-30	51	32	2	-8	25	7	6	-15	-11	-93	37	-41	-60	-30	-4	-4	93	21	-26	-105	-1	-60	-44	-6	47	-9	36	-21	3
1395	-22	-25	-43	70	185	-81	-79	-36	-4	8	-9	21	0	-30	98	88	-39	66	45	-29	35	41	9	4	31	10	7	-13	-11	-102	39	-43	-62	-31	-2	-3	64	11	-29	-94	2	-50	-41	-11	49	-7	30	-29	-6
1396	-29	-19	-33	72	245	-80	-82	-31	-17	8	0	16	-2	-37	73	88	-4	54	56	-26	30	44	20	9	34	14	7	-10	-7	-107	43	-38	-53	-31	1	-7	33	11	-36	-85	7	-51	-40	-9	51	-5	29	-43	-4
1397	-37	-14	-38	67	209	-81	-78	-34	-11	2	5	14	-1	-45	67	82	-8	41	55	-31	23	36	19	12	25	6	4	-9	-8	-88	39	-42	-51	-34	-2	-2	-5	10	-48	-79	6	-48	-49	-10	41	-3	27	-42	7
1398	-40	-9	-42	65	150	-77	-72	-39	-14	-7	3	9	5	-59	35	72	-4	32	55	-39	20	28	21	8	25	8	-2	-7	12	-80	38	-46	-47	-34	-12	-1	-34	6	-57	-88	7	-51	-62	-11	32	3	25	-16	25
1399	-64	-37	5	-31	-51	95	-10	-53	-9	28	-29	43	-4	-53	-15	13	-175	49	36	-53	-2	-38	-39	-160	-30	-11	-7	23	42	-24	-22	-36	-17	-10	-71	-171	-36	100	11	-35	51	-59	-117	-77	-29	-16	-110	92	80
1400	-45	-7	20	-95	-56	-48	7	-14	34	-20	13	38	-20	-60	-6	-58	-11	57	16	10	-7	-38	45	-17	-36	-7	44	-58	-61	188	11	11	142	-52	-23	-65	-129	-48	-57	55	-39	-69	-26	-30	-58	-16	-102	-1	21
1401	-43	-12	30	-124	-68	-39	5	-21	27	-25	8	44	-18	-52	-2	-65	-20	75	6	21	-8	-22	69	-18	-53	-14	51	-45	-63	175	8	29	97	-55	-24	-74	-137	-52	-52	63	-50	-48	-35	-26	-66	-13	-87	15	20
1402	-44	-25	45	-111	-75	-25	18	-11	12	-26	-13	58	-10	-42	0	-53	-20	83	3	32	-8	-14	60	-21	-65	-33	45	-36	-69	134	-1	40	75	-58	-10	-73	-117	-70	-33	69	-40	-48	-22	-6	-69	-20	-68	21	4
1403	-33	-29	29	-125	-75	-19	29	9	11	-19	-19	82	-1	-9	-2	-48	-9	85	1	42	1	-2	30	-35	-70	-68	20	-21	-65	107	-12	58	80	-49	1	-61	-96	-72	-15	53	-44	-55	-11	20	-62	-28	-38	12	3
1404	-31	-40	19	-130	-89	-32	43	34	11	-20	-35	91	13	21	3	-58	10	84	6	33	7	12	6	-2	-70	-68	0	-6	-23	65	-20	73	59	-50	28	-58	-69	-63	12	41	-46	-67	8	31	-36	-32	-19	-11	9
1405	-29	-60	3	-109	-94	-50	31	39	17	-15	-36	91	15	40	1	-93	26	79	17	23	18	21	-14	0	-70	-59	-1	0	-21	52	-31	71	45	-39	33	-42	-56	-57	32	33	-58	-58	15	32	-5	-22	-4	-37	14
1406	-26	-73	-1	-74	-94	-83	3	33	27	-14	-30	80	12	41	7	-113	30	79	28	13	31	15	-12	23	-46	-60	20	2	-13	107	-36	58	43	-24	44	-26	-35	-35	46	53	-52	-52	36	13	19	-11	-12	-76	38
1407	-10	-78	-1	-43	-75	-115	-18	15	26	-15	-16	76	17	32	-4	-129	16	86	23	6	42	-10	8	10	-16	-55	54	-14	-43	58	-30	39	76	7	41	-10	-31	-32	54	87	-41	-54	42	-8	25	-9	-45	-95	56
1408	0	-89	14	0	-58	-119	-22	1	27	-26	-10	72	23	18	-7	-121	-11	76	16	-4	49	-32	14	-18	-2	-51	68	-18	-48	23	-25	23	69	10	28	-1	-23	-29	56	131	-33	-62	51	-25	35	7	-84	-93	74
1409	11	-88	23	44	-49	-103	7	-5	21	-45	-8	67	21	0	-13	-95	-25	43	13	-16	39	-53	28	-16	2	-41	45	-26	-35	-34	-23	-2	70	2	22	-14	-28	-44	52	140	-23	-77	59	-18	33	14	-112	-71	61
1410	12	-89	20	24	-28	-70	15	-7	23	-69	2	66	17	-1	-4	-53	-37	12	9	-22	20	-67	27	-29	-2	-32	-4	-37	-31	-35	-21	-7	36	2	21	-12	-40	-50	38	142	-44	-84	60	-5	10	25	-107	-48	46
1411	-4	-88	27	9	-14	-40	5	-16	16	-88	-7	39	15	-4	-4	-1	-26	5	11	-16	12	-64	26	-29	8	22	-19	-30	-15	7	-15	-13	25	11	11	-30	-50	-53	18	112	-57	-81	58	5	-14	37	-101	-25	38
1412	-27	-105	30	-18	15	-18	-16	-35	15	-89	-18	-2	4	-12	-1	18	-5	31	16	-5	-4	-50	-4	-12	13	83	-1	-14	27	75	-20	-5	24	-25	1	-17	-72	-55	-18	68	-78	-76	60	13	-34	34	-85	-6	25
1413	-35	-112	47	-45	15	-8	-34	-28	17	-88	-25	-32	10	-2	3	7	9	60	26	1	0	-24	11	-10	9	146	29	-6	23	106	-17	-5	31	-27	5	-22	-88	-44	-41	35	-67	-66	67	5	-33	14	-67	-1	12
1414	-27	-109	69	-52	28	-18	-51	-14	27	-85	-17	-53	25	12	13	-17	10	98	19	-1	12	-4	46	6	15	174	47	-10	26	198	0	2	28	-50	17	-7	-94	-45	-69	45	-60	-81	73	-10	-21	-9	-53	5	5
1415	-18	-106	86	-46	15	-14	-45	-2	29	-75	-4	-68	34	20	17	-50	4	99	14	3	15	20	100	-16	18	162	38	-22	-7	211	11	5	14	-57	36	2	-86	-51	-63	72	-59	-91	74	-25	2	-2	-36	15	27
1416	-14	-86	89	-32	-4	-15	-45	5	34	-57	4	-84	36	15	13	-59	7	96	6	-8	4	25	117	-31	9	137	4	-39	-37	193	18	8	-1	-67	57	6	-66	-62	-64	96	-61	-94	65	-5	9	-7	-27	23	30
1417	-17	-60	79	-26	-35	-12	-41	5	30	-36	7	-86	35	6	12	-46	4	83	2	-12	-10	24	121	-48	-9	127	-35	-47	-25	116	19	14	-22	-111	70	2	-49	-80	-54	90	-80	-87	57	20	-2	12	-26	25	36
1418	-21	-52	74	-52	-54	-19	-37	9	37	-38	7	-86	30	-14	11	-13	14	78	17	-5	-22	19	75	-17	-32	117	-34	-48	-18	25	19	11	-1	-103	77	1	-48	-81	-40	77	-101	-76	38	39	-13	24	-36	27	27
1419	-11	-58	68	-74	-81	-34	-34	9	37	-49	-2	-75	23	-26	-1	15	36	63	30	10	-27	22	35	-12	-41	141	-22	-38	-6	-15	15	-8	18	-95	73	-1	-50	-84	-22	39	-113	-65	28	39	-24	46	-43	7	18
1420	7	-60	64	-69	-101	-47	-34	21	37	-62	5	-62	21	-28	-7	35	60	45	37	13	-21	20	-21	5	-36	166	-1	-32	-15	-15	14	-26	55	-72	76	-10	-53	-92	-1	30	-114	-64	18	16	-27	57	-67	-12	11
1421	28	-47	50	-59	-102	-70	-34	20	46	-69	21	-44	18	-12	-9	45	75	41	33	12	0	26	-15	-11	-13	129	9	-37	-7	31	20	-42	59	-72	81	-1	-57	-70	30	49	-106	-69	8	7	-29	65	-90	-23	-2
1422	28	-25	23	-47	-91	-76	-31	-1	48	-59	28	-48	24	-5	-1	47	86	38	32	10	16	36	12	-30	-2	120	10	-41	-25	52	18	-53	67	-51	79	1	-62	-51	58	69	-90	-70	-3	4	-18	68	-106	-18	-6
1423	20	-15	-13	-39	-61	-84	-23	-29	34	-48	24	-52	33	-9	2	37	88	36	37	22	22	42	53	-7	5	63	-8	-49	-27	101	10	-55	114	-69	78	16	-68	-52	60	95	-81	-79	-8	7	-19	54	-100	-4	-20
1424	7	-17	-36	-20	-32	-83	-35	-45	27	-41	25	-57	42	-19	8	22	79	23	39	24	28	39	91	-9	-2	40	-37	-57	-35	87	-5	-55	121	-43	65	25	-71	-63	57	109	-89	-92	-2	10	-23	29	-98	12	-10
1425	-2	-30	-48	-14	4	-60	-44	-49	21	-43	19	-58	52	-40	0	-1	88	12	46	20	26	35	74	-19	-4	47	-51	-63	-15	114	-13	-58	91	-28	35	38	-71	-78	60	113	-89	-106	-11	-1	-19	0	-110	33	1
1426	-22	-50	-50	-9	21	-29	-55	-39	32	-32	23	-69	42	-60	2	-15	92	-1	50	6	18	33	37	-18	-10	23	-48	-62	8	126	-29	-56	39	-24	11	38	-47	-84	55	110	-76	-115	-15	-3	-10	-19	-118	41	22
1427	-18	-58	-72	-32	11	9	-48	-21	40	-28	22	-73	27	-72	26	-8	96	1	56	-12	17	34	15	3	-9	7	-22	-70	21	118	-38	-34	9	-24	-10	13	-32	-73	42	107	-58	-116	-9	-18	-20	-24	-134	40	35
1428	2	-63	-93	-51	-16	33	-37	-9	39	-21	12	-73	13	-65	33	3	88	14	56	-5	17	43	49	13	7	20	8	-67	46	101	-42	-9	4	-41	-20	-11	-17	-63	13	104	-41	-124	-15	-27	-25	-11	-128	32	36
1429	7	-62	-98	-63	-45	49	-17	3	23	-32	-2	-77	4	-55	43	-1	85	32	53	-1	9	56	78	12	10	52	35	-56	54	96	-42	-3	34	-23	-46	-34	-13	-82	-20	102	-11	-119	-22	-31	-32	10	-116	32	32
1430	4	-55	-91	-53	-79	48	-4	6	13	-42	-12	-69	-1	-36	37	-20	89	52	49	4	-7	64	114	-2	-1	88	29	-35	29	99	-40	0	43	-7	-63	-49	-3	-84	-50	86	7	-117	-34	-10	-39	29	-80	29	28
1431	-11	-46	-51	-12	-66	38	-20	9	20	-56	-7	-54	11	-12	41	-44	97	51	35	8	-17	58	121	-13	-24	72	6	-19	3	132	-40	-3	48	-13	-66	-28	9	-86	-61	66	32	-104	-27	14	-45	24	-62	18	42
1432	-24	-45	-8	16	-56	28	-44	1	21	-66	-4	-38	31	12	32	-50	104	43	30	16	-18	41	96	-11	-29	59	-24	-11	-27	117	-32	1	44	-18	-68	-5	4	-79	-52	67	32	-82	-22	32	-55	2	-55	25	72
1433	-29	-66	36	51	-39	30	-71	-7	32	-62	-8	-29	38	25	18	-42	112	26	33	23	-8	27	64	23	-29	56	-34	-13	-11	126	-25	-7	36	-37	-50	23	-2	-71	-39	80	10	-66	6	45	-51	-15	-37	21	90
1434	-27	-59	60	32	-33	33	-78	-12	28	-56	-21	-14	44	20	13	-16	115	24	40	21	1	10	33	14	-4	68	-26	-22	-13	98	-12	-13	42	-11	-28	33	-18	-78	-20	116	7	-62	20	35	-45	-8	-40	24	85
1435	-28	-70	66	26	-11	26	-50	-13	30	-45	-37	-5	41	14	9	27	117	37	39	16	17	11	26	13	14	78	-7	-29	-14	36	3	-12	80	6	1	49	-46	-78	13	140	-20	-72	25	8	-26	-4	-50	29	80
1436	-47	-80	56	-18	-7	29	2	-20	24	-35	-56	-9	29	5	16	56	116	44	41	15	29	11	30	-24	25	62	11	-33	17	28	16	-20	71	35	20	38	-76	-78	44	139	-24	-73	11	-1	-11	11	-63	38	80
1437	-59	-91	28	-37	-5	20	48	-24	11	-26	-73	-7	4	10	27	55	111	38	45	22	37	24	33	-37	8	49	13	-33	-6	97	19	-17	84	44	37	24	-112	-97	55	130	-33	-97	-3	-3	20	9	-74	34	71
1438	-56	-93	1	-25	-11	27	71	-29	10	-27	-67	-4	-12	23	44	51	101	35	45	29	40	38	52	-22	-4	49	4	-37	-9	117	29	-24	88	34	36	-1	-123	-95	53	129	-22	-99	-1	12	14	-10	-77	36	63
1439	-53	-87	-1	-5	-10	34	64	-41	21	-34	-50	8	-8	25	36	15	103	52	51	35	36	55	60	-7	-13	70	-13	-35	-42	141	34	-26	106	21	28	-7	-125	-92	25	129	-4	-86	-5	12	11	-9	-71	48	66
1440	-44	-70	-6	32	-12	60	48	-47	38	-35	-27	5	-5	17	30	7	105	66	58	33	23	71	59	23	-16	96	-28	-36	-43	80	28	-42	119	-5	14	-5	-100	-80	-1	118	28	-61	-13	0	3	-6	-83	64	64
1441	-27	-50	-7	49	-25	82	23	-37	55	-47	-4	1	3	5	32	-1	102	88	61	33	18	61	55	17	-5	129	-36	-50	-23	42	24	-50	93	-6	12	-12	-78	-60	-31	98	57	-68	-6	-19	3	-14	-79	82	61
1442	-8	-39	-2	9	-38	93	-8	-17	65	-53	9	-17	6	-1	35	-1	93	103	55	38	17	42	38	7	9	146	-27	-54	-10	38	12	-41	38	-20	2	-20	-40	-45	-47	102	64	-81	-5	-28	25	-10	-85	82	61
1443	11	-41	6	-46	-53	92	-19	15	52	-64	5	-47	3	-15	45	6	97	98	61	30	10	25	51	-11	16	168	2	-58	-13	28	8	-37	17	-7	-13	-35	-28	-53	-68	96	69	-88	-13	-29	48	-30	-77	69	47
1444	21	-43	3	-80	-68	72	-12	38	44	-71	7	-63	-11	-20	50	2	106	80	62	20	-1	17	59	-21	25	139	13	-57	1	81	5	-25	45	-22	-32	-49	-25	-76	-93	92	67	-85	-20	-21	57	-28	-56	39	33
1445	37	-38	1	-96	-72	43	12	53	46	-89	8	-63	-15	-19	66	19	106	62	58	5	1	14	70	-30	19	116	14	-53	-1	89	13	-9	87	-38	-40	-45	-43	-80	-120	94	65	-79	-23	-17	47	-31	-60	18	23
1446	49	-30	6	-80	-62	23	45	28	53	-108	19	-59	-12	-13	61	15	92	54	51	5	10	30	77	-35	11	105	1	-57	32	142	13	-4	94	-49	-50	-30	-50	-77	-123	75	59	-78	-32	-15	35	-26	-46	12	30
1447	49	-18	18	-50	-57	26	59	0	55	-109	16	-63	-6	-19	49	26	68	54	46	16	19	48	61	-50	-4	98	-19	-59	5	75	5	-8	91	-57	-42	-22	-27	-61	-105	64	65	-81	-37	-2	29	-20	-46	19	45
1448	48	3	33	-44	-39	27	28	-26	49	-100	14	-58	-3	-27	49	29	40	61	38	25	26	51	92	-37	-10	110	-34	-72	-31	46	-2	-10	59	-45	-34	-1	0	-66	-90	65	71	-94	-27	10	23	-44	-40	22	62
1449	30	9	44	-39	-50	28	-34	-40	53	-87	9	-56	9	-34	47	34	14	77	19	55	32	53	104	-31	-15	120	-28	-70	-54	-12	-4	-24	54	-37	-23	-7	13	-70	-60	75	53	-94	-32	22	17	-38	-49	10	73
1450	16	0	51	-18	-63	29	-100	-52	46	-87	-9	-63	18	-42	47	18	-4	68	16	52	35	43	111	-9	-27	134	3	-70	-39	-50	3	-34	57	-28	-10	-25	26	-93	-29	83	38	-102	-39	32	15	-30	-68	-5	76
1451	5	-28	53	-18	-68	33	-144	-57	46	-81	-1	-59	19	-42	41	-39	-23	49	8	47	34	36	68	-21	-36	118	30	-62	-7	-21	-1	-28	83	-27	6	-49	32	-107	-16	90	13	-101	-52	34	13	-13	-85	-38	76
1452	-6	-45	46	10	-37	31	-142	-57	61	-85	33	-58	25	-35	42	-73	-31	31	8	31	23	19	35	11	-29	85	57	-65	20	35	0	-17	53	-41	22	-43	43	-95	0	80	1	-105	-63	15	4	-1	-102	-48	64
1453	-20	-62	29	-5	-2	29	-97	-63	65	-70	46	-54	29	-25	50	-81	-29	26	12	27	-2	13	17	7	-23	37	71	-68	47	44	-1	-6	18	-68	37	-40	48	-81	4	61	-6	-91	-59	-11	3	13	-104	-44	47
1454	-40	-75	12	17	19	26	-40	-62	66	-51	51	-58	29	-23	68	-46	-23	23	18	27	-19	16	12	50	-18	-1	57	-70	42	65	0	-12	-11	-80	33	-39	53	-56	5	55	2	-69	-50	-40	10	17	-95	-31	26
1455	-42	-77	2	7	36	6	-2	-50	56	-31	40	-60	36	-19	87	-5	-24	17	25	37	-29	18	39	64	-18	-4	28	-75	25	48	1	-7	-15	-61	28	-29	66	-47	10	58	8	-66	-18	-63	22	8	-86	-20	13
1456	-45	-79	6	-14	49	0	9	-34	56	-15	33	-58	56	-18	87	36	-24	18	21	51	-29	3	49	52	-14	20	-10	-75	18	82	-7	-6	9	-5	16	-17	70	-40	18	81	6	-72	6	-68	45	-7	-71	-8	26
1457	-40	-70	18	-38	43	-13	10	-15	56	-17	27	-56	73	-22	71	49	-17	20	22	42	-36	-8	59	38	0	94	-30	-66	3	69	-13	-7	49	22	2	-7	56	-37	9	71	8	-82	18	-61	72	-20	-57	7	46
1458	-30	-54	22	-22	29	-29	-16	0	61	-18	19	-45	81	-21	70	58	-7	19	20	26	-41	-16	50	29	11	135	-33	-63	-11	76	-32	-18	76	4	0	-6	54	-51	-2	64	2	-83	22	-46	71	-21	-13	10	63
1459	-25	-46	20	-3	10	-37	-40	9	65	-33	11	-34	83	-8	51	52	-1	39	15	11	-35	-25	33	5	37	146	-15	-65	3	83	-34	-24	113	-17	-6	-6	32	-55	-28	60	17	-84	8	-46	52	-43	4	13	80
1460	-31	-58	23	-8	5	-54	-54	13	52	-38	3	-30	63	3	47	41	11	37	14	1	-29	-17	-9	-6	42	108	-4	-65	-11	46	-44	-24	94	-26	-7	16	41	-56	-41	52	20	-72	3	-45	38	-50	24	11	114
1461	-41	-77	21	-1	-9	-41	-42	24	39	-44	-8	-31	44	10	36	20	31	42	21	14	-24	-8	-32	2	41	66	-9	-64	7	76	-59	-22	81	-18	-6	24	61	-58	-46	59	52	-64	-8	-43	33	-45	23	2	105
1462	-40	-82	14	-12	-12	-40	-31	32	38	-39	-13	-24	23	20	45	20	40	41	28	12	-11	0	-30	33	32	39	-28	-58	2	47	-70	-2	65	-24	0	30	72	-50	-40	64	81	-64	-4	-54	35	-36	10	-15	88
1463	-48	-67	9	-4	-11	-26	-2	31	23	-45	-23	-27	18	20	48	33	35	33	33	26	2	10	5	47	20	16	-26	-41	-7	25	-73	8	29	-23	-3	37	87	-64	-30	63	81	-73	6	-78	25	-24	-9	-32	58
1464	-55	-60	5	-26	-3	-20	25	12	19	-39	-31	-39	14	18	46	50	40	37	40	25	1	9	24	32	12	29	-19	-29	-5	18	-77	10	22	-23	-25	37	82	-78	-36	52	65	-91	20	-96	10	-23	-32	-40	37
1465	-61	-53	3	-35	11	-28	53	-5	3	-26	-35	-45	3	21	57	69	39	29	39	30	-2	17	21	14	13	10	-8	-20	4	9	-83	2	12	-19	-34	46	70	-99	-48	28	43	-104	42	-91	9	-33	-41	-37	27
1466	-62	-57	18	-20	13	-39	65	-18	12	-18	-27	-45	-5	24	62	87	36	35	29	33	-7	17	21	25	16	25	-1	-24	23	77	-92	4	22	-51	-36	38	50	-94	-50	31	27	-106	43	-69	-2	-60	-52	-24	22
1467	-59	-79	43	-21	22	-47	52	-21	11	-4	-28	-35	-13	33	53	88	26	41	16	29	-15	26	27	45	14	35	3	-27	35	89	-91	-10	47	-53	-25	40	28	-99	-20	44	23	-87	39	-38	13	-47	-64	-16	24
1468	-64	-93	53	17	6	-38	23	-17	12	2	-42	-29	-21	33	54	72	14	41	7	12	-23	28	29	54	-1	28	-2	-34	15	110	-82	-12	116	-54	-2	22	29	-110	10	55	27	-72	37	-14	26	-50	-62	-21	20
1469	-68	-90	53	32	-6	-30	-24	-10	13	-1	-55	-14	-29	40	46	35	0	44	-3	18	-33	26	29	29	-2	12	-10	-49	-17	73	-58	-12	124	-46	20	4	29	-120	48	65	13	-62	34	-17	42	-47	-74	-28	29
1470	-66	-67	45	45	-1	-17	-50	0	17	-24	-66	-15	-35	34	53	23	-2	39	4	21	-38	27	-1	6	-5	-10	-1	-60	-34	21	-34	-7	112	-17	25	9	40	-109	72	61	8	-59	42	-29	53	-57	-72	-19	39
1471	-55	-50	27	16	-8	-3	-45	13	14	-41	-66	-26	-44	21	38	4	1	35	25	40	-44	37	-22	-2	-15	-13	18	-68	-50	50	-16	-9	71	-13	13	-1	48	-107	71	50	1	-56	42	-38	53	-64	-67	-12	77
1472	-39	-36	15	-15	-2	0	-23	38	21	-47	-45	-30	-49	2	29	11	0	36	33	39	-47	39	-43	43	-23	8	41	-74	-52	76	-5	-9	51	-1	0	12	48	-86	64	45	-5	-59	69	-37	42	-53	-53	2	100
1473	-27	-40	7	-82	22	-1	-10	50	30	-45	-13	-16	-39	-13	21	9	-14	39	30	22	-47	41	-36	92	-21	21	49	-77	-55	103	7	-5	57	8	-13	32	42	-67	40	52	-20	-71	53	-39	25	-46	-47	14	122
1474	-34	-49	13	-89	37	0	8	44	43	-31	6	0	-43	-22	9	-7	-24	37	11	8	-48	45	-36	67	-24	43	41	-68	-59	65	17	12	58	-6	-21	52	51	-55	16	76	-21	-91	37	-37	27	-41	-56	37	123
1475	-34	-56	21	-62	43	-1	27	22	30	-18	7	22	-53	-27	4	-34	-29	26	0	-9	-60	34	-14	36	-18	36	15	-54	-50	94	17	7	61	-23	-22	62	53	-48	-4	89	0	-114	23	-28	24	-42	-69	49	105
1476	-21	-34	22	-22	19	11	33	3	1	-13	-9	35	-75	-22	-1	-51	-40	-1	-11	-12	-59	17	-5	-2	0	28	-7	-40	-34	37	13	27	75	-60	-7	41	65	-71	-4	93	6	-130	24	-19	23	-53	-69	39	102
1477	-8	-18	23	-1	-17	31	36	-20	-24	-26	-22	25	-82	-26	-6	-43	-43	-20	-7	-11	-54	1	4	-8	29	18	-16	-30	14	42	8	25	93	-77	7	8	54	-84	2	101	4	-124	34	-17	17	-56	-63	33	106
1478	-13	0	2	-38	-44	54	14	-38	-47	-26	-31	13	-91	-28	-17	-29	-45	-48	-1	-12	-50	-12	-10	-6	51	7	0	-14	40	9	0	33	122	-98	2	-17	57	-117	7	87	-5	-98	35	-11	15	-49	-71	7	113
1479	-25	19	-19	-57	-32	72	-10	-36	-47	-22	-22	8	-82	-23	-17	-18	-45	-59	-1	-19	-40	-13	-19	-9	63	-7	35	-10	81	9	-5	28	119	-106	6	-14	68	-123	0	75	-6	-86	40	5	9	-69	-59	-22	109
1480	-19	38	-36	-62	-8	70	-49	-34	-43	-10	-8	21	-65	-13	-33	-8	-40	-43	-6	-27	-37	-12	-21	-36	69	-21	79	-15	82	25	-5	41	120	-100	-5	7	75	-116	3	55	0	-70	34	25	3	-65	-57	-50	107
1481	-15	53	-42	-43	29	74	-56	-32	-36	2	-7	22	-42	-7	-41	-4	-37	-25	-17	-41	-42	-15	9	4	71	-48	105	-29	73	17	0	41	122	-82	-5	51	68	-99	13	39	11	-62	18	55	2	-63	-38	-58	122
1482	3	53	-54	-25	47	65	-45	-33	-38	7	-14	18	-25	-1	-49	-2	-21	-15	-11	-53	-50	-22	40	-9	57	-58	89	-42	55	22	-1	28	95	-75	-4	70	42	-91	16	18	30	-47	-12	71	10	-60	-33	-41	113
1483	14	40	-56	-9	65	50	-17	-29	-38	6	0	9	-12	16	-31	0	-12	-16	-9	-38	-59	-29	66	14	53	-66	47	-54	28	48	-2	12	54	-50	2	88	25	-89	27	38	42	-48	-22	62	4	-56	-24	-29	112
1484	14	23	-45	2	70	45	38	-27	-54	-4	1	-3	-1	24	-17	-1	-9	-14	-1	-7	-49	-36	65	4	40	-58	19	-58	12	27	1	-10	-11	-39	-10	91	10	-89	55	35	49	-55	-30	40	1	-42	-16	-10	94
1485	-4	0	-26	14	60	42	86	-20	-52	-8	19	-9	-2	18	1	-15	-5	-14	8	13	-40	-40	43	14	21	-69	-3	-51	-29	40	2	-20	-28	-22	-27	89	6	-94	83	39	59	-79	-21	23	-6	-23	-8	-12	76
1486	-19	-17	-12	7	56	40	110	0	-42	-13	47	0	3	5	17	-28	-11	-9	11	16	-31	-49	15	48	0	-86	-16	-53	-59	80	12	-20	-7	-27	-38	88	7	-81	103	39	42	-90	-5	7	-28	-13	-1	-9	60
1487	-26	-46	3	-15	36	16	84	12	-16	-16	61	10	9	-3	24	-14	-12	12	3	13	-19	-50	-8	43	-14	-107	-30	-51	-58	132	16	-3	12	-59	-40	76	5	-76	118	34	9	-97	1	0	-35	-8	0	3	50
1488	-29	-67	29	-46	35	-4	33	17	6	-27	63	13	1	-16	25	-1	-26	30	-9	2	-17	-39	-29	32	-6	-109	-30	-56	-29	173	24	4	51	-76	-30	70	20	-56	116	46	-19	-72	-8	12	-28	-17	14	10	52
1489	-24	-69	41	-51	27	-35	-3	5	9	-34	37	7	-10	-23	22	5	-34	35	-20	-17	-17	-35	-35	8	10	-96	-35	-62	2	140	29	8	66	-93	-15	66	44	-72	84	45	-46	-66	-22	16	-15	-24	12	6	47
1490	-15	-54	55	-23	25	-70	-14	-8	8	-45	19	-1	-29	-31	24	13	-51	22	-36	-29	-20	-35	-27	18	34	-85	-33	-73	48	68	39	26	74	-91	11	74	57	-84	42	63	-44	-72	-35	18	-1	-31	-10	-16	45
1491	-9	-28	63	12	14	-92	11	-36	-9	-58	-13	-11	-49	-41	10	14	-48	8	-38	-35	-17	-44	-9	12	61	-67	-18	-81	42	44	49	36	54	-101	25	63	47	-94	5	78	-55	-95	-52	-6	17	-28	-39	-15	52
1492	-10	-1	62	53	-4	-88	41	-54	-24	-54	-32	-29	-74	-46	-10	10	-40	-11	-29	-31	-28	-45	-19	-30	81	-53	3	-80	61	6	41	50	37	-95	41	36	29	-96	-5	91	-64	-95	-53	1	35	-22	-51	-19	58
1493	-11	30	55	63	-13	-78	65	-53	-40	-42	-47	-44	-79	-47	-26	11	-30	-32	-11	-33	-25	-54	-45	-72	102	-25	22	-83	45	41	29	45	54	-118	64	8	-5	-90	0	96	-59	-95	-31	2	43	-21	-64	-10	64
1494	-2	45	40	68	2	-51	59	-53	-42	-22	-47	-43	-72	-39	-40	5	-26	-53	7	-27	-24	-49	-64	-93	100	4	27	-72	17	88	25	27	66	-104	76	8	-19	-78	25	78	-67	-87	-29	19	40	-18	-70	-5	64
1495	7	41	30	24	29	-2	40	-52	-43	-16	-48	-51	-59	-35	-43	5	-23	-70	22	-24	-21	-34	-53	-56	84	18	22	-54	1	73	23	13	114	-123	81	26	-30	-73	44	76	-56	-67	-38	21	41	-10	-64	9	71
1496	15	20	17	-3	41	35	5	-53	-44	-22	-37	-43	-46	-20	-36	-1	-16	-69	35	-16	-21	-12	-36	-19	36	4	-1	-54	-16	106	25	3	117	-117	77	37	-17	-68	79	63	-53	-63	-63	17	30	-22	-58	25	60
1497	20	1	-3	-36	44	71	-34	-40	-39	-39	-15	-40	-35	-1	-11	-1	-16	-46	30	1	-26	0	-12	25	-10	-22	-20	-70	0	54	24	15	121	-98	68	46	-4	-68	108	66	-49	-54	-63	1	16	-36	-57	30	52
1498	13	-14	-17	-46	49	79	-54	-24	-35	-51	3	-32	-25	0	-5	-14	-17	-30	24	20	-24	7	-1	39	-51	-41	-20	-93	-1	7	18	12	78	-63	47	60	5	-74	135	79	-33	-48	-43	1	10	-58	-51	40	36
1499	-1	-25	-17	-27	37	67	-56	-2	-28	-38	22	-35	-29	-12	-2	-43	-17	-30	14	15	-28	18	13	23	-86	-55	1	-105	4	-8	4	-1	45	-27	17	54	29	-82	145	82	-17	-44	-20	14	14	-52	-40	41	30
1500	-10	-44	-13	-35	39	49	-47	18	-14	-26	41	-26	-33	-22	-1	-50	-22	-17	4	-7	-36	6	28	-1	-89	-48	25	-111	-33	10	-1	-18	30	-8	-9	55	21	-82	130	84	10	-42	2	40	14	-53	-27	37	32
1501	-19	-56	21	-37	39	12	-38	37	6	-19	54	-4	-28	-19	-12	-67	-33	-5	-2	-26	-42	6	42	-12	-81	-39	40	-107	-42	39	4	-27	29	-18	-30	55	7	-52	118	83	25	-56	-5	44	16	-44	-33	19	40
1502	-20	-73	57	-61	55	-10	-15	46	7	-28	39	-1	-22	-12	-26	-52	-40	10	4	-39	-51	12	29	-35	-48	-7	44	-95	-55	69	11	-32	57	-17	-36	64	-16	-24	96	65	52	-62	-20	32	7	-35	-46	4	36
1503	-16	-60	76	-56	59	-25	-1	56	0	-29	14	-1	-16	-5	-49	-40	-47	12	10	-44	-59	8	10	-43	-8	5	20	-84	-41	79	8	-33	57	-30	-27	58	-27	-7	87	47	65	-75	-32	-1	-3	-36	-67	-18	27
1504	-13	-50	77	-35	50	-29	19	59	-13	-36	-12	-14	-13	-2	-55	-16	-37	11	14	-49	-61	-1	8	-60	31	11	1	-78	-1	109	5	-31	54	-31	-8	41	-25	-4	84	20	57	-74	-16	-43	8	-46	-80	-33	18
1505	-21	-50	70	-11	38	-33	36	38	-24	-40	-29	-28	-8	2	-73	6	-16	4	17	-56	-59	-24	-5	-67	70	-1	-15	-78	3	79	6	-27	35	-38	3	20	-24	-12	87	-16	33	-73	6	-57	-10	-49	-94	-39	12
1506	-39	-45	54	7	21	-26	66	8	-32	-37	-40	-38	1	8	-63	3	7	-3	24	-63	-51	-46	4	-61	88	-16	-9	-72	23	74	10	-27	44	-67	11	-1	-20	-18	67	-52	13	-68	25	-41	-14	-59	-94	-46	6
1507	-43	-34	30	39	6	-31	81	-23	-49	-40	-37	-37	13	17	-50	4	19	-16	26	-68	-42	-68	-4	-51	93	-30	15	-83	-19	38	13	-21	50	-86	21	-15	-20	-31	36	-47	9	-80	30	-24	-40	-61	-84	-47	1
1508	-44	-13	5	52	5	-37	71	-41	-59	-46	-33	-35	30	27	-44	13	18	-23	15	-49	-27	-76	11	-48	79	-17	47	-80	-16	57	16	-19	39	-105	26	-14	-22	-44	11	-28	14	-80	39	-29	-34	-55	-75	-43	25
1509	-37	-9	-36	80	6	-52	51	-47	-71	-51	-29	-39	43	18	-34	14	21	-25	14	-49	-26	-66	10	-56	51	-16	69	-78	-28	94	24	-27	28	-107	15	1	-31	-58	1	-7	14	-77	37	-44	1	-35	-67	-30	47
1510	-28	-26	-91	90	12	-82	23	-39	-67	-50	-24	-40	35	11	-34	21	23	-29	11	-46	-31	-54	-5	-38	13	-15	48	-72	-44	149	20	-23	24	-110	1	9	-44	-70	1	11	15	-77	40	-39	24	-10	-55	-25	60
1511	-11	-47	-124	91	13	-118	-1	-24	-62	-62	-32	-37	25	1	-20	31	24	-27	14	-54	-26	-44	-30	-36	-14	-29	17	-78	-31	133	20	-16	25	-104	-37	17	-49	-77	4	1	10	-83	35	-21	33	-12	-48	-27	63
1512	-8	-67	-134	76	19	-127	-26	-17	-65	-60	-52	-35	14	-5	-13	21	21	-20	16	-50	-21	-39	-56	-38	-40	-60	9	-79	-12	94	18	-21	38	-110	-83	16	-64	-82	4	-1	17	-86	20	15	36	-24	-43	-28	67
1513	-2	-78	-104	78	8	-118	-48	-10	-62	-61	-67	-26	9	-23	-4	17	23	-20	28	-40	-19	-27	-59	-39	-66	-73	29	-86	2	49	19	-31	76	-68	-114	5	-62	-86	-8	-29	49	-76	12	38	32	-39	-49	-30	77
1514	18	-60	-47	61	-7	-92	-77	2	-62	-63	-60	-9	18	-26	6	7	18	-4	38	-34	-19	-23	-62	-20	-82	-77	69	-91	-7	58	24	-34	117	-45	-126	-10	-58	-83	-21	-41	87	-68	8	48	32	-39	-58	-43	78
1515	41	-50	17	68	-3	-66	-94	13	-50	-64	-47	-1	16	-26	2	12	13	6	34	-25	-15	-17	-49	0	-79	-72	102	-85	-4	81	36	-20	80	-2	-100	-8	-40	-67	-20	-27	109	-79	20	44	37	-30	-68	-50	90
1516	50	-56	65	61	1	-56	-88	21	-41	-63	-38	-17	10	-25	-7	27	-2	4	34	-29	-25	-9	-45	-3	-58	-40	113	-69	21	78	42	-2	31	-15	-71	-8	-15	-45	-20	0	110	-84	12	33	40	-2	-77	-55	85
1517	45	-58	78	85	13	-48	-80	25	-37	-37	-54	-28	-10	-22	-9	32	-10	-12	19	-37	-25	-11	-49	7	-27	-28	83	-60	22	90	36	3	4	-31	-31	-1	0	-44	-15	19	109	-94	18	31	43	5	-65	-55	82
1518	40	-61	83	61	13	-42	-64	21	-28	-22	-50	-22	-12	-11	-8	50	-27	-36	2	-38	-35	-17	-75	14	18	-18	43	-51	21	92	44	-8	41	-59	-6	-4	-4	-29	-21	28	94	-104	9	18	30	4	-46	-36	78
1519	32	-57	94	50	-6	-28	-55	7	-35	-4	-56	-6	-6	-3	-17	55	-28	-37	-4	-24	-38	-29	-114	84	46	-10	8	-49	13	90	34	-21	94	-42	2	-9	-23	-44	-18	15	85	-123	3	18	31	-2	-10	-3	84
1520	26	-51	98	-2	-39	-3	-58	8	-45	-4	-51	10	-4	-6	-10	56	-17	-34	-1	-23	-51	-30	-124	75	62	-10	-7	-52	28	57	21	-31	117	-34	10	-10	-40	-48	-10	-8	80	-133	12	13	31	7	21	26	94
1521	30	-40	86	-33	-50	2	-66	20	-49	-24	-37	26	-2	-8	-4	41	-3	-30	1	-6	-49	-22	-102	91	68	-12	-6	-68	72	50	7	-28	111	-66	20	13	-57	-62	-14	-9	68	-142	22	19	30	9	23	36	102
1522	24	-50	58	-50	-50	-1	-71	36	-45	-58	-27	30	-8	-21	11	12	2	-40	-5	9	-35	-9	-61	31	63	-12	17	-75	87	49	2	-24	144	-92	19	46	-77	-67	-7	7	45	-125	8	20	38	15	2	37	115
1523	20	-69	27	-42	-39	-12	-44	40	-51	-80	-38	28	-24	-36	5	-11	9	-55	-13	25	-27	5	-62	17	40	-7	32	-76	100	113	9	-27	137	-109	10	59	-84	-90	-6	38	6	-101	-21	26	39	16	-20	29	130
1524	11	-99	3	-16	-21	-29	-18	35	-46	-77	-43	29	-37	-35	0	-11	4	-73	-25	24	-20	15	-74	21	24	-11	31	-72	90	123	12	-33	129	-99	5	58	-81	-103	-6	51	-24	-85	-43	33	33	13	-34	9	130
1525	7	-123	-19	-13	-4	-23	-2	27	-38	-66	-45	37	-33	-32	-14	3	1	-42	-29	18	-17	12	-84	17	14	7	11	-74	69	152	21	-27	88	-81	-14	49	-64	-97	3	74	-35	-83	-49	17	6	13	-45	-3	113
1526	3	-144	-35	-3	11	-21	1	24	-25	-45	-34	46	-17	-27	-33	22	-15	-16	-32	1	-29	15	-90	11	-4	2	0	-69	51	109	14	-28	60	-82	-35	42	-48	-82	22	69	-36	-82	-27	9	-1	21	-53	-12	90
1527	8	-156	-40	35	-4	-12	0	29	-26	-24	-37	39	7	-34	-41	31	-17	10	-34	-25	-36	11	-80	18	-27	-15	7	-69	89	90	7	-26	87	-80	-51	-2	-34	-73	29	67	-7	-86	-4	14	-6	23	-56	-18	58
1528	23	-166	-52	31	-19	-6	-14	33	-30	-10	-32	35	16	-43	-35	28	-25	22	-44	-32	-43	16	-56	27	-57	-40	37	-77	75	68	1	-18	97	-85	-47	-40	-40	-73	36	66	17	-95	10	26	-9	19	-49	-27	54
1529	38	-182	-34	39	-33	-11	-34	24	-37	-6	-39	18	23	-61	-25	32	-31	23	-58	-30	-33	20	-22	55	-58	-55	77	-76	81	25	3	-16	87	-53	-32	-72	-66	-86	51	79	39	-115	23	42	-8	11	-36	-27	70
1530	44	-200	2	11	-39	-22	-45	7	-55	-8	-54	-1	11	-85	-17	18	-36	33	-68	-24	-32	20	-11	52	-43	-37	91	-71	49	20	16	-23	60	-50	-24	-74	-77	-107	56	68	61	-124	26	50	-6	15	-15	-22	79
1531	41	-211	54	14	-48	-37	-53	-3	-63	-10	-59	-7	-9	-92	-13	22	-45	25	-78	-11	-31	5	-17	43	-24	-24	67	-64	23	63	19	-26	48	-52	0	-61	-54	-120	53	69	82	-114	40	47	-5	4	-10	-30	76
1532	47	-205	110	7	-49	-48	-59	-14	-63	-21	-51	-5	-12	-89	-20	38	-51	37	-79	-8	-28	-19	-45	40	3	11	19	-71	45	99	29	-24	63	-82	11	-38	-18	-116	34	70	97	-96	42	37	-5	12	-28	-42	66
1533	53	-183	154	19	-42	-49	-68	-28	-55	-25	-44	-13	-9	-70	-36	54	-52	34	-73	1	-30	-23	-48	45	1	64	-10	-59	60	117	31	-20	82	-57	31	-2	17	-111	17	82	105	-73	38	43	3	12	-54	-61	59
1534	59	-156	184	22	-32	-43	-67	-41	-38	-35	-32	-20	2	-52	-58	44	-39	24	-56	-4	-28	-27	-38	79	-14	93	-13	-56	70	108	26	-7	88	-41	46	14	25	-99	-25	86	115	-67	37	55	7	28	-83	-86	54
1535	65	-129	181	39	-32	-47	-77	-49	-18	-37	-8	-11	5	-20	-60	28	-34	13	-45	-21	-22	-27	-16	92	-36	114	15	-54	52	124	28	7	68	-34	64	14	10	-88	-55	84	105	-69	36	74	8	24	-95	-99	65
1536	59	-120	171	60	-50	-36	-71	-54	-9	-45	2	0	10	-1	-63	18	-29	-7	-35	-28	-14	-26	1	91	-56	97	75	-57	47	128	39	17	36	-48	84	-19	-14	-65	-67	77	89	-70	25	54	3	18	-102	-95	84
1537	48	-111	127	57	-67	-28	-67	-47	-21	-48	3	5	8	3	-55	2	-26	-26	-24	-42	-18	-24	18	57	-66	88	109	-64	-11	130	44	21	49	-69	88	-53	-33	-65	-52	81	65	-61	22	21	-4	3	-85	-80	97
1538	43	-89	86	62	-72	-18	-64	-18	-46	-48	-13	12	17	-1	-42	14	-27	-59	-13	-34	-18	-27	23	37	-68	76	97	-70	-25	107	47	16	54	-69	97	-74	-45	-80	-24	91	44	-61	7	-20	-13	3	-61	-56	105
1539	58	-76	61	52	-59	-25	-70	-2	-57	-49	-21	14	40	-19	-36	29	-35	-70	-6	-28	-17	-29	42	43	-39	70	41	-76	-52	85	47	24	55	-36	89	-69	-38	-87	3	114	33	-66	5	-36	-8	-7	-36	-29	107
1540	74	-74	57	64	-41	-27	-61	12	-68	-40	-39	0	46	-33	-48	34	-32	-71	-5	-20	-12	-20	42	66	-19	45	-15	-75	-41	84	36	16	38	-25	73	-47	-26	-101	23	97	16	-55	-11	-21	0	-12	-11	12	111
1541	94	-77	46	58	-23	-27	-41	11	-64	-27	-47	-20	49	-44	-65	34	-19	-54	6	-26	-17	-14	51	112	6	19	-50	-85	-37	102	23	5	25	-21	50	-17	-4	-95	34	85	32	-52	-12	12	5	-35	12	46	100
1542	105	-87	14	36	-13	-24	-30	15	-58	-14	-52	-26	41	-44	-81	30	-13	-24	6	-30	-21	-1	49	93	25	-3	-50	-85	-52	77	9	2	49	-32	29	15	15	-91	34	61	38	-55	5	25	-1	-43	15	55	87
1543	101	-88	-10	-11	-5	-24	-27	18	-52	-8	-58	-18	34	-48	-76	35	-11	-17	12	-36	-13	6	60	53	41	-21	-14	-80	-46	86	17	-7	89	-35	3	45	16	-86	26	60	50	-58	27	11	-7	-36	-1	40	76
1544	80	-67	-21	-23	-10	-28	-39	15	-57	1	-60	2	24	-41	-72	27	-12	-26	16	-30	-18	7	63	-8	43	-23	1	-64	-26	69	23	-9	100	-45	-18	58	8	-94	7	56	82	-65	40	10	-12	-16	-13	10	68
1545	58	-37	1	-34	-25	-31	-43	7	-61	-11	-60	13	18	-36	-59	33	-25	-56	12	-34	-30	-6	72	-25	42	-44	-4	-53	-18	88	31	-8	85	-28	-27	49	0	-106	-12	48	105	-76	48	-3	-29	-12	-23	-20	51
1546	36	-10	43	-29	-37	-36	-45	-18	-67	-25	-53	15	19	-21	-66	13	-28	-80	3	-34	-42	-23	64	-7	26	-32	-31	-51	-19	76	34	2	37	-9	-28	34	-9	-120	-28	50	122	-88	47	-4	-43	-19	-21	-36	46
1547	14	-14	93	-27	-46	-10	-36	-47	-59	-36	-38	-1	28	-9	-67	15	-31	-102	-5	-37	-56	-30	35	17	-3	-12	-50	-40	1	130	29	4	25	3	-15	9	-23	-117	-24	40	112	-90	52	2	-41	-15	-30	-35	49
1548	9	-30	117	-15	-57	1	-25	-67	-53	-36	-33	-16	38	-9	-66	17	-24	-113	-5	-38	-62	-32	-6	10	-49	0	-59	-45	44	166	16	4	61	-5	-12	-17	-17	-105	-29	50	97	-97	53	9	-23	-18	-28	-33	44
1549	11	-63	117	11	-61	13	-43	-69	-44	-27	-24	-18	47	3	-37	48	-21	-130	-10	-33	-49	-32	-33	42	-65	-29	-40	-52	44	172	5	4	83	-29	1	-45	-15	-88	-27	58	87	-100	56	13	-2	-23	-33	-39	45
1550	11	-85	113	-10	-61	13	-65	-67	-53	-27	-50	-8	54	7	-23	78	-10	-144	-11	-3	-34	-37	-41	38	-74	-35	0	-48	40	113	-2	-2	90	-27	4	-51	4	-90	-34	74	76	-105	40	7	19	-29	-35	-23	40
1551	-6	-103	98	-22	-71	1	-77	-60	-50	-24	-64	2	39	6	-7	84	-12	-176	-11	16	-27	-30	-39	37	-67	-36	28	-46	-14	91	-5	-5	74	-56	11	-56	25	-105	-37	89	76	-95	24	-2	25	-23	-41	-6	54
1552	-20	-106	78	-57	-81	-5	-76	-45	-53	-32	-71	5	32	0	1	55	-6	-187	-13	38	-25	-34	-14	-4	-54	-25	25	-50	-30	76	7	-10	88	-62	22	-49	39	-115	-43	95	60	-89	24	-21	26	-19	-42	30	44
1553	-2	-87	63	-52	-87	-27	-67	-35	-28	-44	-41	9	25	2	-2	18	-3	-185	-11	50	-34	-32	1	-38	-49	-13	-6	-55	-21	56	19	-10	94	-82	31	-42	24	-106	-24	97	26	-95	31	-33	8	1	-42	63	34
1554	25	-78	41	-31	-88	-30	-46	-26	-12	-55	-22	9	22	2	-1	-11	5	-146	-7	44	-27	-25	23	-48	-49	-23	-30	-66	-19	31	21	-9	89	-73	28	-31	7	-94	13	90	-13	-96	50	-29	-13	15	-41	87	12
1555	65	-72	14	-32	-76	-34	-31	-20	5	-49	3	21	16	1	-4	-28	19	-121	-1	34	-24	-25	5	-13	-62	-31	-41	-83	-15	39	10	-9	69	-52	17	-20	-7	-95	45	81	-42	-98	71	-7	-31	33	-33	88	-14
1556	91	-64	-19	-31	-65	-15	-35	-5	21	-44	24	44	11	6	-1	-22	4	-107	-6	24	-5	-24	4	3	-63	-58	-26	-91	1	43	-11	-10	47	-13	6	-20	-19	-86	82	89	-53	-93	77	13	-42	39	-43	85	-20
1557	100	-70	-36	-53	-44	-4	-40	2	19	-27	17	56	18	3	-2	-11	1	-115	-1	17	7	-27	13	-4	-61	-62	-11	-91	-1	95	-24	-24	64	15	-14	-10	-22	-89	112	87	-44	-79	58	23	-42	41	-53	75	-20
1558	45	-98	-54	-55	-21	-73	-40	42	61	-92	23	-73	-3	21	12	-31	32	0	16	16	36	-27	90	7	126	100	47	-41	-10	144	32	-3	50	-34	-71	-29	-37	-68	22	58	30	-105	-20	27	-1	-19	-43	28	76
1559	43	-80	-76	-35	-13	-79	-11	55	54	-96	32	-76	-20	30	8	-45	41	8	14	14	30	-21	99	-16	125	86	43	-50	-24	84	12	0	87	-65	-101	-11	-31	-62	36	36	20	-95	-13	61	1	-18	-38	15	94
1560	48	-49	-89	-44	-5	-77	6	41	44	-102	25	-71	-17	34	8	-37	39	-13	4	20	28	-13	78	-25	118	33	39	-50	-20	-3	8	-12	132	-83	-127	12	-7	-77	45	44	19	-81	-17	57	4	-14	-31	-5	124
1561	54	-22	-83	-19	-1	-71	32	13	29	-101	9	-66	-17	26	-14	-19	32	-45	3	45	32	-4	51	3	111	-25	48	-35	39	-4	14	-25	144	-96	-153	24	7	-90	43	25	5	-61	-16	53	2	-11	-22	-17	119
1562	50	-19	-62	-14	7	-71	27	-21	20	-95	-8	-62	-12	17	-44	6	31	-71	6	46	25	-14	24	17	89	-40	45	-30	44	28	22	-21	143	-91	-161	31	23	-96	46	5	4	-71	-3	33	4	-17	-33	-20	101
1563	48	-42	-36	17	9	-83	8	-30	11	-84	-23	-43	-11	8	-61	24	25	-101	15	22	15	-29	32	22	58	-6	30	-34	60	81	32	-23	100	-94	-140	36	36	-95	40	9	2	-80	-1	20	10	-30	-53	-14	84
1564	58	-86	-13	67	12	-97	-3	-24	13	-86	-16	-46	-16	5	-67	40	35	-95	23	-4	5	-40	39	25	29	33	12	-36	17	129	29	-28	57	-76	-106	24	44	-86	48	38	10	-84	6	1	11	-30	-69	1	77
1565	61	-120	19	84	2	-104	-2	-10	5	-79	-12	-48	-22	2	-49	50	44	-80	24	-30	-2	-28	59	10	11	13	12	-39	-13	198	24	-25	43	-65	-72	17	21	-86	52	59	10	-82	9	-22	33	-29	-62	15	66
1566	54	-131	39	97	-28	-105	2	7	-14	-76	-1	-58	-34	13	-29	46	49	-68	13	-33	5	-10	19	31	-1	-19	25	-46	-16	151	16	-23	83	-53	-50	2	-17	-97	55	83	-1	-94	29	-46	34	-27	-34	27	59
1567	40	-113	49	55	-43	-115	-15	21	-28	-68	11	-55	-25	28	-16	39	39	-63	5	-17	17	3	-21	30	-5	-59	34	-51	3	80	20	-12	103	-51	-24	12	-68	-102	37	102	-22	-112	32	-71	28	-22	-20	40	56
1568	28	-92	40	45	-56	-103	-27	36	-43	-52	9	-52	-11	44	-16	28	20	-51	5	0	23	17	-48	17	-9	-69	45	-47	30	-6	14	-11	145	-52	-17	29	-100	-105	41	102	-42	-115	13	-89	-23	-16	-22	52	60
1569	14	-57	12	35	-54	-80	-55	40	-40	-26	0	-47	6	54	-15	15	6	-31	1	23	17	17	-53	2	-9	-60	38	-43	89	-11	9	6	134	-58	-18	31	-110	-95	48	90	-57	-117	1	-99	-49	-10	-42	59	68
1570	16	-32	-10	46	-71	-65	-62	47	-27	9	-4	-28	20	67	-18	-9	-8	-19	-12	35	11	9	-28	-11	-22	-36	25	-34	91	28	8	19	107	-51	-30	5	-97	-75	68	60	-53	-117	0	-76	-60	-7	-56	43	73
1571	22	-6	-26	66	-86	-57	-73	42	-19	20	-21	-25	29	73	-26	1	-7	-17	-27	43	8	8	-8	-10	-31	-21	27	-25	87	68	5	26	89	-57	-38	-25	-67	-69	76	27	-59	-113	21	-37	-50	5	-70	21	64
1572	33	-2	-25	74	-88	-49	-69	27	-12	22	-33	-30	26	77	-36	-9	3	-24	-31	27	3	8	5	-2	-17	0	31	-25	68	89	11	33	77	-91	-50	-51	-45	-63	64	21	-69	-118	33	-6	-30	5	-61	-1	40
1573	39	-10	-27	77	-62	-39	-75	15	-12	6	-26	-37	19	80	-35	-8	14	-33	-32	2	11	1	-1	8	-2	-29	42	-32	36	132	10	43	84	-70	-43	-47	-52	-68	50	48	-73	-109	49	21	-17	-20	-59	-15	15
1574	48	-14	-31	70	-29	-31	-67	9	-8	-15	-6	-46	16	73	-12	-23	5	-25	-30	-17	15	-6	8	7	22	-60	37	-42	29	99	9	49	78	-44	-40	-13	-47	-67	35	73	-66	-84	39	1	-21	-31	-46	-23	14
1575	56	-9	-48	31	-14	-32	-47	11	-17	-30	0	-52	15	64	-3	-26	1	-9	-21	-12	20	-8	22	12	41	-76	30	-34	14	48	-1	33	67	0	-39	5	-55	-80	21	89	-52	-65	33	-25	-34	-34	-39	-17	24
1576	52	-7	-54	40	-10	-31	-21	9	-34	-37	-18	-53	12	59	1	-25	-10	-14	-15	6	9	-7	33	6	51	-72	3	-28	-17	14	-4	21	94	18	-45	23	-46	-94	14	92	-24	-59	34	-56	-14	-22	-57	-8	36
1577	49	0	-52	20	-18	-37	-1	9	-42	-37	-30	-39	14	66	-1	6	-15	-12	-9	19	9	-4	26	42	53	-86	-25	-21	-1	23	-1	5	87	3	-61	15	-35	-105	5	93	15	-58	19	-69	-15	-16	-64	0	44
1578	44	7	-24	19	-36	-46	7	5	-25	-31	-37	-34	19	68	-16	28	-1	-21	-3	32	1	0	23	67	40	-71	-42	-6	7	69	3	1	90	-22	-61	-15	-20	-85	2	103	39	-52	15	-62	-13	-9	-61	1	64
1579	48	13	25	4	-35	-58	4	1	-13	-20	-44	-37	19	67	-35	38	16	-13	12	18	-1	7	14	67	20	-76	-37	-1	44	99	6	2	70	-40	-68	-17	-2	-61	25	89	47	-60	18	-41	-34	4	-66	-2	77
1580	51	13	74	-5	-13	-73	-14	3	-7	-17	-43	-43	9	79	-41	27	34	-14	20	-3	5	4	1	36	7	-76	-15	5	45	111	1	1	66	-17	-64	-11	2	-49	32	69	45	-69	28	-6	-49	9	-83	-18	89
1581	63	15	94	-11	-18	-94	-15	9	-4	-21	-42	-49	8	79	-39	17	36	-10	28	-22	17	-6	-8	23	9	-57	15	1	40	80	2	5	68	-15	-46	-17	6	-47	42	68	35	-87	25	22	-47	26	-82	-29	93
1582	63	-10	82	-17	-32	-90	-3	9	-21	-31	-47	-57	9	77	-30	27	39	-16	35	-31	32	-2	-24	5	10	-22	54	-9	-3	49	1	1	124	15	-32	-33	1	-69	36	59	10	-91	13	28	-32	10	-88	-25	84
1583	46	-24	52	-14	-43	-63	-7	1	-38	-36	-55	-61	15	65	-17	27	38	-27	31	-28	33	-3	-16	-6	0	20	73	-21	-43	64	-1	16	114	21	-33	-44	-19	-97	21	60	7	-86	7	4	-10	-14	-80	-15	70
1584	29	-25	12	-5	-38	-18	-10	13	-43	-38	-44	-56	15	51	-9	62	29	-26	19	-23	40	3	-8	-46	-16	49	61	-30	-33	51	0	20	85	2	-38	-41	-17	-106	-1	50	17	-83	10	-29	-1	-42	-71	-1	65
1585	25	-24	-1	1	-16	19	-29	13	-38	-43	-40	-51	22	40	-7	93	29	-23	6	-12	39	11	17	-58	-23	28	27	-24	-16	94	-17	25	12	-14	-41	-21	-30	-107	-36	46	19	-83	14	-62	-4	-44	-76	16	81
1586	39	-16	1	8	8	52	-25	15	-21	-43	-31	-49	15	39	-7	117	26	2	1	-6	32	25	24	-51	-12	5	0	-23	-6	79	-36	25	-17	-41	-45	3	-46	-85	-49	50	0	-86	6	-57	-12	-50	-86	36	75
1587	53	-17	-1	15	18	63	-26	14	-5	-49	-17	-39	17	60	0	107	22	3	-10	-2	29	27	41	-29	5	-69	-5	-28	-17	49	-39	16	-9	-47	-55	4	-62	-75	-52	69	-36	-92	-6	-34	2	-43	-100	59	78
1588	70	-14	-6	3	15	60	-17	27	4	-48	-10	-34	25	74	2	108	13	-1	-5	12	19	25	9	-25	13	-99	18	-28	-11	14	-19	0	18	-30	-68	7	-69	-67	-48	88	-46	-87	-20	-11	15	-32	-96	58	76
1589	74	-5	-11	8	1	54	-6	40	0	-36	-8	-45	32	75	-10	94	14	-14	1	19	7	26	-15	-16	17	-108	52	-32	4	-3	-1	-20	55	-52	-82	2	-56	-75	-38	93	-43	-91	-9	-6	25	-19	-88	49	80
1590	71	14	-7	-3	-5	62	-14	55	-9	-6	-33	-56	43	67	-15	94	6	-8	16	4	1	21	-44	-5	2	-75	65	-33	28	34	12	-21	69	-42	-91	6	-44	-93	-44	71	-20	-89	17	-8	18	-23	-84	18	88
1591	70	26	-7	10	-3	57	-35	61	-9	13	-37	-67	49	56	-9	78	3	-7	29	-7	13	18	-32	9	-28	-55	40	-32	34	123	16	-21	78	-45	-82	17	-40	-98	-58	47	-4	-83	43	2	-6	-21	-82	-10	83
1592	68	15	8	8	3	33	-57	48	2	26	-31	-67	54	48	13	82	0	-2	30	-3	15	14	13	0	-31	-33	-5	-26	19	131	19	-7	57	-26	-64	28	-36	-95	-52	33	-6	-73	41	15	-13	-23	-71	-38	70
1593	60	-8	17	-11	26	-4	-69	19	3	38	-25	-67	46	39	21	78	7	5	28	9	17	16	35	-18	-30	-15	-39	-20	9	122	19	14	40	-17	-50	50	-49	-92	-37	19	-20	-71	26	21	-10	-16	-70	-60	36
1594	47	-41	34	-6	40	-43	-71	-24	10	45	-14	-59	51	36	22	86	21	2	21	18	8	20	45	-3	-2	-28	-51	-19	-16	105	16	32	37	-10	-25	65	-71	-79	-15	21	-32	-80	22	22	0	0	-65	-76	24
1595	46	-42	40	-31	24	-59	-41	-63	21	55	0	-49	60	35	6	98	32	1	21	22	8	18	26	22	23	-35	-35	-19	-12	70	18	31	65	-3	-1	60	-82	-68	-19	34	-29	-89	22	-1	2	11	-51	-70	22
1596	44	-48	45	-54	1	-54	6	-91	42	57	20	-56	64	39	-21	106	39	12	26	15	2	26	26	38	45	-33	0	-17	-31	100	8	11	46	3	16	45	-81	-48	-15	39	-26	-95	35	-16	-6	23	-44	-43	32
1597	46	-39	52	-55	-3	-39	40	-85	47	61	28	-65	52	42	-35	112	34	15	32	-4	14	32	16	35	44	-48	30	-21	-32	75	1	-4	32	-1	25	44	-80	-46	-23	32	-12	-101	31	-33	-12	14	-42	-10	41
1598	51	-32	52	-44	-11	-39	48	-56	46	54	37	-61	36	49	-41	107	16	17	23	-5	32	33	6	11	27	-49	36	-14	-29	47	-2	-23	12	-8	27	34	-60	-53	-37	24	2	-109	6	-27	5	-8	-38	9	46
1599	71	-43	53	-15	-14	-55	27	-26	37	52	32	-48	34	37	-36	89	2	-1	14	-8	42	21	-18	8	24	-61	15	0	-30	51	0	-29	4	-13	27	26	-44	-61	-47	45	6	-100	-10	-23	8	-17	-31	10	41
1600	88	-44	46	6	-11	-59	-7	-14	15	44	18	-34	36	45	-37	76	1	-15	7	0	47	11	-36	21	6	-79	-17	10	-33	104	2	-20	32	-33	28	29	-25	-85	-50	77	19	-85	-10	0	22	-34	-23	11	37
1601	88	-48	25	8	2	-52	-51	-16	-1	15	21	-23	38	56	-35	59	10	-31	-2	5	57	-6	-33	68	-18	-49	-46	14	-23	99	7	0	56	-28	28	46	0	-95	-25	101	21	-79	-2	33	29	-31	-21	11	32
1602	81	-46	-25	-25	4	-37	-75	-8	-8	-21	28	-16	35	73	-41	58	15	-25	-5	5	70	-9	-19	96	-51	-13	-45	6	-9	96	20	14	24	-34	20	58	14	-90	-6	90	12	-59	-24	58	26	-22	-13	10	29
1603	63	-51	-57	-49	12	-42	-78	2	-5	-53	42	-18	16	78	-42	49	28	-11	0	3	71	1	-28	80	-50	14	-11	5	4	96	33	21	12	-39	-2	57	16	-72	6	63	-14	-71	-29	70	27	-27	-28	2	40
1604	50	-60	-69	-68	3	-59	-52	26	-10	-77	38	-15	-11	77	-26	41	41	2	3	-8	61	14	-35	27	-49	3	32	6	55	86	39	18	-4	-68	-41	56	7	-57	10	27	-44	-78	-27	58	26	-16	-25	-12	45
1605	50	-79	-44	4	-5	-89	-23	47	-13	-97	26	-18	-31	78	-5	35	41	24	3	-7	47	29	-18	-3	-18	-42	60	5	55	73	44	15	7	-84	-73	41	-1	-62	5	11	-40	-76	-23	27	7	-6	-33	-24	60
1606	65	-89	-7	42	2	-105	-5	55	-26	-109	-10	-28	-43	75	20	49	37	42	10	-1	32	34	28	5	3	-61	50	11	37	71	44	12	22	-104	-90	54	-10	-82	10	17	-27	-65	-28	0	-21	2	-26	-29	75
1607	70	-97	28	92	7	-100	-1	48	-38	-106	-44	-35	-45	73	25	60	31	74	10	7	4	34	45	9	12	-57	19	10	13	67	46	19	33	-104	-84	59	-37	-105	23	23	-2	-67	-38	-13	-47	-13	-34	-22	78
1608	76	-89	46	90	31	-91	-12	26	-33	-86	-59	-30	-33	75	24	63	18	90	4	1	-13	19	40	18	-1	-30	-40	12	-34	98	62	21	42	-79	-58	76	-48	-116	22	37	14	-67	-35	-3	-47	-18	-33	-15	75
1609	90	-79	41	72	34	-71	-11	-2	-17	-60	-57	-17	-13	78	11	50	25	100	1	-2	-14	15	16	4	-16	-13	-72	11	-22	115	75	16	29	-79	-19	73	-52	-105	37	40	24	-56	-23	7	-60	-16	-33	4	74
1610	99	-69	39	48	26	-36	13	-41	8	-24	-44	-16	0	87	9	43	37	100	0	-7	-14	19	0	19	-18	-1	-63	22	-1	71	80	13	54	-87	14	59	-59	-85	50	22	20	-45	-13	0	-51	-22	-35	18	71
1611	92	-69	27	25	14	13	30	-71	15	4	-44	-7	4	99	8	43	44	66	-1	-5	4	23	-18	50	-8	2	-18	9	37	14	79	10	42	-98	28	48	-50	-69	53	-1	21	-41	-13	-4	-51	-23	-14	20	73
1612	71	-70	31	20	3	50	41	-85	21	11	-37	-7	11	112	23	47	40	18	-6	12	24	15	-19	49	10	-5	44	-1	37	-21	83	5	46	-73	42	33	-41	-65	40	-4	12	-52	-28	-14	-48	-34	-5	3	77
1613	49	-83	26	31	4	59	47	-82	5	8	-57	-13	5	116	28	56	29	-20	-2	32	36	9	-21	30	19	-13	89	-15	16	7	93	-21	30	-55	31	46	-24	-71	32	27	4	-52	-40	-29	-40	-21	15	-13	66
1614	25	-84	15	56	23	46	39	-63	1	-1	-62	-29	8	113	30	46	27	-34	-11	60	35	10	-29	-20	13	-34	101	-20	-7	50	90	-28	37	-57	19	66	-11	-89	33	48	-26	-64	-22	-26	-23	-15	5	-16	46
1615	27	-69	-10	88	47	27	25	-26	5	1	-62	-32	17	108	37	29	23	-48	-20	61	37	13	-42	-20	-9	-46	73	-28	-6	83	94	-13	104	-97	-7	90	-2	-89	32	59	-36	-75	-5	0	10	-16	-17	-14	32
1616	36	-60	-42	106	61	11	1	15	19	3	-42	-22	40	101	42	10	33	-44	-26	66	37	21	-56	-13	-22	-34	49	-30	1	96	85	-8	132	-108	-25	91	6	-83	36	50	-49	-85	-7	36	29	-23	-29	15	40
1617	45	-65	-58	112	77	6	-6	50	35	7	-26	-11	57	85	43	-2	43	-40	-17	64	32	28	-69	-7	-36	5	49	-25	-14	155	74	8	122	-127	-43	81	23	-66	28	37	-40	-99	-21	48	40	-26	-34	35	53
1618	58	-77	-63	91	77	10	-11	75	40	4	-24	-1	50	74	35	-12	54	-21	-9	58	35	26	-49	-13	-62	15	67	-32	-12	102	64	3	79	-101	-60	66	20	-63	33	13	-16	-106	-38	50	31	-24	-32	44	52
1619	62	-74	-71	68	71	-5	-15	90	45	-6	-13	1	35	69	37	-9	58	-14	-17	46	37	13	-50	42	-62	-9	79	-38	0	92	61	-3	13	-60	-67	49	30	-56	27	17	2	-115	-43	49	18	9	-22	35	50
1620	67	-71	-57	37	49	-40	-15	89	50	-9	-17	-14	8	70	36	7	75	6	-22	38	38	-2	-59	40	-54	-52	74	-33	16	27	57	-15	-2	-30	-65	28	28	-60	30	5	3	-118	-54	55	-20	26	-10	16	31
1621	57	-66	-42	51	34	-70	-36	68	55	0	-18	-40	-10	75	47	30	88	36	-35	33	27	-10	-63	58	-28	-91	47	-43	13	17	53	-25	13	-27	-64	25	20	-69	33	9	5	-121	-45	59	-37	40	-1	7	20
1622	52	-68	-16	75	34	-84	-70	38	45	10	-31	-46	-16	84	54	38	81	76	-28	42	35	-12	-40	31	12	-126	16	-44	20	22	52	-26	32	-71	-64	48	17	-85	27	21	13	-99	-54	68	-55	35	15	-26	13
1623	49	-67	3	114	43	-69	-110	6	47	8	-33	-50	-15	75	49	49	64	105	-9	53	42	-8	-15	3	45	-121	1	-44	16	51	40	-37	29	-99	-55	70	13	-86	26	42	26	-74	-40	58	-63	27	9	-38	20
1624	41	-61	30	84	47	-29	-122	-18	47	-3	-42	-48	-15	67	34	39	43	107	8	57	40	4	-7	5	83	-75	7	-49	45	85	30	-37	28	-124	-46	93	14	-80	26	57	36	-47	-41	54	-60	10	-10	-50	35
1625	30	-43	39	65	61	7	-107	-26	60	-14	-32	-49	-13	74	18	24	36	88	11	49	34	13	-45	1	90	11	19	-47	39	124	19	-33	68	-108	-34	98	4	-70	18	42	59	-51	-49	46	-57	17	-39	-47	43
1626	13	-26	34	1	60	5	-90	-22	75	-22	-19	-38	-3	75	4	19	34	44	-1	45	25	13	-69	1	73	52	14	-54	24	135	15	-24	65	-92	-15	84	13	-48	-11	28	73	-77	-54	43	-42	32	-47	-46	56
1627	-4	-22	12	-45	40	-3	-60	-22	77	-19	-9	-35	2	82	-8	32	38	13	1	35	26	16	-90	0	44	46	-2	-46	11	76	6	-20	69	-71	-16	47	16	-38	-25	44	68	-91	-53	47	-31	45	-40	-44	68
1628	-29	-21	-1	-91	25	-21	-49	-37	70	-9	-17	-36	4	78	-25	38	30	-14	11	28	23	11	-89	6	11	4	-19	-35	-8	52	-6	-7	81	-53	-32	27	22	-36	-19	69	45	-99	-37	55	5	39	-33	-31	62
1629	-52	-16	-12	-92	7	-27	-29	-40	61	-8	-20	-39	-3	74	-21	41	4	-28	25	8	27	10	-43	34	-11	-55	-21	-34	-1	-2	-11	9	61	-39	-52	10	27	-33	-6	84	26	-83	-16	67	47	24	-41	-24	45
1630	-61	-18	-25	-88	2	-27	-21	-38	54	-14	-17	-55	-14	70	-15	38	-8	-19	33	8	16	13	-19	50	-35	-51	-1	-21	4	50	-23	20	62	-65	-71	8	39	-40	21	83	14	-71	-2	68	80	6	-31	-11	26
1631	-53	-21	-38	-28	3	-24	-5	-23	46	-9	-19	-61	-32	68	-12	35	-2	-13	32	1	-4	32	2	38	-46	-36	31	-18	15	65	-28	27	78	-74	-85	1	44	-49	52	66	5	-58	-2	53	101	-1	-12	3	13
1632	-45	-36	-57	29	34	-28	0	1	32	-6	-21	-50	-42	79	-13	22	7	-7	16	-6	-14	49	-4	0	-71	-20	42	-21	2	120	-41	33	78	-71	-93	31	54	-76	74	53	0	-71	0	54	112	-14	-1	15	11
1633	-26	-51	-64	66	39	-44	-2	23	29	6	-17	-24	-42	83	-14	13	19	-12	2	-8	-15	44	15	-38	-93	-1	11	-38	14	84	-32	24	98	-51	-98	44	55	-83	76	45	1	-86	4	32	94	-7	3	34	29
1634	-12	-68	-49	48	46	-51	6	36	28	10	-15	-6	-46	80	-15	7	25	-2	1	-15	-8	33	3	-67	-102	14	-25	-35	-25	157	-31	8	75	-13	-101	62	64	-90	69	27	6	-79	5	18	62	0	-10	53	36
1635	3	-78	-17	35	25	-38	-4	32	25	3	-24	-10	-51	52	-16	6	24	-6	3	-5	-3	10	-1	-50	-103	-9	-76	-37	-28	164	-23	1	51	-30	-96	56	52	-86	44	26	23	-72	28	1	35	-4	-28	70	34
1636	14	-80	18	15	14	-18	-19	27	26	-13	-19	-12	-54	44	-10	7	16	-13	13	2	16	-7	-15	-57	-98	-54	-96	-33	-30	152	-14	-18	81	-15	-73	45	34	-69	12	27	47	-68	45	-2	11	-13	-21	79	35
1637	25	-88	55	3	-2	4	-37	7	29	-42	-21	-24	-41	37	-4	25	8	-17	19	21	24	-19	-20	-37	-58	-94	-80	-18	-43	104	-8	-23	109	-19	-38	29	1	-68	-19	31	65	-65	53	-13	-13	-19	-23	79	46
1638	33	-86	87	4	4	6	-47	-13	28	-54	-16	-29	-35	40	-7	32	8	-25	29	39	27	-26	-24	-41	-24	-75	-30	-20	-27	56	-11	-22	132	-6	-12	31	-22	-65	-38	10	84	-75	43	-32	-32	-17	-26	70	46
1639	40	-84	96	50	7	-7	-53	-30	34	-61	-1	-25	-23	56	-4	40	25	-33	17	42	27	-26	-32	-20	8	-36	18	-33	-19	71	-12	-15	129	-13	-1	35	-41	-77	-54	4	85	-85	33	-55	-40	-9	-35	53	61
1640	65	-79	82	51	14	-33	-49	-34	43	-49	20	-12	-4	54	-6	12	35	-53	10	38	33	-33	-25	-28	43	-6	40	-41	-11	101	-5	-12	142	-11	8	34	-45	-74	-54	7	83	-91	15	-73	-36	-1	-15	32	80
1641	79	-81	59	68	27	-48	-36	-26	52	-34	40	2	13	41	-2	12	49	-59	-2	28	44	-28	-18	-28	84	2	35	-46	-17	122	0	-14	131	-22	17	37	-32	-75	-27	22	58	-89	13	-79	-27	-3	4	22	109
1642	83	-68	51	55	62	-44	-19	-17	51	-16	44	10	35	31	5	2	39	-48	-11	17	43	-26	-43	-23	116	0	14	-44	-38	136	11	-8	114	-19	26	70	-28	-72	-5	29	30	-97	16	-66	-10	11	17	16	111
1643	67	-42	45	44	76	-51	-4	-9	54	11	55	33	53	22	10	26	19	-38	-21	7	50	-27	-81	-6	117	13	-3	-35	-1	143	14	-14	88	-36	34	102	-20	-67	32	54	5	-99	13	-39	6	10	3	12	104
1644	36	-15	48	33	79	-59	15	-14	54	26	49	47	74	22	8	34	4	-17	-27	11	36	-38	-112	21	94	26	2	-28	-2	145	11	-10	22	-44	43	120	-12	-58	71	65	-20	-103	2	-25	-5	23	8	18	87
1645	6	-17	48	13	40	-59	31	-24	61	40	45	53	82	23	3	40	0	-6	-28	7	21	-36	-110	10	62	49	34	-34	5	138	4	-4	9	-49	41	91	-5	-45	100	67	-35	-104	-3	-13	-16	30	4	39	53
1646	-11	-24	43	38	29	-62	42	-26	63	28	35	49	85	28	2	37	9	-19	-39	2	8	-44	-83	7	48	25	56	-45	3	135	4	14	-1	-51	30	86	2	-33	103	47	-36	-103	-5	-19	-33	14	20	44	37
1647	-2	-29	30	47	17	-64	47	-7	60	7	38	43	81	25	8	32	6	-31	-47	-4	7	-42	-46	47	39	-17	69	-36	-7	124	8	35	-4	-28	23	70	8	-20	85	37	-26	-94	-5	-29	-45	17	26	46	27
1648	6	-19	22	39	26	-64	32	6	51	-10	43	22	67	28	12	32	8	-27	-54	5	10	-36	-17	41	31	-88	68	-26	2	118	9	35	8	-13	15	80	11	-22	54	12	-19	-105	8	-37	-48	2	19	50	30
1649	4	-13	17	32	27	-62	21	22	41	-12	35	6	45	26	9	19	13	-22	-61	16	3	-40	8	34	11	-131	53	-23	3	68	7	32	38	1	4	80	9	-37	32	-1	-12	-116	18	-40	-48	-16	-6	49	51
1650	-5	-29	25	-15	12	-56	9	39	38	-12	33	0	26	28	8	8	26	-19	-69	20	4	-50	0	-23	1	-147	44	-31	-3	75	-2	14	63	0	3	52	17	-58	-1	-10	10	-118	25	-47	-58	-27	-29	41	56
1651	-16	-53	58	-43	-14	-44	35	44	48	-20	27	-11	28	28	0	21	33	-2	-72	23	11	-60	-14	-27	13	-125	49	-46	-24	88	-8	-5	94	-1	16	14	19	-53	-27	3	21	-102	40	-60	-72	-40	-41	39	63
1652	-29	-73	77	-58	-22	-22	63	39	50	-23	21	-17	23	18	-17	32	35	17	-56	13	19	-54	-42	-26	13	-62	51	-54	-34	72	-18	-18	99	-2	27	-11	1	-66	-44	21	21	-90	19	-73	-77	-44	-41	48	43
1653	-35	-70	85	-47	-9	-9	62	30	46	-31	11	-11	24	11	-14	38	31	46	-45	-3	17	-55	-58	8	41	-50	41	-63	-27	76	-18	-14	101	9	59	-16	-9	-66	-43	59	21	-93	17	-61	-88	-42	-41	62	32
1654	-21	-48	67	-37	5	-8	37	24	41	-32	14	-2	23	12	-9	29	38	68	-24	3	12	-45	-63	-7	48	-51	15	-41	17	157	-4	-9	76	9	88	-10	-10	-74	-29	74	15	-103	-6	-37	-97	-26	-23	82	22
1655	3	-32	45	1	23	-30	11	18	27	-21	5	0	18	13	1	36	51	81	0	11	-6	-24	-69	-50	80	-79	-14	-24	15	108	5	-6	54	14	104	-6	-5	-80	7	83	14	-120	-14	-14	-95	-21	-1	103	24
1656	35	-20	42	41	35	-47	-1	13	13	1	-7	10	11	28	0	52	57	94	15	19	-8	-6	-85	-86	94	-67	-37	-26	-1	124	16	-3	49	-5	97	14	-3	-101	37	59	12	-121	-13	-9	-77	-1	8	107	29
1657	66	-4	45	44	34	-65	-11	12	23	6	-1	11	-3	46	0	83	50	90	14	17	2	6	-108	-87	89	-49	-44	-43	-28	68	26	-5	51	13	86	30	2	-107	61	33	3	-117	-12	-12	-31	13	-7	97	39
1658	92	-12	64	49	32	-66	-20	3	38	-5	2	14	-11	40	2	108	41	77	6	2	11	12	-100	-60	63	-34	-26	-51	2	69	27	-27	38	22	85	41	12	-98	69	35	-5	-106	-17	-28	-14	21	-21	70	62
1659	97	-39	72	19	31	-50	-32	-11	51	-15	5	15	-26	33	-2	123	47	65	6	-7	13	19	-65	-34	31	-72	10	-59	-7	100	17	-40	66	54	82	35	21	-90	55	53	-27	-96	-12	-37	-2	6	-48	48	80
1660	86	-72	55	-1	41	-33	-45	-24	49	-25	3	26	-26	29	8	97	41	46	7	-27	19	12	-34	-5	4	-87	21	-55	-8	100	-1	-38	64	70	88	33	30	-89	26	63	-34	-110	3	-41	-5	-5	-59	32	103
1661	67	-86	20	-16	23	-25	-38	-24	37	-28	-7	49	-24	27	16	82	29	45	16	-26	32	9	3	-16	-1	-73	16	-53	-42	74	-14	-30	63	60	89	9	34	-89	-10	54	-28	-108	-6	-39	-4	-4	-64	30	122
1662	38	-105	-14	-18	5	-18	-18	-23	31	-25	-11	61	-19	26	25	49	20	50	30	-18	25	6	-10	-18	-5	-28	3	-38	-64	82	-28	-4	49	23	81	-10	27	-85	-29	22	-24	-113	-3	-37	17	-5	-51	45	134
1663	3	-108	-22	-35	-17	-16	-6	-7	25	-19	-19	81	-15	25	43	25	15	40	36	-9	17	-4	-28	-25	-29	23	-6	-27	-55	74	-32	11	49	-5	59	-32	10	-77	-66	21	-21	-115	-9	-41	39	-9	-36	59	135
1664	-13	-119	-15	-38	-23	-7	-2	9	34	-24	-6	91	-6	31	53	9	6	20	25	12	8	-13	-39	-22	-44	19	-10	-15	-41	69	-35	9	64	-7	34	-30	-10	-65	-89	50	-27	-117	-14	-52	52	-26	-27	66	122
1665	-11	-109	-5	-57	-18	5	-5	20	42	-21	-2	86	8	43	56	-5	11	1	14	23	-1	-19	-29	-29	-42	16	-9	-2	-38	26	-42	-14	73	20	14	-10	-37	-47	-98	95	-45	-111	-20	-65	47	-28	-15	68	108
1666	-1	-89	-4	-61	-8	8	-10	22	47	-23	-2	60	11	60	46	-20	11	-10	3	23	-6	-16	-32	-43	-33	3	-10	-2	-31	11	-59	-28	75	32	0	12	-57	-45	-76	116	-80	-104	-19	-57	37	-39	-12	81	78
1667	8	-41	-15	-45	2	2	-7	16	64	-24	2	43	18	74	42	-20	15	-6	-1	17	-6	-19	-42	-25	-21	0	-24	-3	-23	10	-62	-21	70	38	-6	21	-67	-39	-45	95	-94	-105	-13	-25	28	-16	7	83	61
1668	16	-21	-37	-13	19	-13	-2	13	72	-41	6	46	20	78	35	-7	17	0	-4	11	-4	-14	-64	17	-9	14	-23	-8	8	2	-50	-12	68	35	-4	32	-82	-38	-15	79	-94	-98	-6	0	26	6	20	84	55
1669	28	-30	-29	3	47	-35	18	10	77	-51	10	49	25	69	33	6	28	-5	-10	13	-2	-17	-70	60	-1	6	-6	-6	2	26	-39	14	64	22	9	57	-90	-48	9	65	-74	-98	2	10	11	29	21	81	59
1670	49	-59	-18	18	65	-45	49	21	66	-57	-1	61	26	58	29	0	39	-17	-16	24	1	-13	-64	58	4	-5	11	-9	33	74	-24	33	74	1	23	73	-100	-62	19	73	-51	-105	19	0	-2	36	17	69	66
1671	77	-74	-1	16	70	-48	73	33	64	-74	-3	62	36	58	37	-2	40	-22	-26	43	14	-14	-32	60	-10	-17	16	-7	15	54	-9	38	58	14	53	75	-78	-73	11	70	-38	-111	39	-6	-27	28	3	58	74
1672	98	-71	5	13	43	-34	94	44	54	-79	-14	52	40	50	29	0	35	-13	-29	58	23	-14	-8	19	-12	15	21	1	12	51	-14	33	39	19	56	48	-59	-91	-9	81	-44	-113	48	-5	-58	24	-7	46	68
1673	97	-64	2	27	35	-14	90	41	55	-80	-9	20	32	57	16	-1	22	9	-34	57	27	-11	-12	-12	-24	23	27	-2	-16	32	-19	12	14	56	46	30	-39	-97	-9	83	-55	-125	37	15	-65	7	-37	32	47
1674	89	-55	-10	43	17	-5	71	33	57	-75	-3	-4	14	65	9	13	-1	26	-41	32	24	-20	-14	-34	-32	45	32	-7	-28	15	-22	-7	0	78	26	11	-11	-94	-46	76	-41	-127	17	22	-59	4	-58	1	34
1675	84	-41	-29	37	-15	-22	43	17	71	-73	13	-26	9	76	5	17	-6	51	-42	18	10	-15	-18	-48	-43	20	47	-20	-9	42	-17	-43	18	77	24	-24	12	-77	-71	74	-29	-126	-16	43	-49	7	-53	-12	27
1676	76	-50	-35	35	-27	-41	15	3	68	-71	17	-45	3	72	8	15	-13	73	-31	9	-19	-10	-6	-51	-56	36	57	-20	-6	36	-11	-68	112	47	28	-39	27	-61	-107	64	-26	-116	-31	41	-30	27	-59	-17	32
1677	69	-32	-34	31	-35	-38	-3	4	59	-58	23	-48	-2	62	11	1	-3	89	-20	6	-42	-2	16	-47	-76	59	60	-26	29	20	-11	-67	140	35	25	-45	25	-67	-121	50	-25	-127	-27	46	-18	23	-59	-11	31
1678	61	-25	-26	63	-48	-27	-21	5	49	-48	37	-56	-2	59	13	-9	-2	76	-3	23	-59	3	33	-23	-86	57	47	-28	34	22	-2	-63	142	41	16	-56	34	-70	-119	37	-36	-139	-16	43	-20	21	-66	-8	49
1679	56	-23	-10	69	-44	-7	-22	10	40	-45	43	-63	2	54	21	-7	16	68	20	28	-61	8	28	-28	-78	41	35	-20	22	14	2	-51	76	56	-11	-51	37	-82	-95	44	-45	-133	-8	30	-26	19	-65	-5	54
1680	42	-25	9	80	-47	-13	-9	5	37	-42	35	-77	6	51	14	-5	33	40	38	40	-57	11	4	-14	-59	-1	31	-21	31	-24	8	-57	37	60	-16	-54	26	-85	-63	42	-41	-125	6	13	-17	8	-60	11	58
1681	39	-19	23	-10	-26	-43	17	-1	39	-49	33	-76	15	50	23	-7	28	23	49	29	-30	3	-18	-40	-31	-22	32	-22	38	-39	14	-43	42	42	-5	-27	13	-78	-34	44	1	-107	24	-3	13	19	-50	4	58
1682	41	-7	34	-74	-27	-80	56	-5	45	-59	30	-70	21	46	20	3	23	17	52	32	-1	-8	0	-70	-5	-12	42	-22	56	-10	16	-35	57	15	28	-22	-4	-64	-13	56	31	-91	23	-4	43	19	-47	5	76
1683	42	3	43	-109	-28	-99	64	-9	55	-62	27	-61	22	43	14	6	3	38	54	27	5	-15	19	-83	16	11	37	-26	71	52	18	-14	59	-9	48	-13	-15	-57	-4	60	8	-91	18	3	55	24	-42	11	98
1684	33	10	52	-86	-16	-82	50	6	52	-65	25	-44	8	41	14	17	-7	55	53	21	15	-16	-1	-56	22	34	16	-51	58	65	22	-10	63	-25	61	1	-30	-50	-13	61	-30	-90	7	22	59	37	-51	23	104
1685	19	1	66	-18	4	-59	16	29	61	-66	43	-25	-2	39	23	4	-17	70	51	27	8	-15	-15	-16	16	53	-23	-69	43	52	35	-20	96	-24	62	18	-27	-41	-24	67	-69	-90	1	34	46	55	-69	29	95
1686	27	-23	70	3	11	-30	12	45	63	-53	52	-7	-11	26	25	0	-9	59	54	24	4	5	-22	2	24	45	-45	-83	28	25	48	-36	122	-7	54	19	-34	-29	-42	66	-78	-79	-11	32	39	77	-82	35	75
1687	36	-59	70	27	5	-12	11	39	53	-40	43	7	-12	17	30	-8	2	37	42	20	-5	15	-21	35	27	27	-52	-99	19	11	62	-30	152	-4	53	0	-36	-44	-52	73	-57	-77	-18	41	37	74	-94	50	53
1688	62	-72	49	0	-20	-10	7	24	45	-32	29	27	0	20	26	-19	13	6	30	5	-3	17	29	5	38	24	-38	-121	33	-2	86	-15	166	-5	55	-22	-26	-60	-68	86	-46	-72	-17	67	32	59	-96	65	34
1689	79	-66	34	-8	-44	-23	-11	8	31	-37	1	28	25	19	19	-35	17	-1	13	-3	6	0	29	-6	47	-18	-26	-145	39	42	105	7	136	5	72	-42	-7	-71	-80	90	-15	-60	-13	97	20	44	-85	75	29
1690	86	-44	38	3	-62	-27	-39	3	23	-40	-23	24	37	11	5	-59	16	3	12	-6	15	-14	42	-43	43	-43	-23	-161	41	12	111	29	87	28	72	-55	27	-63	-97	76	15	-53	-2	111	14	18	-74	78	33
1691	74	-38	46	23	-66	-38	-53	7	23	-39	-24	21	39	0	-4	-71	19	1	6	-7	15	-31	21	-44	35	-78	-25	-161	26	24	108	36	41	59	67	-49	52	-53	-106	48	47	-59	26	114	22	6	-60	69	45
1692	57	-40	51	33	-57	-46	-64	11	27	-33	-8	32	47	-16	0	-64	17	-20	-1	-6	14	-50	16	-4	17	-76	-29	-135	-1	20	96	41	56	89	59	-37	72	-36	-110	41	72	-80	49	100	40	3	-37	38	58
1693	44	-48	57	5	-63	-49	-56	7	37	-13	14	48	45	-27	-3	-49	23	-21	-1	2	9	-51	30	4	4	-15	0	-90	-27	53	77	20	92	87	46	-33	62	-29	-97	37	91	-80	54	68	39	13	-15	5	54
1694	32	-58	84	-23	-58	-29	-59	-8	36	6	18	59	41	-17	0	-36	30	-19	1	12	-6	-49	56	-1	6	28	33	-43	-44	39	55	20	84	54	31	-17	36	-38	-72	51	101	-79	57	40	43	10	3	-13	47
1695	28	-53	97	-42	-55	3	-64	-6	29	12	12	77	31	-1	5	-36	26	-11	2	10	-9	-41	72	-32	6	44	70	-26	-11	38	48	17	55	46	21	-2	7	-50	-48	54	108	-58	28	20	13	5	7	-23	39
1696	26	-48	108	-83	-41	29	-58	-4	35	6	9	80	26	14	0	-33	26	1	4	20	-7	-27	63	-25	22	47	84	-12	-9	66	50	24	7	42	35	19	-22	-63	-14	50	99	-37	-2	14	-9	-4	-6	-7	38
1697	13	-63	113	-97	-31	33	-43	7	31	7	0	76	16	18	-7	-25	37	23	18	15	-11	-23	46	-23	35	67	74	-27	29	5	60	28	-6	35	47	28	-38	-58	19	39	88	-28	-32	9	-14	-5	-7	13	28
1698	-10	-76	102	-87	-21	11	-38	23	37	1	10	71	0	16	-15	-16	42	34	27	5	-16	-25	6	-9	53	79	45	-41	8	34	56	37	25	46	59	36	-49	-58	37	34	77	-32	-49	12	18	-9	-13	26	23
1699	-18	-85	84	-53	-17	-26	-36	30	40	-7	18	64	-17	-1	-15	-1	39	37	35	0	-15	-36	31	3	65	71	12	-59	-3	0	48	36	59	55	54	35	-49	-46	22	61	65	-45	-52	1	64	-5	-15	29	23
1700	-17	-96	64	-19	-12	-58	-28	36	42	-13	26	47	-32	-12	-17	3	38	19	39	-4	-9	-42	40	26	72	50	-3	-67	-33	65	25	30	94	68	32	34	-44	-47	1	95	45	-64	-34	-13	85	-7	-7	33	22
1701	5	-91	61	24	-4	-69	-23	33	35	-2	16	22	-41	-23	-11	-13	22	-10	38	-1	-13	-51	35	37	62	32	-9	-76	-59	103	10	22	126	55	1	30	-34	-48	-20	90	33	-79	-21	-24	83	-11	-26	38	20
1702	28	-94	67	28	15	-55	-18	28	28	10	19	4	-42	-24	-8	-20	16	-31	34	0	-13	-49	18	53	32	48	1	-81	-63	80	7	-1	145	26	-20	52	-20	-60	-48	96	35	-78	-19	-27	55	-16	-37	30	43
1703	46	-97	84	6	5	-28	0	11	25	19	17	-21	-38	-33	-16	-30	13	-19	33	-4	-30	-37	-30	67	6	95	15	-83	-27	71	3	-20	157	-13	-15	37	13	-62	-48	77	44	-66	-19	-27	30	-29	-37	25	65
1704	49	-107	98	-21	-9	5	25	-12	13	33	5	-42	-39	-41	-32	-27	15	9	40	-20	-42	-11	-19	63	-17	132	20	-88	-35	36	-14	-20	169	-28	1	28	25	-67	-48	63	48	-59	-1	-5	22	-39	-33	30	75
1705	42	-108	111	-49	-37	37	46	-30	10	45	3	-53	-41	-46	-31	-35	17	46	39	-39	-48	8	4	66	-35	145	4	-90	-45	22	-31	-11	178	-24	34	-2	30	-68	-30	53	59	-61	16	15	39	-32	-33	28	57
1706	40	-96	104	-23	-59	57	65	-32	2	66	-5	-58	-35	-56	-29	-46	5	45	42	-28	-43	22	47	51	-27	123	-27	-83	-50	55	-39	6	172	-10	62	-19	32	-63	-10	55	71	-62	22	34	53	-23	-29	22	30
1707	35	-93	91	4	-51	60	77	-33	-6	89	-12	-76	-24	-64	-34	-53	1	34	43	-20	-33	43	57	5	-23	82	-40	-75	-59	72	-28	6	155	2	66	-18	30	-68	1	66	74	-67	15	32	73	-14	-29	22	9
1708	27	-71	79	26	-36	45	82	-37	-22	111	-22	-95	-16	-65	-31	-82	-10	-4	41	-12	-39	52	76	0	-21	41	-41	-68	-61	64	0	10	121	-1	51	-7	36	-84	13	79	55	-74	16	27	60	-25	-39	20	7
1709	28	-62	63	39	-38	5	82	-42	-20	122	-13	-101	-12	-54	-26	-80	-18	-43	35	-8	-34	52	73	-23	-28	30	-28	-70	-46	12	29	8	97	-29	31	-3	39	-89	14	80	23	-86	19	15	41	-17	-50	24	16
1710	36	-36	57	28	-34	-41	78	-50	-20	122	-13	-105	-4	-39	-21	-69	-18	-65	27	-2	-44	46	65	-25	-26	41	-20	-58	-43	-30	49	19	80	-33	27	-10	37	-95	16	78	-3	-91	16	-4	9	-18	-53	35	52
1711	48	-25	52	7	-42	-63	78	-51	-28	121	-23	-107	-1	-36	-25	-49	-5	-48	30	-1	-45	42	51	-24	-10	78	-12	-58	6	-16	47	24	88	-57	24	-26	19	-97	28	73	-8	-94	12	-7	-13	-7	-63	39	71
1712	55	-26	52	-4	-39	-62	67	-43	-34	116	-35	-112	5	-24	-17	-40	12	-16	21	-4	-43	27	18	-35	13	71	-30	-61	22	0	35	34	124	-48	28	-33	-8	-97	28	61	-1	-86	14	-5	-19	-8	-71	37	87
1713	57	-42	49	-28	-40	-43	49	-20	-36	112	-50	-111	7	-28	-6	-41	16	31	26	-9	-32	13	32	-44	22	56	-45	-61	11	35	25	37	122	-27	30	-38	-23	-102	15	67	5	-60	17	2	-22	5	-72	25	81
1714	50	-67	46	-23	-44	-16	38	-11	-32	109	-60	-111	4	-32	2	-45	14	58	29	-3	-18	-8	42	-68	29	13	-46	-70	8	-8	10	36	111	-7	39	-42	-26	-107	8	55	-3	-59	13	-7	-23	-2	-71	31	64
1715	38	-78	45	-32	-32	-10	11	-2	-22	107	-67	-96	-2	-37	5	-40	1	61	23	-8	-7	-27	43	-48	29	25	-21	-78	-24	5	2	42	86	0	45	-25	-8	-118	-4	40	-5	-74	10	-29	-24	-4	-69	27	36
1716	-16	56	-37	62	-53	30	19	-10	89	-60	-21	42	-2	-106	4	-137	-34	24	63	-108	-135	50	-6	-18	14	-34	17	3	87	-2	34	-89	60	-1	6	-30	-190	63	48	1	1	-39	33	-18	-29	-17	14	20	24
1717	-19	34	-30	57	-15	16	19	-14	96	-60	-21	4	1	-108	-17	-131	-45	13	73	-109	-129	49	-12	-30	16	-29	21	7	83	-13	32	-91	64	-9	-3	-27	-182	84	39	-4	-2	-53	30	-11	-24	-21	21	19	43
1718	-16	27	-29	53	8	11	19	-17	77	-56	-14	-37	2	-113	-15	-124	-59	9	76	-102	-124	46	-10	-24	7	-26	23	10	76	-13	24	-89	75	-16	-13	-25	-169	80	40	-2	-10	-55	29	-5	-17	-21	18	30	54
1719	-9	27	-26	43	27	-4	32	-22	57	-42	-13	-70	3	-110	-8	-114	-57	1	75	-101	-111	48	-9	-7	6	-29	25	12	66	-10	18	-78	79	-21	-23	-32	-163	81	27	5	-15	-38	12	7	-10	-20	15	42	53
1720	3	26	-15	40	64	-8	35	-27	45	-29	-4	-107	3	-101	14	-95	-51	-2	68	-101	-94	52	-15	4	-6	-28	25	10	56	-1	17	-66	79	-17	-32	-44	-149	70	-2	6	-13	-25	-14	6	-5	-17	13	39	51
1721	20	23	-5	42	65	-6	42	-24	44	-23	-8	-144	0	-90	23	-78	-51	-2	62	-98	-73	53	-21	-2	-23	-31	21	15	64	4	2	-68	80	-17	-36	-45	-142	65	-21	13	-10	-27	-36	5	-3	-13	1	35	40
1722	34	14	7	39	71	-4	54	-20	56	-31	-10	-176	-1	-96	35	-67	-29	-5	58	-92	-63	52	-15	-16	-31	-32	19	15	69	9	-10	-75	79	-16	-37	-50	-137	59	-32	23	5	-36	-50	-9	-8	-14	6	35	41
1723	40	21	3	40	27	3	73	-19	68	-38	-17	-206	-1	-103	2	-62	-29	-3	55	-92	-61	50	-16	-16	-38	-25	20	17	83	10	-21	-78	83	-22	-38	-49	-139	65	-39	28	14	-35	-63	-16	-12	-21	10	43	37
1724	42	15	-5	30	-44	8	83	-14	78	-44	-16	-219	-2	-107	-30	-57	-44	-1	54	-85	-51	47	-19	-19	-46	-20	26	15	79	13	-30	-82	90	-24	-41	-52	-143	75	-48	24	15	-36	-78	-17	-21	-25	20	51	33
1725	42	14	-14	37	-104	11	98	-3	85	-46	-16	-221	-1	-103	-29	-51	-75	-1	59	-85	-48	41	-17	-23	-49	-18	30	15	78	-3	-38	-76	90	-24	-49	-54	-151	82	-66	10	16	-40	-92	-19	-29	-24	34	53	33
1726	39	12	-24	45	-131	16	101	-1	94	-47	-7	-210	-2	-99	-22	-41	-78	1	53	-82	-45	33	-17	-36	-55	-10	32	14	65	-13	-41	-72	84	-22	-41	-59	-141	76	-86	-5	16	-46	-109	-16	-42	-17	39	20	33
1727	37	18	-29	75	-112	8	99	5	99	-39	-1	-205	0	-93	-6	-34	-76	8	59	-80	-45	25	-18	-37	-55	-7	29	13	56	-21	-45	-64	68	-18	-35	-57	-133	79	-100	-17	17	-53	-125	-15	-51	-13	14	-4	45
1728	38	22	-31	81	-118	5	105	3	82	-33	2	-188	0	-82	7	-26	-55	17	60	-81	-44	13	-20	-32	-55	-6	30	12	50	-7	-41	-60	45	-15	-23	-55	-121	82	-87	-24	12	-39	-122	-18	-58	-16	2	-12	56
1729	32	26	-32	82	-128	-1	112	12	75	-29	3	-170	0	-73	-5	-23	-36	18	70	-74	-36	2	-16	-43	-43	-19	32	11	50	11	-34	-57	20	-7	-16	-53	-107	88	-62	-26	6	-50	-96	-24	-61	-13	-16	-19	59
1730	32	31	-24	80	-132	-5	109	10	66	-28	-1	-149	3	-66	-11	-16	-27	23	72	-71	-31	-16	-23	-42	-26	-11	38	2	58	24	-18	-59	3	-5	-13	-47	-93	96	-63	-28	-5	-46	-88	-29	-61	-19	-14	-14	56
1731	26	34	-22	75	-174	-6	100	4	67	-24	-1	-153	6	-63	-35	-5	-29	29	75	-62	-23	-23	-25	-59	-17	-21	40	0	63	37	0	-59	-22	1	-3	-42	-84	97	-43	-29	-15	-72	-49	-31	-60	-20	-4	-21	58
1732	26	40	-11	74	-198	-3	102	-4	57	-31	-3	-152	12	-62	-28	0	-66	28	79	-63	-26	-35	-23	-69	-2	-21	42	-5	71	42	11	-62	-41	7	4	-38	-62	97	-28	-34	-25	-84	-28	-27	-60	-23	11	-31	73
1733	29	45	-7	66	-212	-4	96	-16	38	-30	-3	-151	19	-64	-19	7	-81	26	79	-68	-21	-44	-31	-71	5	-25	48	-6	80	42	29	-56	-55	9	5	-33	-41	98	-3	-35	-21	-86	-2	-19	-63	-30	17	-43	92
1734	34	55	-3	73	-190	0	92	-27	25	-25	-6	-145	24	-63	-16	16	-88	11	86	-71	-11	-57	-34	-82	21	-24	52	-2	86	37	42	-60	-62	12	6	-30	-27	95	13	-31	-23	-93	7	-10	-60	-32	23	-38	112
1735	34	58	-6	70	-163	-4	86	-42	29	-20	-14	-135	25	-59	17	31	-88	10	86	-71	-4	-70	-43	-74	26	-19	56	0	88	33	55	-54	-73	17	6	-30	-23	86	15	-21	-30	-81	5	-2	-66	-34	30	2	131
1736	25	59	-11	76	-163	2	84	-53	50	-26	-23	-124	22	-59	17	33	-58	10	94	-69	-9	-90	-42	-68	33	-17	60	3	90	28	59	-55	-83	16	6	-35	-27	72	20	-18	-34	-84	2	-1	-75	-36	30	32	133
1737	9	57	-12	81	-179	1	86	-57	65	-29	-28	-107	23	-60	47	41	-43	17	92	-69	-3	-105	-40	-45	37	-12	68	6	89	13	68	-60	-70	17	6	-42	-15	59	20	-25	-53	-72	0	-3	-84	-48	20	30	126
1738	-3	63	-7	77	-213	3	83	-45	74	-33	-27	-88	18	-58	29	46	-24	23	92	-64	5	-123	-42	-32	38	-6	69	-1	86	0	66	-61	-54	9	5	-48	-10	44	26	-39	-62	-67	15	-9	-94	-53	0	-4	108
1739	-6	66	-3	75	-233	7	77	-37	73	-36	-30	-66	17	-59	33	52	-38	22	99	-67	13	-138	-35	-42	36	-11	73	-1	70	-21	64	-70	-45	-4	7	-47	0	23	44	-43	-63	-74	36	-10	-105	-60	-7	-5	85
1740	-2	76	11	62	-268	7	76	-30	68	-35	-31	-47	17	-59	32	58	-46	31	109	-75	25	-151	-35	-36	35	-13	80	-1	54	-42	55	-67	-47	-21	-2	-46	-1	18	50	-38	-54	-62	46	-13	-115	-65	-13	2	66
1741	2	56	16	52	-221	-1	71	-25	50	-30	-30	-36	18	-59	12	64	-46	38	113	-81	29	-161	-26	-53	33	-18	77	4	33	-47	51	-58	-61	-24	-13	-37	-1	29	44	-29	-41	-75	45	-13	-133	-65	-20	36	56
1742	8	52	25	30	-176	-12	77	-24	36	-23	-30	-26	17	-54	-8	66	-62	45	110	-76	29	-164	-24	-50	22	-17	70	8	16	-39	45	-56	-77	-25	-27	-32	-4	54	42	-29	-26	-75	38	-1	-137	-59	-27	39	63
1743	11	46	33	8	-138	-17	70	-18	12	-21	-29	-15	19	-50	5	59	-81	44	94	-69	28	-164	-16	-54	8	-15	61	12	13	-34	32	-51	-87	-20	-46	-31	-11	71	46	-27	-22	-78	34	6	-138	-57	-25	36	66
1744	11	45	38	6	-108	-26	75	-16	9	-12	-28	-10	15	-49	11	58	-68	40	69	-66	33	-162	-13	-60	-9	-9	53	13	5	-38	22	-40	-84	-14	-57	-33	-23	72	37	-22	-23	-76	24	12	-134	-60	-20	17	80
1745	16	48	29	4	-122	-26	60	-6	7	-6	-24	-15	12	-39	56	50	-57	48	44	-65	27	-157	-10	-65	-30	2	43	13	-3	-40	3	-35	-85	-15	-59	-34	-32	65	24	-18	-20	-72	10	15	-133	-45	2	18	94
1746	15	39	22	5	-102	-28	58	-8	5	3	-18	-20	8	-34	86	48	-10	57	39	-64	22	-161	-15	-55	-32	11	33	12	-1	-43	-8	-19	-84	-15	-57	-30	-27	61	29	-19	-16	-58	12	10	-137	-43	9	16	108
1747	10	43	16	2	-79	-29	38	-7	16	10	-14	-20	10	-25	80	53	27	70	36	-68	21	-165	-16	-32	-33	19	31	14	13	-38	-16	-14	-87	-15	-58	-34	-24	59	30	-26	-3	-38	11	2	-142	-31	7	7	108
1748	10	42	6	-5	-28	-29	30	-8	12	19	-14	-26	10	-17	58	57	30	73	31	-74	27	-164	-20	1	-29	27	29	8	27	-29	-11	-15	-84	-9	-59	-33	-16	69	44	-31	2	-6	22	-11	-147	-29	-2	-13	109
1749	2	35	0	-14	-15	-29	16	-7	28	20	-13	-20	9	-14	15	64	4	72	20	-79	32	-157	-26	4	-30	29	24	9	36	-25	-11	-23	-67	-5	-63	-34	-27	72	54	-39	1	-7	31	-22	-149	-29	-17	-53	108
1750	4	30	2	-5	17	-21	24	-17	44	14	-12	-21	11	-13	-4	58	-32	71	22	-85	25	-154	-24	6	-29	36	20	7	42	-16	-10	-26	-54	-5	-75	-32	-24	75	52	-42	5	2	35	-26	-151	-30	-28	-69	112
1751	10	24	0	1	30	-11	32	-17	48	8	-13	-16	16	-20	2	62	-45	70	16	-89	26	-148	-19	5	-29	39	18	11	40	4	-10	-32	-48	-1	-75	-38	-25	78	45	-47	11	18	36	-37	-146	-32	-39	-80	109
1752	19	19	-4	-4	-112	-1	36	-19	50	-1	-12	-27	23	-29	-26	58	-35	68	25	-90	22	-139	-21	2	-32	39	13	14	46	20	-6	-40	-51	-2	-72	-38	-28	77	28	-49	15	19	24	-42	-136	-39	-56	-57	101
1753	29	16	-16	-20	-138	7	49	-22	51	-8	-9	-28	27	-37	-29	49	-50	64	26	-95	15	-127	-9	24	-36	34	16	13	56	36	-7	-43	-50	5	-77	-40	-24	75	10	-52	8	41	0	-44	-122	-37	-52	-41	94
1754	23	21	-30	-29	-131	11	56	-26	47	-10	-4	-30	34	-43	-47	45	-63	55	15	-95	6	-108	-15	54	-34	26	18	13	75	36	-7	-43	-57	11	-83	-37	-26	73	-7	-60	7	59	-20	-44	-110	-41	-58	-27	90
1755	16	24	-44	-37	-62	13	58	-35	58	-6	-4	-32	38	-39	-36	47	-93	50	7	-93	7	-91	-13	78	-38	16	17	1	81	31	-4	-53	-62	28	-88	-26	-26	73	-26	-67	-4	74	-54	-36	-99	-41	-60	-8	83
1756	8	27	-50	-43	-32	22	62	-45	42	-3	12	-26	35	-36	-2	49	-80	50	2	-87	14	-76	-9	93	-43	14	17	-4	85	37	-8	-49	-65	37	-93	-28	-27	63	-18	-75	-10	85	-50	-31	-80	-34	-48	7	74
1757	0	28	-44	-46	17	32	73	-58	32	-2	13	-28	31	-38	26	41	-59	46	7	-80	13	-64	-12	99	-48	8	14	-13	77	37	-11	-48	-64	40	-96	-27	-28	63	-23	-85	-13	94	-52	-19	-70	-32	-46	8	63
1758	-3	29	-46	-48	25	45	68	-62	30	-9	21	-31	24	-46	53	39	-17	42	6	-80	11	-53	-9	100	-53	8	7	-10	77	30	-11	-52	-54	45	-94	-35	-32	55	-24	-85	-12	102	-48	-19	-56	-24	-21	-4	52
1759	-7	31	-40	-46	-26	54	62	-65	20	-14	27	-46	16	-53	41	30	22	29	0	-76	2	-38	-12	101	-59	-2	-5	-14	80	21	-18	-49	-47	46	-94	-38	-45	52	-25	-91	-21	104	-45	-19	-43	-25	-6	3	43
1760	-9	30	-41	-58	-73	58	64	-65	25	-10	22	-47	13	-62	11	26	12	8	-10	-74	-10	-18	-10	93	-62	-11	-10	-14	78	17	-26	-49	-46	43	-96	-45	-47	34	-13	-88	-23	93	-33	-25	-25	-23	1	-5	41
1761	-6	19	-38	-54	-94	57	64	-58	16	-10	21	-48	21	-67	-23	25	-9	-10	-22	-76	-9	10	-5	83	-64	-20	-14	-16	77	21	-34	-40	-48	40	-108	-55	-43	23	18	-90	-15	76	6	-37	-9	-26	13	-12	37
1762	3	17	-30	-41	-92	40	60	-48	18	-4	16	-37	30	-68	-37	24	-53	-22	-41	-72	-2	43	1	71	-65	-29	-21	-20	72	24	-37	-37	-37	39	-105	-55	-35	20	42	-84	-13	59	24	-42	9	-18	10	-45	42
1763	15	11	-21	-36	-32	28	57	-47	19	-2	15	-17	36	-62	1	28	-88	-20	-46	-60	5	70	-3	60	-62	-32	-27	-18	72	28	-41	-34	-32	39	-99	-54	-43	11	86	-80	2	45	75	-43	35	-13	15	-71	42
1764	28	3	-5	-31	-1	10	55	-43	13	-2	9	0	42	-62	7	22	-57	-15	-40	-57	1	88	0	77	-58	-31	-29	-13	59	24	-37	-36	-25	42	-88	-50	-36	12	86	-70	9	61	77	-49	53	-14	23	-114	39
1765	41	-10	7	-27	-28	-4	47	-43	10	-11	16	7	42	-61	11	27	-50	-13	-40	-50	4	99	-6	86	-54	-31	-27	-6	68	27	-34	-39	-25	53	-81	-42	-31	13	55	-52	8	80	47	-56	73	-13	7	-131	34
1766	57	-16	11	-21	-33	-15	48	-37	-2	-6	16	-12	39	-60	-17	28	-37	-3	-33	-47	-5	101	-11	96	-47	-37	-25	-7	58	27	-28	-38	-29	51	-76	-26	-19	18	10	-34	10	101	10	-59	83	-10	-1	-116	35
1767	72	-4	23	-6	-23	-22	45	-32	-9	-9	15	-18	39	-57	-14	26	-41	11	-22	-44	-9	102	-13	103	-43	-49	-22	-3	61	27	-28	-40	-31	55	-69	-19	-14	22	-13	-17	16	112	-22	-68	88	-5	-10	-87	42
1768	83	5	23	4	-5	-19	37	-25	-7	-11	19	-20	40	-48	-19	29	-32	22	-9	-47	-8	99	-14	124	-38	-50	-17	-3	56	23	-28	-43	-23	49	-63	-14	-5	25	-19	-13	18	137	-28	-67	86	-15	-13	-64	40
1769	92	10	30	10	-21	-18	22	-16	-11	-6	21	-17	38	-51	-48	29	-30	43	1	-44	-3	99	-16	131	-37	-53	-10	-4	40	23	-27	-41	-19	60	-53	-8	0	32	-16	-11	9	140	-26	-69	84	-17	-5	-53	33
1770	96	2	24	14	-21	-14	14	-9	-20	-12	23	-16	37	-49	-96	30	-48	61	12	-46	-5	99	-19	126	-40	-53	-10	-1	36	34	-33	-54	-19	63	-49	-3	-4	39	-12	-7	16	133	-23	-65	81	-16	-13	-33	28
1771	95	-3	10	17	-10	-9	10	0	-19	-15	31	-19	35	-53	-111	28	-94	76	11	-50	-4	98	-11	112	-36	-50	-10	-2	41	41	-33	-52	-23	67	-50	0	-1	46	-14	-11	-2	120	-23	-59	78	-24	-7	2	27
1772	89	-4	-22	23	25	-10	-2	-7	-18	-23	34	-19	31	-61	-94	34	-132	89	7	-59	-3	99	-8	97	-33	-44	-8	4	52	51	-30	-60	-31	61	-46	-1	-5	67	-19	-20	-2	109	-39	-63	75	-20	-5	8	36
1773	82	-15	-44	30	78	-7	-7	-16	2	-29	36	-31	27	-76	-71	38	-137	97	22	-67	-3	102	6	98	-30	-38	-10	-2	57	58	-18	-54	-36	49	-39	-1	-13	71	-16	-39	-5	115	-39	-60	72	-8	-15	22	45
1774	68	-33	-59	21	12	-2	-7	-27	24	-24	33	-22	28	-84	-42	30	-131	101	28	-70	-15	102	2	109	-23	-36	-11	1	68	55	-11	-50	-45	37	-29	0	-12	71	-18	-57	-7	131	-44	-61	66	1	-24	14	51
1775	57	-44	-61	16	-44	0	-19	-42	38	-16	23	-19	30	-84	-42	26	-95	101	36	-78	-20	102	11	125	-16	-31	-10	-3	79	56	-1	-37	-45	24	-32	5	-19	61	-19	-71	-4	149	-46	-62	66	8	-44	14	49
1776	46	-55	-66	10	-123	3	-28	-43	42	-1	20	-12	28	-75	-41	22	-73	98	23	-73	-25	100	15	122	-13	-24	-7	-5	89	50	3	-19	-45	20	-30	9	-25	53	-8	-80	-13	150	-30	-61	67	5	-52	14	57
1777	42	-51	-75	7	-109	9	-44	-44	32	7	19	-10	26	-57	-68	17	-59	90	17	-78	-30	96	15	107	-11	-23	-10	-5	91	49	7	-19	-35	14	-38	12	-33	46	1	-90	-10	138	-18	-64	61	8	-51	28	69
1778	38	-61	-86	0	-89	14	-45	-45	13	6	19	-12	19	-48	-75	25	-66	69	20	-74	-26	88	12	85	-13	-20	-13	-4	96	41	7	-28	-41	17	-52	12	-26	40	1	-95	-13	120	-10	-63	45	7	-59	32	77
1779	37	-73	-96	10	-47	18	-49	-37	11	3	22	-20	13	-47	-80	35	-61	51	25	-70	-21	76	1	74	-20	-24	-11	-6	95	42	7	-36	-47	20	-69	10	-24	33	-4	-97	-14	107	-14	-63	29	15	-68	31	87
1780	34	-88	-81	10	-50	27	-44	-35	16	-2	19	-34	7	-50	-90	41	-63	37	27	-62	-15	60	0	57	-38	-29	-14	-5	95	40	-3	-43	-52	20	-68	17	-26	32	-17	-99	-13	88	-36	-66	10	15	-68	29	92
1781	27	-78	-65	8	-62	32	-46	-27	41	-1	7	-43	1	-46	-82	41	-71	37	27	-54	-12	41	-4	54	-58	-27	-17	-4	82	34	-20	-39	-46	19	-74	18	-26	36	-21	-94	-13	85	-40	-69	-1	12	-50	-7	99
1782	17	-72	-44	6	-88	36	-42	-27	68	-2	-1	-51	-2	-40	-76	37	-87	34	17	-49	-9	22	-11	44	-68	-22	-23	-3	68	18	-38	-34	-30	23	-76	18	-24	39	-14	-92	-22	77	-38	-71	-19	6	-20	-51	97
1783	7	-59	-22	3	-99	35	-57	-20	86	8	-5	-61	-10	-38	-92	41	-104	29	3	-51	-4	15	-16	29	-77	-23	-33	-4	41	2	-52	-29	-10	28	-81	19	-20	35	-21	-79	-30	68	-39	-74	-24	-1	-4	-79	104
1784	5	-51	-10	10	-100	35	-57	-13	93	8	-1	-69	-15	-32	-94	35	-138	24	-1	-60	-14	15	-24	20	-84	-16	-44	-6	25	-3	-63	-30	-1	29	-80	18	-18	37	-19	-68	-32	69	-36	-67	-20	-17	1	-100	107
1785	2	-36	-7	8	-93	36	-64	-14	110	8	1	-77	-33	-34	-96	34	-148	24	-14	-70	-26	12	-26	20	-85	-15	-48	-7	17	-3	-75	-31	1	24	-76	9	-13	40	-21	-56	-33	79	-40	-62	-19	-24	-10	-81	103
1786	11	-32	-15	7	-56	34	-64	-14	125	6	2	-82	-34	-35	-113	28	-154	26	-10	-71	-36	15	-30	29	-88	-8	-53	-3	21	-1	-79	-31	-7	10	-77	-1	-20	52	-21	-61	-37	93	-44	-51	-25	-26	-28	-60	105
1787	18	-31	-19	-5	-80	37	-44	-13	135	6	1	-77	-38	-34	-116	22	-170	22	-17	-66	-42	13	-25	34	-84	-8	-53	-3	24	1	-81	-34	-9	2	-73	-3	-22	64	-18	-66	-39	100	-44	-40	-25	-28	-40	-28	105
1788	28	-36	-23	-11	-103	41	-29	-7	132	5	-1	-71	-30	-37	-105	24	-162	23	-24	-64	-33	10	-20	31	-81	-13	-50	1	28	2	-79	-36	-23	-2	-78	-4	-29	61	-18	-73	-43	92	-46	-37	-30	-31	-34	6	110
1789	36	-23	-30	-14	-130	52	-1	6	131	5	-9	-64	-28	-41	-118	18	-136	22	-35	-68	-34	0	-13	33	-76	-20	-47	5	26	7	-72	-37	-30	-9	-68	0	-23	60	-31	-71	-42	86	-56	-44	-37	-36	-21	35	110
1790	39	-5	-26	-16	-128	56	20	8	126	-5	-21	-66	-31	-46	-107	23	-115	29	-45	-67	-25	-8	-5	24	-77	-24	-44	4	29	18	-70	-36	-28	-6	-59	2	-19	59	-31	-58	-44	74	-50	-46	-50	-27	18	58	105
1791	37	8	-24	-19	-98	60	45	6	116	-15	-28	-65	-36	-48	-110	20	-102	36	-51	-67	-32	-19	-2	15	-65	-29	-44	1	42	23	-66	-43	-13	-17	-55	0	-10	58	-44	-42	-40	65	-58	-54	-65	-23	41	73	97
1792	32	23	-18	-22	-91	58	59	2	111	-13	-36	-67	-38	-61	-132	33	-112	39	-58	-72	-19	-25	-3	2	-51	-29	-38	-1	53	20	-57	-37	-2	-27	-63	-4	-8	58	-44	-28	-37	61	-54	-53	-68	-21	61	75	89
1793	29	28	-21	-18	-86	47	56	-5	115	-8	-44	-71	-47	-57	-123	40	-134	42	-61	-76	-15	-24	-5	-6	-41	-23	-34	-13	54	9	-42	-33	-7	-31	-65	-12	-2	60	-57	-18	-37	57	-62	-54	-77	-16	73	68	83
1794	23	33	-23	-15	-85	38	50	-16	144	1	-41	-73	-62	-54	-106	42	-135	42	-68	-74	-9	-27	-1	-25	-42	-26	-38	-15	45	0	-34	-31	-11	-31	-61	-15	2	62	-66	-18	-29	46	-73	-45	-81	-16	97	57	90
1795	12	33	-17	-2	-65	36	63	-26	181	8	-35	-65	-77	-40	-104	41	-108	39	-68	-69	-5	-41	-10	-28	-40	-34	-40	-18	39	-5	-30	-27	-34	-37	-56	-23	10	53	-66	-4	-27	36	-78	-41	-94	-13	114	36	85
1796	0	39	-20	9	-35	38	66	-32	213	11	-36	-62	-89	-28	-84	42	-96	39	-68	-71	-7	-64	-5	-18	-31	-37	-40	-21	28	-8	-21	-34	-47	-43	-47	-22	20	51	-82	-3	-28	41	-97	-34	-107	-11	119	21	87
1797	-11	34	-30	10	31	35	55	-39	228	5	-28	-60	-98	-26	-89	49	-95	33	-63	-71	3	-85	-6	-29	-25	-43	-43	-17	27	-18	-14	-35	-64	-48	-40	-18	20	38	-89	7	-24	31	-102	-24	-127	-19	121	15	71
1798	-14	26	-28	9	36	32	45	-44	226	-2	-29	-72	-106	-35	-59	56	-98	29	-43	-71	12	-98	-5	-34	-18	-48	-43	-25	28	-23	-8	-43	-70	-62	-42	-14	27	21	-93	12	-29	26	-101	-14	-137	-21	120	20	50
1799	-19	12	-39	-2	-31	30	27	-46	226	-5	-32	-70	-115	-50	-24	69	-85	24	-37	-70	22	-111	-16	-46	-15	-49	-35	-27	28	-37	-5	-47	-77	-73	-43	-9	37	6	-91	10	-23	27	-103	1	-144	-27	119	23	30
1800	-17	-1	-47	-2	-114	15	28	-48	208	-4	-30	-71	-120	-59	-40	84	-40	24	-27	-72	35	-120	-26	-53	-17	-43	-23	-28	24	-39	-1	-49	-79	-80	-45	2	45	6	-86	0	-21	23	-102	2	-148	-21	109	8	27
1801	-29	-17	-48	-3	-180	10	31	-55	188	-2	-34	-58	-127	-59	-63	93	-56	24	-34	-77	51	-127	-31	-60	-22	-35	-18	-28	14	-48	-2	-44	-96	-75	-44	22	52	11	-80	-4	-21	20	-111	5	-154	-29	105	14	27
1802	-41	-36	-44	2	-220	0	33	-60	167	1	-35	-45	-129	-49	-73	94	-78	23	-28	-80	54	-135	-29	-72	-22	-30	-10	-29	9	-54	-1	-41	-109	-66	-44	39	51	15	-66	-13	-26	10	-104	3	-158	-31	114	21	33
1803	-43	-47	-33	10	-220	-11	36	-64	156	5	-31	-28	-133	-41	-63	91	-110	17	-22	-84	50	-142	-17	-80	-21	-27	-9	-28	-2	-61	-3	-32	-133	-57	-45	55	50	18	-51	-14	-24	0	-91	-1	-160	-39	147	25	32
1804	-54	-57	-36	1	-248	-21	34	-50	159	7	-29	-27	-134	-30	-50	92	-104	8	-7	-79	41	-140	-23	-83	-17	-32	-3	-30	-16	-61	-1	-27	-148	-56	-42	66	34	0	-42	-4	-23	-1	-80	0	-148	-34	183	9	28
1805	-51	-66	-38	-5	-230	-26	40	-42	168	8	-29	-25	-125	-22	-29	89	-77	-5	10	-74	29	-138	-25	-63	-20	-35	2	-29	-29	-70	-3	-21	-154	-61	-50	69	24	-6	-36	6	-26	19	-73	-2	-142	-29	211	-12	35
1806	-52	-72	-38	-15	-195	-29	36	-32	182	11	-31	-19	-111	-19	-6	86	-40	-14	12	-76	27	-130	-29	-32	-16	-35	12	-22	-37	-78	-6	-23	-151	-64	-62	64	17	-10	-28	19	-23	53	-63	-5	-133	-35	210	-30	41
1807	-48	-75	-42	-13	-141	-34	26	-22	178	9	-33	-16	-94	-27	23	79	2	-19	1	-77	21	-123	-40	-5	-23	-33	10	-19	-44	-89	-6	-25	-142	-62	-80	61	9	9	-23	20	-22	70	-55	-10	-122	-40	195	-16	44
1808	-44	-79	-38	-6	-63	-26	15	-31	172	4	-34	3	-83	-28	-10	75	15	-10	-12	-74	13	-111	-43	-8	-31	-33	-1	-15	-49	-93	-15	-29	-131	-61	-85	61	-13	19	-7	17	-18	65	-31	0	-110	-49	184	-27	42
1809	-43	-82	-24	7	-4	-10	-1	-32	152	0	-30	19	-70	-33	-26	58	-19	-14	-15	-70	-13	-97	-43	-25	-45	-30	-21	-6	-58	-85	-24	-37	-124	-61	-84	61	-33	23	0	18	-7	43	-25	7	-98	-55	164	-48	35
1810	-50	-82	-5	14	-12	4	-2	-26	134	-4	-22	34	-60	-41	-62	52	-57	-6	-13	-59	-24	-82	-38	-58	-56	-32	-32	-2	-66	-79	-35	-47	-121	-61	-70	54	-41	27	-9	23	-9	16	-36	9	-83	-58	144	-75	21
1811	-49	-74	4	16	-48	12	-11	-10	118	-5	-15	36	-52	-43	-73	43	-100	-7	-7	-50	-36	-63	-37	-96	-62	-28	-38	2	-71	-63	-45	-55	-114	-53	-54	47	-40	12	-18	29	1	-14	-45	-1	-63	-55	123	-55	21
1812	-46	-65	-1	15	-39	17	-3	4	81	-4	-9	39	-51	-45	-41	37	-111	-2	-3	-46	-32	-48	-42	-92	-46	-27	-33	7	-61	-47	-43	-58	-106	-44	-38	43	-28	8	-31	31	8	-7	-51	-17	-45	-58	110	-20	19
1813	-48	-53	-7	21	6	22	2	9	58	-2	-3	36	-48	-50	-26	37	-88	-4	-1	-50	-22	-37	-44	-65	-23	-26	-22	8	-38	-41	-26	-52	-95	-36	-30	42	-19	11	-46	31	20	17	-61	-27	-31	-60	119	0	15
1814	-51	-48	-2	45	72	28	2	7	33	-2	2	29	-43	-52	-5	45	-70	4	-2	-56	-6	-31	-44	-38	5	-23	-17	5	-25	-37	-3	-44	-84	-22	-22	48	-15	38	-58	32	20	32	-68	-35	-29	-61	125	9	21
1815	-55	-42	-5	60	101	29	2	12	24	-5	8	27	-43	-54	-7	56	-53	4	1	-59	3	-30	-48	-29	24	-28	-14	7	-20	-44	23	-40	-77	-7	-2	47	-21	62	-66	30	17	30	-78	-29	-21	-63	143	24	25
1816	-54	-30	-20	81	106	27	8	10	21	-11	14	24	-40	-58	9	62	-38	10	26	-66	6	-24	-45	-36	37	-30	-10	5	-22	-54	40	-41	-62	2	3	39	-24	76	-67	24	17	7	-79	-26	-29	-59	142	49	32
1817	-50	-19	-41	87	66	22	15	0	26	-12	17	19	-43	-57	17	69	-16	18	42	-70	17	-19	-38	-29	50	-32	-1	9	-33	-61	58	-44	-52	14	14	36	-27	84	-70	8	18	18	-93	-25	-24	-58	134	61	35
1818	-40	-11	-53	81	56	17	24	-12	31	-18	23	3	-40	-55	26	67	5	23	60	-70	14	-9	-32	-25	54	-36	9	8	-38	-63	67	-52	-39	13	16	35	-34	85	-66	-3	14	31	-89	-22	-21	-59	105	57	37
1819	-43	-11	-54	65	8	7	44	-26	38	-18	24	-11	-37	-56	20	60	11	17	67	-62	11	1	-15	-5	57	-47	22	6	-30	-60	72	-60	-30	10	11	33	-29	76	-48	-18	12	61	-82	-12	-22	-55	70	46	45
1820	-49	-7	-45	47	-11	-3	51	-32	50	-22	23	-18	-41	-59	1	59	2	14	66	-55	6	8	-8	-6	54	-52	34	3	-22	-54	71	-69	-23	-4	-8	36	-25	62	-23	-20	18	73	-57	-7	-20	-53	30	31	49
1821	-46	-7	-40	27	-43	-10	53	-26	54	-24	25	-22	-44	-66	-7	59	-28	4	57	-44	1	11	1	-18	43	-57	42	2	-8	-50	67	-66	-21	-14	-31	40	-19	52	7	-29	26	67	-23	-11	-12	-42	-6	22	54
1822	-56	-3	-28	-2	-27	-12	36	-26	44	-22	26	-18	-56	-70	-3	62	-50	-3	44	-36	0	14	6	-36	17	-58	40	1	-3	-44	53	-68	-22	-17	-61	43	-26	31	32	-30	30	42	3	-7	-8	-29	-26	-5	61
1823	-55	-2	-24	-27	-59	-10	34	-33	16	-28	22	-8	-57	-72	6	54	-60	-11	34	-27	-9	11	16	-36	-7	-55	39	1	-3	-43	31	-68	-30	-22	-92	44	-25	31	51	-23	36	37	25	-8	-15	-23	-39	-31	68
1824	-53	8	-17	-44	-115	-8	24	-38	-18	-23	26	-2	-63	-69	10	54	-44	-26	18	-27	1	9	19	-18	-40	-49	30	1	-5	-51	4	-63	-37	-19	-123	41	-24	41	61	-13	40	46	31	-4	-17	-13	-37	-76	93
1825	-52	12	-8	-56	-143	-8	27	-29	-32	-23	23	-2	-70	-66	18	52	-33	-27	-3	-29	6	8	18	-1	-74	-42	18	-1	-9	-54	-25	-55	-47	-19	-144	38	-10	44	59	-16	38	63	24	4	-19	-5	-35	-93	118
1826	-43	16	-10	-72	-232	-4	29	-30	-38	-9	23	2	-68	-58	65	52	-10	-33	-11	-29	14	1	14	13	-108	-38	5	-1	-13	-59	-55	-46	-51	-17	-160	29	4	45	60	-8	36	78	20	-3	-22	-1	-26	-125	139
1827	-32	17	-3	-80	-208	-3	17	-24	-40	9	23	0	-60	-45	94	59	46	-38	-17	-27	15	-6	11	22	-135	-34	-8	-3	-13	-64	-88	-37	-48	-13	-172	22	23	37	58	0	33	96	16	-8	-24	3	-15	-140	152
1828	-30	23	-8	-79	-179	-4	0	-16	-55	20	27	-6	-51	-32	99	65	83	-39	-22	-22	24	-11	8	22	-156	-29	-20	-4	-19	-61	-113	-27	-37	-5	-175	25	32	40	33	2	28	101	0	-8	-27	4	0	-128	156
1829	-16	22	-9	-70	-117	-2	-15	-14	-64	26	29	-15	-42	-19	41	72	80	-32	-24	-23	32	-21	11	17	-174	-29	-33	-1	-16	-56	-135	-26	-43	-5	-177	29	35	42	23	3	28	94	-4	-7	-29	13	9	-105	163
1830	-10	29	3	-57	-44	0	-20	-14	-52	20	22	-17	-30	-23	-12	73	35	-24	-23	-26	35	-21	9	-16	-184	-31	-34	-1	-6	-51	-152	-34	-43	-3	-176	33	43	49	6	13	18	55	-23	3	-22	16	11	-53	163
1831	-2	37	7	-46	-27	7	-23	-21	-24	22	20	-19	-20	-28	-42	75	-9	-17	-17	-35	35	-17	-4	-56	-190	-35	-33	2	-4	-53	-162	-35	-45	4	-171	29	40	57	-9	20	19	15	-32	-1	-20	14	-15	-16	166
1832	6	47	9	-51	21	14	-19	-36	2	17	18	-25	-15	-25	-46	73	-34	-12	-9	-32	27	-7	-11	-90	-201	-33	-36	4	-8	-46	-169	-38	-51	13	-161	30	36	54	-20	24	16	-22	-46	-4	-10	10	-36	45	157
1833	11	58	9	-54	92	19	-14	-47	15	13	18	-23	-13	-20	-20	64	-48	-11	4	-38	19	1	-13	-87	-201	-34	-38	9	-17	-42	-175	-44	-53	22	-159	27	26	50	-20	22	10	-19	-38	-18	-4	2	-61	76	151
1834	9	61	2	-60	98	26	-16	-51	17	4	18	-17	-7	-24	-34	64	-51	-7	-3	-42	29	13	-7	-62	-195	-29	-35	-1	-12	-27	-173	-48	-61	23	-160	21	32	45	-29	20	17	2	-35	-35	6	-10	-73	103	131
1835	3	62	1	-61	71	33	-21	-58	16	-2	18	-14	-4	-34	-31	59	-69	-9	-3	-52	36	23	-5	-51	-185	-32	-29	2	-11	-10	-168	-51	-67	28	-159	11	36	32	-23	26	11	5	-20	-51	5	-16	-93	100	119
1836	-5	65	-4	-73	19	48	-38	-60	9	-8	16	-2	3	-47	-27	54	-61	-1	-16	-60	28	32	3	-51	-181	-33	-36	0	-2	-8	-160	-57	-67	24	-165	-2	33	21	-6	37	9	-1	3	-59	3	-9	-103	98	102
1837	-13	70	3	-73	-55	56	-30	-64	-6	-14	14	4	5	-63	-4	49	-55	2	-22	-70	8	35	6	-33	-174	-38	-34	-3	10	-8	-153	-60	-69	23	-171	-15	41	22	14	47	9	4	21	-61	-1	-4	-121	91	82
1838	-10	69	-2	-73	-71	56	-30	-63	-30	-12	12	17	3	-71	-9	43	-32	13	-31	-73	9	37	1	-23	-177	-34	-38	-1	20	-13	-144	-58	-66	26	-172	-29	38	17	42	49	12	2	38	-66	-4	5	-121	58	69
1839	-2	54	10	-68	-92	51	-21	-65	-40	-14	17	26	-1	-75	-22	45	-27	16	-33	-73	8	39	5	-16	-173	-24	-43	0	28	-16	-139	-55	-61	32	-161	-35	39	22	48	38	18	-7	37	-59	0	2	-104	30	60
1840	10	42	10	-64	-96	43	-14	-61	-37	-10	18	34	-6	-75	-41	50	-41	15	-38	-71	14	47	4	-26	-171	-22	-47	0	25	-18	-132	-56	-58	39	-148	-51	22	22	57	31	21	-24	41	-63	9	3	-74	-7	55
1841	17	28	4	-56	-87	36	-5	-64	-20	-8	16	37	-6	-71	-36	55	-43	2	-42	-78	20	50	7	-50	-153	-14	-48	0	17	-24	-122	-50	-59	40	-136	-62	10	20	56	25	17	-42	37	-72	18	1	-54	-42	52
1842	21	10	0	-46	-71	25	-2	-65	-10	-2	17	27	-10	-65	-22	71	-51	13	-54	-77	43	55	-4	-67	-132	-10	-44	-3	-2	-29	-106	-44	-59	39	-127	-76	1	26	65	18	7	-47	40	-68	22	4	-43	-37	47
1843	20	-7	-7	-41	-46	21	7	-62	-10	-5	26	20	-6	-60	-20	72	-29	14	-49	-80	53	56	-8	-65	-114	-2	-39	-12	-3	-36	-89	-46	-55	35	-125	-83	13	23	84	15	-2	-39	52	-59	22	-4	-46	-19	45
1844	15	-14	-2	-30	-41	13	27	-71	-3	-6	28	24	-1	-67	7	72	-27	10	-38	-83	56	57	-10	-35	-102	-2	-30	-9	-13	-36	-73	-52	-48	39	-121	-89	24	18	86	15	-7	-9	56	-47	19	-2	-39	15	45
1845	5	-29	4	-21	-32	0	28	-73	-2	-11	31	18	4	-71	8	78	-10	3	-25	-79	59	62	-1	-13	-95	1	-22	-12	-6	-40	-62	-47	-37	41	-113	-90	32	8	73	12	-13	4	50	-46	26	-12	-53	39	44
1846	-6	-34	14	-14	-5	-16	37	-82	0	-22	31	20	1	-73	25	78	-4	-1	-7	-63	53	61	-4	-5	-92	-1	-19	-14	-5	-41	-55	-55	-33	40	-102	-92	27	8	54	12	-10	0	46	-50	23	-14	-75	52	44
1847	-21	-42	18	-13	18	-29	41	-87	9	-28	26	15	-2	-89	21	81	1	-3	3	-49	53	51	-9	-1	-88	2	-11	-12	-5	-40	-52	-64	-31	26	-99	-95	27	-5	48	19	-2	-4	43	-52	16	-18	-101	56	43
1848	-26	-44	16	-19	54	-45	58	-86	20	-37	18	6	-3	-97	22	72	20	-1	8	-35	47	41	-14	-1	-81	2	0	-10	1	-49	-49	-67	-23	7	-99	-97	41	-10	38	21	7	-15	35	-52	3	-18	-117	47	36
1849	-24	-45	22	-29	60	-52	78	-85	14	-37	7	-2	-1	-104	2	81	23	-4	1	-29	46	26	-12	3	-81	-4	9	-10	1	-55	-48	-76	-23	1	-103	-95	47	-20	40	22	10	-9	31	-53	-8	-13	-108	17	27
1850	-24	-36	16	-32	43	-54	86	-85	5	-40	-1	-1	7	-104	9	79	8	-5	4	-45	39	19	-25	5	-81	-14	15	-14	4	-63	-53	-71	-19	-9	-105	-91	60	-34	47	17	17	-6	31	-38	-8	-10	-93	13	22
1851	-24	-27	15	-32	19	-46	94	-91	-12	-35	-8	5	18	-99	-3	86	10	-14	4	-53	45	14	-29	7	-82	-22	24	-15	-1	-60	-55	-69	-20	-12	-106	-83	66	-38	52	16	16	3	37	-42	-10	-21	-85	-6	23
1852	-17	-11	7	-19	-40	-44	86	-88	-15	-33	-6	7	26	-97	-5	91	3	-14	1	-59	48	9	-28	1	-82	-21	24	-17	1	-56	-58	-60	-20	-20	-98	-78	64	-36	40	17	14	4	31	-34	-12	-28	-88	-2	30
1853	-18	-2	2	-12	-46	-36	81	-82	6	-25	-1	6	25	-94	21	89	15	-13	8	-57	50	3	-29	-7	-81	-18	20	-13	-2	-50	-57	-54	-29	-33	-86	-70	64	-35	22	17	12	0	20	-37	-18	-38	-79	6	41
1854	-20	4	1	-9	-69	-25	77	-75	24	-26	4	7	23	-93	45	89	44	-4	12	-54	48	1	-27	-8	-77	-8	16	-12	1	-52	-57	-52	-34	-44	-78	-67	57	-28	14	15	8	-11	8	-48	-18	-42	-75	31	46
1855	-20	14	6	-3	-46	-22	77	-64	48	-29	-1	-1	22	-98	86	87	54	3	14	-61	49	-5	-19	2	-70	-8	18	-14	3	-54	-53	-47	-34	-53	-79	-66	65	-23	-3	9	9	-4	-14	-62	-22	-43	-64	42	43
1856	-21	17	6	5	2	-20	68	-65	70	-34	-5	-1	25	-102	102	86	70	2	-2	-69	44	-11	-22	9	-70	-6	18	-14	-9	-52	-53	-52	-36	-59	-71	-61	61	-17	4	13	2	-8	-4	-81	-17	-40	-57	39	44
1857	-26	24	14	23	67	-19	61	-61	77	-39	-17	-3	28	-104	139	81	78	6	-2	-81	36	-11	-18	9	-62	-15	18	-17	-5	-57	-48	-63	-35	-64	-62	-54	52	-12	2	18	16	-20	-11	-86	-17	-39	-48	40	39
1858	-39	36	4	29	74	-10	55	-62	93	-42	-19	14	32	-107	184	82	115	16	4	-91	34	-11	-15	31	-50	-18	21	-18	4	-69	-36	-69	-43	-71	-50	-46	51	-11	0	25	25	-4	-15	-87	-23	-39	-56	25	38
1859	-51	46	-2	29	54	-7	48	-52	88	-35	-21	21	34	-101	202	88	155	20	8	-104	37	-9	-26	38	-46	-20	19	-17	-3	-84	-25	-67	-48	-79	-43	-39	47	-9	-5	24	31	-1	-21	-82	-25	-38	-69	30	33
1860	-57	42	-5	31	34	-1	45	-53	82	-30	-19	31	28	-92	181	94	173	16	8	-108	43	-6	-32	45	-40	-24	17	-15	-5	-84	-15	-60	-46	-92	-36	-37	43	7	-2	25	30	6	-29	-81	-37	-30	-77	17	47
1861	-64	43	-4	43	17	-1	47	-55	60	-25	-17	38	25	-81	147	89	150	9	4	-103	48	-13	-35	13	-33	-18	17	-12	-3	-86	-9	-52	-47	-102	-36	-45	39	15	18	25	33	-27	-13	-74	-47	-33	-70	-1	54
1862	-60	31	7	50	25	1	50	-61	35	-23	-17	41	17	-74	103	80	121	5	1	-100	37	-20	-32	-5	-20	-10	17	-11	5	-77	2	-48	-43	-98	-29	-53	41	24	22	26	37	-45	-15	-62	-55	-40	-43	-6	69
1863	-53	28	18	53	-11	-1	49	-49	20	-19	-20	43	4	-70	81	76	89	3	7	-85	30	-24	-26	-24	-11	-6	23	-11	15	-72	13	-47	-42	-93	-25	-56	33	26	18	26	36	-63	-15	-45	-54	-43	-23	-9	80
1864	-51	21	22	46	-53	4	52	-47	7	-14	-26	39	-8	-70	61	63	51	9	6	-81	14	-33	-22	-11	-4	-4	23	-11	18	-67	20	-48	-35	-90	-23	-65	36	18	18	28	28	-48	-13	-38	-53	-45	7	-10	78
1865	-57	23	25	37	-60	6	45	-51	8	-2	-34	45	-16	-65	53	51	37	7	10	-75	4	-43	-14	-3	6	-7	32	-11	17	-68	28	-43	-29	-92	-22	-74	28	14	8	31	26	-34	-16	-37	-48	-35	25	-36	66
1866	-62	16	35	33	-59	13	39	-55	1	4	-39	41	-18	-60	43	40	26	7	4	-67	6	-45	-15	2	11	-7	30	-14	14	-75	36	-31	-36	-90	-26	-79	13	13	-10	34	25	-30	-32	-27	-52	-29	36	-51	58
1867	-67	6	32	23	-1	18	33	-60	-13	13	-37	41	-18	-54	52	28	5	7	5	-56	-6	-48	-7	-3	14	-10	27	-14	15	-78	39	-25	-50	-89	-29	-84	-5	6	-21	40	18	-35	-41	-10	-48	-21	45	-53	61
1868	-63	-10	37	25	40	18	38	-66	-21	9	-31	45	-17	-49	49	17	5	18	5	-54	-29	-44	-9	-7	7	-11	19	-15	20	-81	39	-27	-60	-93	-35	-84	-21	-2	-53	35	23	-40	-63	12	-38	-21	30	-40	68
1869	-63	-20	43	27	36	13	43	-66	-27	1	-32	38	-15	-52	45	18	1	20	-5	-59	-42	-40	-6	-3	0	-11	16	-20	27	-82	37	-32	-54	-93	-30	-80	-31	-10	-62	45	25	-34	-71	21	-31	-25	13	-41	69
1870	-64	-33	46	38	44	12	41	-65	-24	-7	-31	29	-18	-59	17	15	4	22	-1	-57	-48	-32	-4	-24	-5	-7	8	-28	21	-92	32	-42	-39	-97	-25	-76	-42	-15	-58	49	22	-50	-68	31	-32	-25	-23	-53	59
1871	-75	-44	51	46	41	5	47	-70	-34	-11	-34	36	-13	-66	6	12	2	16	6	-52	-42	-36	-9	-37	-4	-10	6	-36	21	-98	24	-47	-29	-93	-15	-70	-54	-11	-41	50	21	-60	-51	42	-36	-25	-46	-60	42
1872	-87	-46	52	49	41	1	49	-71	-47	-9	-29	66	-8	-71	8	13	-16	13	14	-57	-33	-30	-12	-27	2	-3	5	-42	6	-109	19	-52	-30	-83	-10	-74	-55	-14	-12	51	22	-48	-18	44	-39	-25	-53	-68	19
1873	-97	-33	52	56	42	4	40	-70	-57	-13	-25	86	0	-74	16	9	-29	11	27	-61	-28	-22	-9	-14	10	0	5	-43	-8	-109	26	-52	-30	-65	-4	-70	-56	-15	15	38	27	-35	17	45	-38	-25	-66	-61	0
1874	7	-25	-4	-64	-48	0	41	9	36	-20	22	-41	-15	61	11	75	14	132	80	16	22	-36	82	-2	-25	95	2	-69	4	123	5	-16	78	-7	47	-86	-21	-60	-5	94	-52	-108	5	17	-91	-33	-163	19	32
1875	-6	-40	-40	-55	-46	-20	15	-13	40	-20	19	-42	-17	60	7	56	14	123	81	24	25	-48	63	0	-30	67	-8	-85	7	82	11	-2	124	-24	59	-88	-26	-54	11	82	-41	-115	-5	20	-99	-22	-149	22	55
1876	3	-54	-72	-41	-55	-27	-3	-40	58	-22	39	-37	-8	49	-8	51	5	118	85	31	42	-48	43	18	-25	10	-26	-90	55	-28	17	-5	125	-38	72	-102	-19	-36	44	70	-25	-115	-1	17	-107	-23	-140	22	61
1877	26	-53	-86	-39	-48	-22	2	-78	77	-11	60	-29	-5	29	-11	39	9	105	92	36	55	-33	32	5	-6	-17	-52	-83	89	-54	15	-16	123	-41	59	-95	-7	-18	71	46	-31	-101	-5	0	-113	-28	-132	33	53
1878	44	-53	-88	-7	-70	-8	35	-111	69	10	61	-21	6	21	-28	29	1	120	95	38	58	-15	40	-23	5	-3	-80	-76	86	-11	-1	-31	84	-55	45	-106	20	-29	82	46	-37	-89	4	-1	-106	-47	-132	20	22
1879	44	-38	-92	11	-61	-10	62	-124	62	25	65	-12	17	31	-36	14	2	123	97	21	64	5	45	-60	32	33	-107	-73	58	72	-4	-30	81	-60	38	-98	34	-43	72	56	-51	-86	15	15	-88	-42	-128	13	1
1880	42	-27	-101	5	-61	-25	65	-115	44	31	53	-15	17	45	-54	14	10	125	97	5	57	12	29	-75	52	75	-109	-71	44	92	-6	-24	53	-74	37	-103	35	-68	58	99	-48	-74	11	19	-77	-23	-132	-2	-1
1881	30	0	-90	-2	-44	-34	56	-89	37	42	48	-28	3	57	-65	13	34	111	95	-12	56	8	2	-46	58	88	-70	-72	80	84	-3	-10	49	-103	45	-101	8	-80	51	139	-49	-83	0	5	-62	-7	-136	-26	8
1882	34	28	-90	-11	-41	-40	14	-57	20	65	37	-17	-3	65	-68	13	56	80	80	-21	58	0	-24	-27	33	88	-13	-81	97	95	4	12	52	-108	54	-98	-6	-96	34	152	-36	-89	1	-35	-60	-1	-129	-71	30
1883	38	40	-77	-20	-42	-29	-19	-28	12	79	41	-13	14	60	-65	13	61	63	65	-24	73	-8	-42	11	5	91	44	-89	97	23	15	31	66	-98	86	-108	-21	-80	15	148	-18	-106	7	-70	-47	2	-129	-116	49
1884	26	22	-75	11	-42	-17	-28	-14	-1	87	36	-1	41	40	-54	12	67	66	56	-28	81	-12	-58	-1	-6	98	70	-86	64	-6	19	27	55	-92	105	-97	-38	-78	-6	110	-23	-120	9	-70	-46	8	-131	-123	70
1885	4	-25	-62	26	-42	-8	-6	1	-3	96	44	-3	60	26	-36	8	63	84	48	-34	80	-13	-41	-17	-4	97	62	-89	19	-38	12	17	8	-70	138	-92	-60	-69	-36	93	-10	-132	22	-35	-37	25	-128	-98	77
1886	-7	-72	-51	22	-29	-20	3	16	3	107	60	-4	66	19	-15	4	57	93	42	-35	84	-20	10	-27	-5	71	32	-84	5	-13	6	6	-44	-88	147	-67	-79	-61	-52	92	-17	-125	31	19	-33	23	-122	-54	77
1887	-8	-117	-44	2	-30	-28	3	37	9	113	65	-16	50	14	-3	16	54	106	36	-29	75	-19	71	-2	0	28	7	-76	31	37	-1	0	-44	-74	138	-48	-91	-64	-62	101	-20	-99	26	49	-28	14	-118	-25	90
1888	-8	-109	-53	-23	-19	-29	-24	49	14	118	67	-28	40	11	-6	21	57	95	35	-21	67	-24	102	-2	-4	17	2	-57	40	47	-3	-1	-15	-63	116	-23	-94	-67	-41	115	-17	-77	15	43	-22	-12	-111	3	89
1889	-5	-77	-86	-29	-17	-30	-39	48	23	107	70	-26	37	15	-10	41	67	80	28	-16	63	-26	106	-2	-1	53	-3	-48	57	80	-2	6	31	-58	94	-3	-75	-60	-25	118	-12	-81	9	18	-34	-27	-105	8	76
1890	-4	-28	-101	-15	-20	-35	-53	36	35	88	77	-22	44	33	-22	47	75	67	22	-8	69	-25	95	8	-3	95	4	-39	50	62	-4	9	29	-46	87	9	-66	-47	4	112	-18	-91	-7	-10	-55	-40	-97	12	48
1891	-3	-5	-101	-33	-17	-48	-45	6	44	63	73	-13	41	41	-24	37	83	42	22	2	74	-14	51	-3	-1	131	15	-36	44	54	-5	12	21	-47	74	27	-57	-36	34	81	-37	-92	-9	-35	-71	-40	-71	5	13
1892	-20	18	-67	-40	-24	-41	-25	-26	40	44	58	-6	28	46	-27	19	69	11	23	5	72	-8	28	14	2	131	10	-40	51	50	-7	7	10	-67	70	32	-32	-33	60	86	-45	-100	-5	-41	-69	-50	-48	-2	-13
1893	-34	21	-41	-53	-27	-40	-12	-53	34	31	39	5	12	38	-17	4	57	0	20	2	61	-13	6	9	6	106	-8	-51	41	116	1	8	18	-40	76	44	-10	-37	66	103	-48	-97	6	-49	-64	-55	-34	3	-18
1894	-34	10	-28	-62	-25	-20	2	-76	16	23	22	4	-8	27	-15	14	50	-9	13	4	30	-13	18	28	13	93	-22	-47	65	122	-4	-2	39	-34	99	55	18	-54	53	129	-42	-89	24	-59	-53	-61	-34	18	-6
1895	-22	5	-27	-59	-6	-17	10	-87	11	21	17	2	-24	10	-13	14	65	-6	14	1	6	-20	10	30	9	86	-21	-34	46	152	-14	-13	75	-28	117	76	23	-58	15	116	-40	-83	46	-63	-33	-53	-37	44	1
1896	-6	-6	-30	-52	-9	-25	20	-80	7	19	19	15	-32	12	-7	22	75	-5	4	-2	-5	-33	25	36	-15	91	3	-32	29	122	-17	-20	134	-21	128	70	18	-57	-30	104	-29	-87	59	-60	-13	-41	-36	42	11
1897	-1	-6	-14	-25	-9	-39	27	-57	6	14	30	13	-25	12	-19	10	75	-5	2	11	5	-30	33	2	-39	90	36	-40	25	99	-12	-39	180	-33	135	61	0	-62	-56	94	-19	-91	52	-64	-20	-44	-48	25	16
1898	-1	-12	-1	-19	-9	-42	35	-26	-1	4	30	0	-13	10	-21	-1	68	20	7	2	18	-8	44	10	-64	80	71	-53	25	108	-7	-52	168	-17	132	48	-17	-56	-61	79	10	-91	18	-74	-41	-22	-47	4	15
1899	-3	-20	13	-17	-31	-36	27	-2	2	-1	32	-5	1	5	-29	-20	49	35	16	10	15	20	68	25	-69	54	97	-62	14	106	-10	-51	117	-15	141	23	-33	-55	-61	62	34	-94	-3	-61	-72	-21	-37	-20	22
1900	4	-9	11	-16	-43	-43	13	17	7	-6	34	1	11	-10	-24	-22	32	46	17	6	12	31	103	48	-37	43	107	-76	-2	98	-13	-33	27	-1	146	11	-21	-43	-65	51	77	-90	-19	-45	-94	-8	-47	-49	47
1901	12	-3	8	-11	-51	-41	-2	29	-2	-10	22	22	19	-23	-39	-26	22	60	17	1	-4	32	102	57	18	31	106	-69	-3	72	-18	-22	-3	1	147	11	-17	-53	-56	41	90	-85	-24	-22	-91	-10	-52	-68	61
1902	9	1	7	7	-45	-37	-13	29	-2	-12	23	43	14	-38	-43	-29	16	62	13	-19	-20	11	83	27	64	37	98	-65	16	37	-19	-13	46	-41	130	17	-25	-50	-54	15	88	-98	-11	-6	-74	-18	-74	-66	51
1903	11	-6	-12	18	-45	-24	-20	29	-5	-24	24	52	17	-43	-47	-28	12	52	7	-28	-24	-7	36	5	83	39	85	-64	59	33	-16	-11	68	-55	112	23	-50	-49	-48	17	73	-95	4	5	-56	-44	-83	-56	34
1904	16	-21	-32	-16	-45	-11	-33	23	-5	-32	24	40	21	-42	-51	-9	4	16	10	-25	-22	-17	22	-17	73	40	78	-65	51	90	-2	-14	88	-94	101	23	-79	-54	-41	8	45	-90	16	15	-47	-40	-84	-34	25
1905	19	-41	-35	-45	-60	-5	-40	18	-18	-29	8	28	20	-36	-55	17	2	-28	17	-17	-13	-17	-4	-41	35	51	63	-68	43	71	2	-19	69	-79	89	22	-107	-49	-27	37	21	-77	16	30	-46	-28	-66	-12	33
1906	11	-37	-34	-68	-74	1	-48	13	-24	-15	-4	30	19	-30	-49	39	-1	-71	18	-9	-14	-20	10	-30	-9	49	37	-70	21	84	10	-11	79	-62	83	11	-117	-59	0	62	29	-67	20	45	-42	-6	-45	7	42
1907	-3	-34	-26	-44	-68	-10	-66	9	-29	-6	-6	50	21	-21	-30	45	-5	-88	12	-9	-16	-19	-10	-6	-37	14	8	-72	40	52	13	-7	70	-57	84	18	-120	-60	24	93	51	-69	21	54	-29	4	-22	17	49
1908	-31	-37	-5	-30	-57	-17	-80	-10	-34	-9	-8	49	23	-13	-28	52	8	-76	16	0	-32	-13	6	-3	-30	-39	5	-61	46	63	12	0	80	-47	72	33	-115	-81	40	106	77	-63	21	62	-22	10	-10	32	48
1909	-55	-22	2	-15	-53	-28	-88	-25	-41	-8	-14	39	15	-9	-23	41	19	-59	23	-3	-52	-22	-17	39	3	-81	-1	-50	29	93	14	8	67	-48	57	39	-96	-96	22	85	85	-61	29	76	-10	4	2	38	51
1910	-66	-10	5	1	-49	-50	-73	-24	-38	-20	-14	18	7	8	-21	27	15	-42	30	-10	-55	-26	-29	23	16	-93	1	-42	-14	84	17	7	68	-55	48	47	-58	-97	-17	77	90	-53	25	78	-23	-7	9	33	49
1911	-62	3	12	-13	-53	-69	-48	-22	-20	-32	-7	-16	2	14	-10	33	15	-30	38	-17	-54	-24	-43	36	9	-54	-9	-29	-34	45	25	5	109	-34	44	49	-38	-82	-38	55	87	-40	13	64	-39	-26	11	19	49
1912	-51	-8	19	-24	-56	-84	-13	-21	-22	-44	-14	-56	-5	20	-10	33	17	-18	33	-12	-53	-6	-56	28	-18	-20	0	-15	-12	40	22	-9	104	5	52	51	-12	-71	-64	33	76	-23	-10	39	-51	-34	5	-8	43
1913	-40	-21	29	-29	-43	-80	-1	-32	-16	-54	-20	-83	-6	31	2	47	18	-1	27	-4	-47	5	-45	24	-42	-26	22	-19	-2	47	23	-12	115	34	71	59	-18	-68	-99	5	65	-28	-28	17	-51	-52	3	-39	29
1914	-23	-40	29	-73	-27	-60	-13	-41	-20	-63	-22	-88	-10	47	2	60	11	19	16	9	-37	12	-29	23	-44	-33	41	-31	-16	97	34	-6	64	56	89	70	-37	-74	-131	1	45	-34	-25	-5	-44	-46	5	-69	36
1915	-1	-48	27	-79	-9	-19	-21	-44	-12	-78	-20	-87	-12	53	-4	61	0	39	22	21	-35	6	-20	15	-33	-57	54	-42	-48	63	37	-5	42	38	94	79	-55	-61	-139	15	30	-44	-17	-6	-36	-41	-12	-68	48
1916	11	-44	23	-95	3	15	-23	-39	-18	-78	-28	-70	-27	55	-2	60	8	43	23	11	-42	1	5	3	-30	-53	51	-55	-70	43	33	9	35	-11	92	90	-68	-63	-130	20	19	-54	1	-24	-32	-49	-1	-46	55
1917	16	-33	20	-100	-13	36	-14	-19	-16	-84	-21	-53	-33	53	-1	65	8	12	16	0	-56	-8	15	-1	-39	-44	39	-63	-53	28	24	24	46	-55	89	74	-69	-62	-114	15	10	-68	23	-25	-32	-53	-8	-24	66
1918	20	-2	16	-87	-10	38	-8	-8	-13	-76	-23	-38	-20	41	-4	67	18	-19	8	-10	-54	-12	3	-20	-42	-32	30	-69	-25	12	29	34	44	-53	91	76	-80	-51	-99	-2	-5	-73	52	-53	-26	-61	-5	-4	76
1919	15	20	8	-75	-24	21	6	-10	-15	-73	-32	-47	-6	39	-5	56	27	-56	8	-23	-51	-8	-29	-22	-54	-11	22	-73	-4	73	35	30	62	-31	96	56	-108	-52	-85	-6	-6	-73	62	-57	-11	-53	-13	10	84
1920	-1	47	-2	-80	-29	-1	-3	-22	-5	-61	-30	-53	17	36	-4	47	36	-80	16	-35	-38	-12	-55	-32	-48	-14	0	-78	10	75	42	25	69	2	97	45	-117	-41	-69	5	1	-71	64	-51	18	-37	-16	28	85
1921	-5	65	-17	-91	-35	-40	-35	-35	-3	-56	-32	-54	43	35	-4	35	30	-89	18	-26	-27	-15	-51	18	-43	-27	-28	-81	21	70	38	26	54	5	95	24	-111	-37	-45	38	-2	-62	37	-26	15	-33	-17	39	93
1922	-15	78	-11	-104	-26	-72	-74	-47	-1	-54	-32	-61	56	28	-7	40	27	-84	22	-13	-17	-17	-29	24	-41	-22	-46	-73	9	75	24	19	51	-10	87	25	-91	-35	-29	49	6	-56	20	3	9	-29	-26	44	87
1923	-19	84	-6	-104	-14	-95	-102	-51	-3	-54	-38	-48	49	18	-13	44	30	-79	21	-5	-30	-24	-16	14	-35	-24	-64	-68	0	31	3	35	44	-21	75	39	-61	-52	-29	23	7	-48	12	30	-6	-15	-30	44	89
1924	-17	74	-11	-62	-20	-103	-93	-46	-5	-57	-27	-31	41	15	-20	45	30	-73	22	-7	-39	-31	-7	-11	-25	-50	-58	-71	16	108	-14	27	39	-31	69	38	-33	-68	-42	12	23	-53	2	46	-9	-18	-26	29	88
1925	-3	39	-13	-19	-10	-98	-49	-44	-5	-59	-30	-15	37	10	-7	48	38	-57	22	-10	-43	-33	-7	-57	7	-81	-33	-84	10	77	-18	38	53	-8	68	54	-12	-79	-76	-12	24	-59	-4	33	-5	-15	-28	4	89
1926	4	-6	-13	-10	-20	-76	25	-38	-6	-59	-36	-12	33	2	5	46	47	-43	28	2	-47	-32	-30	-46	20	-108	14	-90	4	52	-29	35	59	-8	68	54	-7	-84	-113	-14	4	-61	-4	27	6	-23	-17	-11	75
1927	9	-21	-15	-5	-23	-46	74	-29	-5	-53	-36	-6	44	-15	33	38	63	-34	25	18	-41	-29	-18	-15	39	-86	53	-101	-34	49	-25	33	48	11	74	46	-8	-76	-160	7	-12	-64	33	21	-2	-26	-16	-21	57
1928	7	-9	-22	-36	-34	-4	69	-11	-7	-67	-33	-7	57	-28	42	49	65	-17	25	37	-33	-24	-15	13	40	-40	74	-101	-37	68	-15	12	51	11	81	28	-2	-70	-196	23	-28	-67	52	10	-20	-24	-23	-15	58
1929	-2	13	-25	-46	-40	27	39	7	17	-83	-2	-16	67	-51	32	46	66	-4	26	49	-21	-19	10	5	40	-12	79	-94	-22	62	-8	-10	21	9	81	8	8	-55	-209	32	-37	-71	59	-20	-33	3	-24	-13	67
1930	-3	43	-37	-4	-29	50	-1	22	34	-95	14	-15	58	-59	24	51	46	3	17	27	-17	-27	-3	6	19	3	69	-89	-19	74	-11	-25	10	-1	78	0	4	-49	-215	28	-24	-81	48	-46	-24	19	-13	-14	75
1931	5	71	-53	18	-7	63	-27	26	59	-93	37	-8	50	-54	16	38	32	-3	1	16	-12	-43	-6	-7	-3	-5	55	-84	-18	24	-24	-4	-10	-19	83	10	-9	-46	-224	41	-10	-105	47	-63	2	19	-3	-23	71
1932	22	85	-82	36	19	57	-34	18	73	-77	45	-8	41	-45	21	47	23	-10	-13	11	-25	-55	-41	-29	-1	-33	40	-83	-15	35	-34	29	3	-16	86	36	-47	-26	-222	56	-1	-106	45	-73	31	24	-2	-19	71
1933	21	88	-96	22	26	57	-30	-6	66	-57	36	-17	36	-33	19	40	17	-29	-20	20	-39	-51	-34	-15	14	-84	30	-70	-20	60	-51	50	-2	-21	72	44	-78	-21	-199	71	4	-96	44	-60	48	1	2	-10	62
1934	13	90	-118	35	23	34	-30	-29	61	-34	34	-24	30	-18	22	30	8	-49	-22	20	-47	-35	-26	-3	36	-89	19	-72	-26	48	-59	59	-8	-29	50	48	-87	-12	-169	77	0	-93	55	-34	56	-21	4	-4	62
1935	-17	81	-123	59	20	6	-47	-31	54	-25	34	-31	34	0	14	21	2	-50	-22	10	-58	-13	11	-3	55	-102	15	-73	-26	86	-62	36	-31	-24	25	58	-80	-16	-120	67	-4	-85	43	9	47	-24	5	-4	61
1936	-42	68	-109	75	27	-17	-72	-26	55	-22	37	-37	39	3	1	25	9	-40	-11	-1	-58	14	44	19	69	-106	17	-70	-24	68	-65	9	-16	-23	6	68	-62	-20	-84	47	-14	-87	38	32	43	-15	-14	6	61
1937	-68	45	-87	63	14	-31	-92	-9	47	-20	30	-38	40	-2	-5	61	15	-18	-1	-6	-58	31	52	-15	68	-106	17	-71	9	78	-71	-8	2	-27	4	57	-30	-29	-56	28	-34	-82	26	68	46	-1	-18	8	81
1938	-79	18	-61	80	-6	-37	-111	5	44	-26	35	-32	40	-9	-1	82	7	5	3	-3	-53	23	83	-15	56	-154	16	-71	7	36	-70	-9	3	-39	18	21	2	-41	-57	28	-32	-76	25	89	48	3	-49	5	93
1939	-68	-27	-40	69	-14	-42	-109	6	38	-38	33	-31	24	-21	-1	98	1	15	8	6	-49	13	85	-29	51	-153	18	-66	56	69	-63	3	-28	-48	34	-2	24	-45	-62	32	-39	-67	32	101	42	-1	-56	-7	106
1940	-60	-75	-23	47	-17	-38	-86	9	39	-51	49	-41	12	-27	2	98	5	20	17	14	-58	1	83	-32	50	-149	27	-50	21	51	-61	16	-32	-63	50	-20	23	-53	-86	33	-24	-77	30	108	42	-9	-49	-20	89
1941	-39	-94	-15	45	-11	-33	-53	13	39	-57	69	-35	0	-29	18	93	-4	22	16	19	-58	-18	56	-27	58	-135	28	-43	17	94	-53	27	-2	-61	60	-18	31	-55	-117	8	-19	-83	27	94	37	-3	-32	-28	80
1942	-21	-98	-7	-1	-12	-24	-26	33	43	-63	87	-34	7	-25	35	100	-15	14	18	37	-45	-18	33	-39	60	-125	30	-22	8	70	-45	17	24	-53	70	-12	22	-55	-129	-11	-35	-102	28	81	32	5	-16	-34	99
1943	-10	-57	-3	-23	-16	-6	-10	43	41	-57	85	-29	9	-31	42	104	-16	25	22	59	-41	-18	-1	-53	59	-97	31	-8	2	62	-36	-4	40	-31	59	3	5	-56	-140	-26	-55	-97	27	60	34	12	-4	-32	110
1944	-6	-9	-10	-28	-24	3	-6	52	40	-44	79	-13	8	-24	40	101	-11	12	26	60	-37	-15	-31	-55	50	-100	38	-6	16	57	-25	-27	36	-42	56	17	-18	-65	-138	-10	-65	-72	34	54	47	27	-2	-22	106
1945	-4	12	-25	-32	-25	6	3	53	58	-23	89	15	4	-16	42	88	-6	14	21	52	-26	-22	-34	-51	50	-44	39	-18	7	27	-7	-30	48	-46	54	25	-30	-59	-148	7	-46	-61	23	51	61	34	-6	-5	84
1946	-1	11	-37	-52	-19	8	22	50	70	-14	87	38	-5	-4	39	78	-5	27	18	45	-19	-27	-41	-48	55	5	29	-39	1	40	-6	-37	40	-57	59	36	-26	-49	-145	30	-21	-49	22	43	67	46	-12	3	56
1947	-1	6	-38	-43	-17	26	49	37	75	-3	73	39	-14	-1	41	72	-8	37	20	50	-22	-32	-51	-11	45	32	17	-50	-27	10	-5	-22	47	-73	68	30	-15	-53	-144	29	8	-60	2	42	65	44	-25	16	40
1948	-9	6	-48	-76	-13	45	74	20	74	-3	59	41	-21	3	35	49	-13	30	21	55	-32	-36	-59	5	28	20	-8	-51	-53	7	-12	-5	36	-59	74	25	13	-66	-140	35	25	-70	2	52	60	36	-33	2	48
1949	-19	12	-46	-58	-21	47	78	3	81	-19	56	36	-11	6	36	41	-14	6	26	52	-42	-39	-74	18	9	-4	-13	-49	-51	19	-18	10	24	-47	80	20	29	-61	-130	28	23	-64	-10	64	31	9	-53	-11	71
1950	-33	-1	-43	-42	-11	30	54	-17	83	-37	50	36	5	7	41	29	0	-8	25	53	-44	-39	-75	-12	-12	-25	-7	-44	-40	36	-17	19	56	-1	72	28	36	-65	-113	18	9	-51	-16	81	13	-9	-50	-32	93
1951	-40	-24	-32	-34	-20	5	15	-23	85	-63	51	36	19	5	39	28	5	-26	22	56	-33	-33	-47	-55	-25	-47	-2	-41	-45	66	-17	23	48	17	70	6	35	-65	-92	21	-11	-40	-3	83	3	-27	-34	-47	89
1952	-36	-23	-37	-43	-1	-22	-42	-15	82	-85	46	42	26	8	56	38	-7	-33	20	64	-16	-27	0	-70	-38	-84	0	-47	-39	65	-3	27	35	25	66	12	40	-67	-85	29	-28	-39	-4	76	3	-53	0	-59	68
1953	-28	-19	-31	-53	17	-40	-74	-9	86	-103	41	48	14	7	49	72	-24	-22	12	89	-4	-19	30	-62	-39	-84	-2	-51	-53	44	0	19	11	16	59	21	45	-70	-64	40	-51	-39	-2	65	24	-60	26	-58	54
1954	-33	-7	-29	-67	30	-40	-78	-7	90	-108	30	53	-3	14	50	92	-26	-3	7	93	-7	-21	35	-52	-15	-68	5	-59	-56	97	-1	19	9	-14	40	54	53	-59	-61	27	-58	-53	-11	64	37	-50	38	-43	44
1955	-38	-7	-22	-31	23	-35	-57	-10	85	-105	10	56	-17	21	40	114	-15	13	-11	82	-26	-29	6	-60	4	-56	14	-74	-59	90	2	23	28	-41	28	61	60	-64	-71	3	-50	-74	2	77	39	-37	54	-40	41
1956	-44	-34	6	-12	19	-34	-23	-5	94	-105	10	44	-15	24	23	120	6	15	-16	66	-38	-38	-17	-77	26	-26	26	-81	-45	99	14	23	26	-44	28	61	55	-57	-83	17	-50	-83	16	85	30	-10	58	-17	39
1957	-37	-45	19	43	28	-26	-3	2	87	-101	0	30	-22	18	14	96	22	14	-15	34	-46	-41	-44	-75	40	-23	33	-87	-32	93	14	20	48	-26	34	65	54	-55	-93	28	-41	-79	19	87	26	2	60	-1	31
1958	-25	-55	23	35	47	-10	7	17	92	-96	21	28	-20	15	17	64	27	-1	-5	22	-35	-49	-37	-60	53	-24	31	-85	-33	61	20	16	65	11	57	78	52	-55	-109	80	-52	-86	27	76	29	0	53	14	14
1959	0	-49	1	68	47	1	18	23	92	-92	40	44	-14	8	45	36	22	0	5	29	-20	-55	-36	-2	57	-34	26	-83	-28	104	19	19	102	39	75	86	59	-43	-131	96	-26	-81	22	47	21	11	51	6	3
1960	29	-52	-14	35	41	9	28	20	87	-86	51	52	-6	3	58	53	20	-12	21	51	-2	-59	-34	7	57	-42	31	-81	2	86	14	-3	90	13	73	89	51	-37	-154	100	-5	-78	11	15	14	8	38	-10	2
1961	50	-47	-23	34	31	11	36	9	82	-78	41	59	2	-7	69	56	26	-24	36	66	9	-63	-32	10	41	-43	40	-82	30	99	0	-24	77	11	47	91	37	-46	-175	79	30	-84	9	1	20	8	35	-16	13
1962	72	-43	-32	16	7	5	26	9	84	-70	36	63	-2	-6	67	71	25	-17	36	57	18	-67	-12	24	16	-59	49	-83	39	73	-10	-36	60	-2	20	70	41	-57	-190	51	55	-91	30	20	19	9	33	-26	26
1963	90	-31	-32	28	14	-9	8	11	98	-69	38	56	-10	-6	56	63	16	28	34	43	21	-74	8	-14	16	-53	61	-76	34	88	-3	-50	47	8	-1	75	42	-59	-196	25	66	-104	39	36	22	9	13	-25	30
1964	102	-28	-27	39	9	-19	-5	7	99	-72	27	40	-25	-15	36	46	9	89	30	20	9	-62	17	-35	14	-48	61	-69	4	65	1	-41	55	25	-13	65	34	-51	-167	-1	58	-103	41	32	20	32	1	-12	27
1965	92	-32	-20	49	1	-21	-24	-1	98	-65	24	21	-31	-24	18	24	6	129	35	6	-12	-48	20	-44	35	-36	41	-66	-6	57	0	-32	72	2	-24	50	15	-49	-128	-29	63	-107	51	18	18	28	-9	4	6
1966	75	-32	-11	16	-10	-10	-50	-8	86	-56	19	21	-32	-36	12	12	12	139	40	10	-21	-32	15	-49	55	-41	12	-77	7	79	-4	-6	98	-1	-19	33	0	-35	-89	-27	62	-106	34	3	12	41	-20	-5	12
1967	44	-59	0	26	-23	8	-78	-15	70	-63	13	8	-22	-42	5	30	25	111	53	19	-15	-16	13	-11	76	-12	-1	-63	19	102	-12	11	100	-5	-17	11	-13	-32	-45	-19	60	-105	25	24	4	53	-30	-4	12
1968	20	-72	20	-23	-33	14	-93	-17	46	-57	1	4	-16	-47	13	23	47	61	59	27	-2	-12	-26	10	78	-4	-1	-52	26	120	-11	19	133	-47	-14	-1	3	-43	-28	-11	65	-106	-3	43	-8	63	-31	-5	11
1969	9	-82	37	-21	-44	8	-83	-8	31	-52	-12	-4	-13	-28	20	48	48	2	57	27	8	-12	-57	-8	49	-3	10	-46	19	165	-4	26	117	-44	-8	-14	24	-62	-17	-7	77	-108	-26	40	-7	65	-28	7	5
1970	19	-88	50	-36	-51	-22	-66	-3	18	-40	-37	-15	-6	-16	40	68	57	-33	54	32	12	-17	-54	-58	26	-29	24	-43	18	115	8	25	86	-63	15	-21	41	-85	-6	-26	84	-106	-26	18	8	58	-34	20	0
1971	35	-93	58	-6	-46	-33	-52	7	9	-34	-59	-34	-13	-10	39	90	59	-41	55	41	-2	-17	-64	-109	-6	-43	36	-47	31	129	1	20	62	-17	27	-16	30	-91	14	-35	79	-100	-12	-1	44	41	-32	20	-1
1972	34	-84	52	21	-50	-38	-59	16	14	-12	-63	-46	-14	-10	40	104	59	-47	67	35	-9	-26	-43	-101	-29	-57	45	-48	53	110	-11	15	53	-4	32	-19	13	-86	14	-36	72	-100	20	14	92	25	-39	21	15
1973	31	-74	31	48	-41	-26	-90	24	27	6	-58	-48	-9	0	38	93	56	-28	69	33	-11	-25	-48	-74	-50	-56	35	-53	49	125	-16	25	61	2	21	-5	10	-69	27	-12	70	-103	30	40	111	16	-29	25	40
1974	14	-77	8	39	-50	-14	-99	32	48	18	-41	-58	-9	4	23	76	54	-23	72	39	-4	-19	-48	-49	-64	-63	23	-53	43	126	-21	31	90	-3	6	-2	-1	-57	30	12	74	-94	19	50	111	39	-29	50	64
1975	-5	-77	-9	12	-44	-9	-84	33	52	26	-48	-47	-11	9	19	59	52	-21	58	29	8	-13	-71	-40	-60	-59	8	-54	35	108	-22	34	100	13	-5	13	-4	-63	29	26	89	-104	-5	39	103	44	-23	66	71
1976	-15	-82	-14	1	-31	-7	-44	42	50	17	-49	-34	-16	19	15	62	30	-21	46	24	21	-7	-84	-38	-37	-54	6	-47	41	85	-29	19	97	28	-9	21	-11	-71	21	31	95	-103	-3	10	73	42	-26	55	70
1977	-5	-87	-6	20	-12	-10	-16	47	50	-2	-58	-14	-10	11	22	69	8	-1	43	22	32	-9	-59	-2	3	-35	22	-30	55	19	-23	-6	75	29	-8	36	-17	-74	8	24	93	-112	10	-24	42	22	-37	32	74
1978	10	-113	16	32	-10	4	-5	48	40	-22	-71	-10	-4	12	26	66	-6	37	54	30	18	-19	-42	-21	21	-15	32	-21	76	44	-29	-20	49	33	-11	31	-11	-81	-8	7	77	-104	29	-61	19	19	-37	7	69
1979	19	-121	24	36	-15	18	-6	45	46	-29	-68	-4	8	19	35	55	-2	67	62	40	2	-44	-26	-22	26	3	22	-20	42	24	-28	-14	62	7	-13	17	1	-82	-21	5	63	-110	38	-85	3	19	-40	-8	56
1980	34	-112	19	-13	-21	25	-13	37	54	-27	-62	-1	20	35	38	39	0	74	58	48	-11	-50	-26	-54	13	14	-4	-23	24	38	-17	-5	56	-10	-12	0	34	-86	-22	14	43	-106	22	-97	-4	48	-30	-6	50
1981	39	-91	16	-15	0	20	-15	12	75	-27	-38	-11	20	48	36	40	-1	68	54	44	-14	-49	-20	-66	7	24	-22	-22	-6	11	-5	2	83	-32	-23	5	40	-80	-5	20	32	-95	-4	-87	-11	70	-28	-3	41
1982	42	-73	3	-38	19	23	-1	-15	90	-25	-21	-7	2	59	36	40	-3	58	39	40	-19	-36	-2	-49	-7	36	-34	-31	-32	13	-1	8	60	-52	-32	17	54	-69	25	38	29	-85	-20	-51	-11	81	-23	-11	47
1983	48	-69	-7	-29	6	12	11	-24	95	-31	1	-14	-9	70	34	52	-10	53	23	37	-14	-18	25	-41	-23	25	-42	-51	-16	76	-1	3	44	-43	-27	3	48	-53	47	48	45	-82	-22	-12	-5	68	-4	-22	64
1984	61	-70	-9	-38	-13	-11	16	-32	91	-40	5	-20	-3	74	17	63	-7	68	13	46	-10	-7	16	-42	-42	19	-45	-73	-5	102	5	-4	13	-31	-28	-11	39	-43	69	48	54	-88	-1	2	-1	59	5	-18	75
1985	72	-76	0	-51	-42	-35	26	-35	89	-41	2	-37	12	68	7	61	-2	81	8	41	-6	9	-14	-20	-49	-21	-36	-90	20	134	0	-9	28	-54	-23	-21	25	-35	91	39	47	-84	3	14	19	54	22	9	72
1986	86	-84	18	-43	-51	-66	20	-29	91	-32	6	-49	20	55	12	51	-2	84	14	42	-2	11	-40	-30	-52	-2	-25	-104	25	92	-2	13	33	-60	-18	-22	13	-34	92	22	53	-84	1	23	47	57	39	18	49
1987	98	-107	34	-71	-43	-84	8	-8	95	-28	18	-58	16	50	30	50	-5	63	15	40	1	6	-25	-51	-35	16	-6	-109	21	58	-9	40	44	-61	8	-6	-1	-31	88	33	34	-83	-11	49	81	60	47	1	34
1988	101	-141	53	-73	-33	-86	-4	4	83	-23	20	-76	8	32	22	55	0	22	23	59	-3	-8	0	-53	-1	60	11	-104	-1	6	-17	49	43	-57	27	12	-9	-49	78	58	15	-88	-26	57	109	50	39	-25	33
1989	97	-172	58	-53	-20	-63	-12	4	73	-24	26	-82	2	20	23	59	-2	-29	23	43	-14	-25	19	-48	27	63	10	-89	-13	7	-20	48	51	-89	39	34	-18	-61	68	82	-5	-91	-17	48	122	45	30	-54	26
1990	82	-189	61	-16	-14	-35	-29	-1	73	-30	43	-71	1	10	26	61	-6	-57	21	39	-17	-39	12	-33	52	19	5	-66	-4	40	-17	36	65	-129	50	37	-14	-80	50	93	-4	-88	-7	27	137	26	12	-69	25
1991	69	-180	56	15	17	-23	-61	-17	87	-38	59	-59	-1	12	30	65	-22	-48	11	35	-17	-38	-11	-2	60	-19	-7	-35	27	91	-7	19	76	-130	51	57	-8	-67	48	78	-13	-65	-12	4	108	19	-8	-65	26
1992	42	-151	58	13	32	-8	-50	-19	76	-44	59	-58	-11	24	29	73	-24	-20	13	41	-13	-26	-3	-38	43	-7	-14	-18	52	75	-3	-6	71	-104	54	49	-4	-77	43	54	-17	-52	6	3	81	2	-22	-38	29
1993	28	-120	49	-3	46	-2	-29	-9	69	-45	56	-53	-13	39	30	77	-28	-6	20	33	-13	-11	-5	-39	16	62	-31	-26	15	82	4	-12	65	-46	49	51	6	-86	38	24	-7	-55	14	4	31	-1	-22	-20	26
1994	21	-94	33	-22	37	7	2	8	64	-59	54	-62	-10	51	34	81	-31	-6	36	29	5	7	16	-25	-16	135	-33	-28	-19	38	5	-7	43	-24	46	45	5	-76	43	12	9	-60	13	16	-12	16	-25	-12	48
1995	20	-84	27	-38	23	23	19	6	60	-60	39	-67	-17	48	29	84	-17	-9	53	35	17	15	22	0	-44	182	-25	-28	-60	68	4	5	22	-9	35	43	5	-64	57	9	33	-70	-1	32	-33	18	-6	-16	51
1996	11	-83	16	-14	-1	30	7	-7	59	-52	20	-64	-27	50	19	76	-17	-20	57	26	19	16	19	25	-82	149	-16	-31	-52	14	-9	14	25	-32	23	31	7	-59	77	30	38	-79	-23	72	-43	20	-1	-29	57
1997	-2	-93	11	9	-13	28	-13	-28	65	-37	9	-53	-35	51	3	83	-18	-28	55	26	22	3	33	15	-109	99	-13	-37	-23	22	-22	21	56	-54	28	25	15	-57	80	50	41	-89	-27	90	-44	-11	-23	-35	58
1998	-1	-127	-1	8	-7	16	-30	-43	75	-27	3	-43	-36	57	-4	91	-29	-39	55	19	5	-1	45	-8	-112	36	-17	-35	35	-11	-28	27	76	-73	21	30	20	-48	82	70	30	-78	-31	84	-24	-26	-46	-39	62
[truncated: 6,195 more rows]
[truncated: 52 more columns]
