# Supplementary material for: Performance evaluation of metaheuristics-tuned recurrent neural networks for electroencephalography anomaly detection
Source: Front Physiol. 2023 Nov 14;14:1267011. doi: 10.3389/fphys.2023.1267011 (PMC10682794; doi:10.3389/fphys.2023.1267011)
Supplement: Supplementary file 2 [file DataSheet2.CSV]

Observation	0	1	2	3	4	5	6	7	8	9	10	11	12	13	14	15	16	17	18	19	20	21	22	23	24	25	26	27	28	29	30	31	32	33	34	35	36	37	38	39	40	41	42	43	44	45	46	47	48
0	39	-46	-105	-31	-110	1	-23	-48	-176	-9	30	20	16	-10	70	-32	26	123	-3	-19	60	-61	110	79	123	46	-16	-43	-56	-88	-92	8	-26	4	20	-35	22	83	-55	12	-4	-29	153	-88	16	11	37	-3	-14
1	44	-50	-96	-42	-98	5	-30	-49	-164	-6	32	22	21	-12	70	-20	28	120	8	-9	65	-54	97	76	119	41	0	-46	-63	-81	-90	-7	-16	1	22	-34	27	71	-39	1	-7	-29	132	-67	8	22	48	-14	-23
2	49	-54	-96	-50	-83	10	-31	-48	-155	-2	31	34	22	-12	69	1	30	110	13	-9	62	-49	84	86	131	30	1	-46	-63	-75	-89	-21	-6	1	23	-29	33	67	-24	-17	-13	-23	115	-56	7	27	66	-21	-31
3	54	-59	-93	-56	-79	17	-35	-48	-140	1	31	34	16	-6	71	2	29	76	14	-23	42	-41	54	84	148	15	-22	-48	-64	-68	-94	-31	0	5	22	-22	37	59	-15	-38	-18	-11	81	-40	16	51	60	-35	-48
4	56	-62	-99	-66	-88	13	-23	-49	-132	22	35	32	12	-2	77	14	29	50	16	-27	26	-42	31	72	165	11	-29	-42	-71	-63	-104	-30	1	-1	26	-24	40	46	-13	-53	-11	1	55	-29	18	58	69	-29	-59
5	61	-61	-100	-73	-103	14	-23	-44	-127	87	33	32	14	-6	79	17	29	30	11	-28	5	-45	11	69	162	4	-34	-41	-67	-62	-113	-36	-3	-1	26	-26	21	43	-5	-53	-13	9	36	-25	19	70	66	-28	-67
6	61	-59	-95	-85	-113	9	-23	-31	-128	197	23	32	8	-2	75	27	27	7	7	-30	-14	-46	-18	57	176	3	-29	-33	-60	-71	-115	-50	-15	3	25	-31	18	43	0	-48	-9	9	-1	-33	28	67	68	-16	-70
7	68	-58	-88	-93	-117	3	-41	-21	-130	319	7	30	3	-4	73	22	30	-6	1	-25	-26	-39	-38	56	171	4	-30	-18	-45	-77	-115	-61	-22	0	22	-46	13	46	11	-34	-9	10	-22	-43	19	62	58	-14	-75
8	75	-63	-79	-100	-120	1	-46	-11	-139	428	-5	33	3	-8	70	18	31	-20	-2	-29	-53	-36	-63	37	172	5	-34	2	-33	-87	-115	-69	-20	-2	25	-69	11	53	18	-23	-4	15	-48	-57	8	69	54	-11	-84
9	73	-70	-74	-102	-112	-1	-46	4	-145	469	-22	36	2	-12	67	2	34	-33	-8	-23	-95	-31	-74	10	167	3	-20	22	-21	-96	-109	-82	-25	-10	25	-87	8	64	19	-8	-3	11	-59	-58	-26	65	37	-32	-89
10	71	-71	-60	-99	-101	-5	-53	15	-145	468	-34	41	-6	-16	67	-1	36	-43	-13	-21	-137	-28	-78	-13	151	2	1	34	-9	-96	-99	-102	-20	-15	29	-102	6	73	14	-1	-4	13	-60	-55	-36	57	40	-29	-88
11	67	-75	-58	-90	-92	-11	-56	12	-145	432	-46	37	-6	-19	66	-3	40	-46	-13	-24	-170	-31	-56	-23	143	3	32	41	-3	-97	-90	-119	-14	-18	37	-112	0	65	1	4	-2	12	-35	-47	-37	27	40	-13	-80
12	58	-76	-56	-79	-100	-10	-55	-2	-147	394	-50	35	-9	-24	64	-7	43	-20	-15	-35	-207	-37	-18	0	106	2	44	45	1	-98	-89	-138	-10	-17	42	-117	-6	55	-7	-1	-4	11	1	-42	-37	12	35	-8	-65
13	55	-85	-62	-72	-107	-14	-61	-23	-154	373	-39	33	-10	-27	58	-10	41	24	-20	-46	-234	-42	24	8	75	-2	59	43	-1	-102	-91	-166	-8	-15	38	-122	4	38	-13	-6	-7	12	43	-40	-28	-14	34	13	-43
14	47	-93	-66	-63	-117	-13	-61	-27	-155	405	-25	30	-6	-31	57	-14	35	68	-28	-48	-261	-38	66	0	46	-4	45	40	-6	-105	-95	-182	-7	-11	35	-123	33	33	-15	-13	-16	13	81	-28	-40	-3	29	6	-35
15	42	-97	-68	-61	-123	-28	-59	8	-162	471	-10	31	1	-32	50	-21	33	104	-31	-33	-283	-34	91	-13	42	-4	43	41	-10	-110	-98	-198	-10	-15	30	-120	48	32	-14	-22	-19	20	105	-24	-38	0	22	7	-24
16	40	-97	-66	-58	-119	-26	-60	70	-161	566	-2	35	4	-30	45	-16	31	141	-45	-8	-319	-28	124	-3	29	-9	56	39	-13	-109	-90	-192	-11	-13	25	-113	47	45	-13	-22	-20	25	135	-21	-47	7	28	-5	-12
17	42	-97	-65	-45	-114	-32	-41	160	-166	657	2	36	1	-24	36	-11	29	164	-47	6	-327	-25	147	-5	20	-10	73	33	-13	-109	-88	-160	-11	-10	26	-110	38	45	-10	-24	-22	38	156	-18	-29	15	38	-19	-8
18	43	-91	-64	-35	-101	-28	-33	260	-181	714	9	44	2	-22	35	-15	29	177	-51	26	-336	-27	162	-21	18	-8	83	35	-9	-114	-86	-115	-9	-11	27	-105	33	40	-14	-22	-25	48	167	-14	-40	17	37	-24	0
19	40	-79	-61	-30	-96	-27	-30	373	-209	727	17	47	2	-20	27	-1	29	190	-53	41	-317	-23	171	-45	26	-11	73	38	-3	-133	-92	-54	-9	-4	30	-96	5	10	-9	-12	-30	52	176	-14	-40	35	49	-33	0
20	35	-65	-60	-26	-103	-28	-44	466	-259	684	21	54	5	-16	27	5	24	193	-56	44	-281	-19	175	-89	33	-7	52	31	13	-168	-104	-18	-6	-3	23	-86	4	-9	-11	-1	-37	41	182	-8	-32	35	53	-31	0
21	36	-52	-61	-33	-121	-35	-58	506	-298	615	24	49	8	-12	25	9	20	192	-52	42	-230	-14	173	-130	30	-12	60	24	104	-185	-113	4	-13	-2	20	-76	8	-33	-10	18	-42	32	178	-6	-35	31	58	-27	-5
22	39	-39	-64	-35	-149	-34	-55	507	-333	529	20	38	15	-11	22	-7	19	190	-43	29	-165	-9	163	-147	16	-14	70	15	230	-201	-134	26	-14	-1	18	-67	17	-34	-7	30	-40	26	164	0	-26	34	46	-49	-8
23	31	-30	-70	-30	-163	-31	-56	478	-329	453	14	27	22	-10	19	-29	18	167	-37	15	-125	-11	142	-148	-5	-18	86	3	394	-185	-143	32	-22	5	14	-53	32	-30	2	41	-39	12	139	-3	-25	27	25	-57	-22
24	22	-28	-67	-27	-178	-30	-52	451	-308	385	9	22	26	-5	21	-31	17	113	-38	1	-103	-18	94	-133	-21	-15	84	-17	519	-165	-159	32	-34	7	15	-43	31	-33	12	33	-26	3	91	-12	-22	19	24	-63	-34
25	14	-27	-63	-18	-182	-21	-45	414	-279	322	2	29	30	-4	28	-42	20	52	-33	-11	-85	-14	32	-117	-10	-13	85	-22	562	-150	-170	33	-46	10	19	-35	40	-40	21	18	-18	-1	39	-25	-20	-7	12	-64	-41
26	11	-24	-65	-19	-188	-21	-39	376	-251	269	0	41	34	0	33	-36	22	-12	-29	-22	-81	-4	-29	-115	-18	-15	81	-34	573	-143	-182	25	-59	13	25	-28	35	-47	35	7	-17	0	-21	-33	-19	-8	18	-75	-41
27	13	-28	-63	-7	-190	-21	-32	323	-228	223	4	50	35	7	35	-29	22	-53	-31	-30	-75	9	-69	-109	-28	-14	85	-39	546	-139	-188	13	-70	21	25	-32	42	-44	52	-2	-32	7	-55	-45	-19	-20	22	-70	-43
28	17	-31	-64	-4	-179	-22	-33	269	-205	189	15	52	40	14	37	-24	26	-92	-35	-31	-69	21	-100	-109	-65	-12	79	-40	485	-125	-177	-1	-73	26	30	-36	59	-49	72	-8	-49	8	-81	-52	-26	-13	24	-61	-46
29	15	-26	-40	0	-157	-26	-25	228	-202	173	25	51	43	22	36	-16	32	-94	-33	-25	-80	35	-103	-90	-76	-11	68	-48	411	-126	-141	-16	-65	32	32	-42	72	-52	92	-16	-75	1	-81	-53	-40	-3	25	-30	-39
30	19	-19	-15	4	-103	-20	-32	202	-201	168	25	55	43	28	33	-16	37	-105	-29	-16	-92	52	-106	-47	-82	-14	59	-48	343	-120	-80	-47	-52	39	37	-41	70	-40	104	-18	-108	-1	-78	-51	-46	0	21	-30	-33
31	13	-11	17	2	-43	-15	-26	184	-191	171	15	50	44	40	33	-7	44	-114	-29	-6	-104	65	-110	-17	-72	-15	55	-50	292	-113	-22	-58	-38	41	43	-38	68	-25	101	-19	-162	0	-75	-49	-46	16	29	-30	-25
32	20	-2	38	2	18	-11	-18	178	-183	183	5	44	42	42	36	-2	55	-96	-25	8	-107	72	-89	-17	-60	-18	47	-52	252	-109	38	-55	-23	41	56	-35	46	-26	90	-12	-225	5	-51	-47	-47	19	38	-54	-22
33	16	19	60	5	55	-4	-16	178	-171	191	3	40	34	40	41	8	60	-70	-20	23	-137	80	-61	-16	-62	-21	54	-46	214	-107	74	-45	-10	37	67	-28	19	-33	70	-13	-303	11	-27	-44	-21	29	52	-81	-17
34	10	62	84	7	79	-9	-34	174	-161	199	7	29	28	36	44	15	68	-30	-17	34	-146	98	-18	-8	-72	-21	46	-37	195	-104	99	-27	-3	33	76	-26	3	-41	53	-15	-389	7	14	-46	-2	29	63	-97	-9
35	2	126	109	5	97	-19	-34	174	-138	195	11	26	25	28	48	12	73	0	-17	39	-140	119	9	-7	-84	-14	32	-21	181	-93	113	-20	6	32	83	-20	-21	-41	39	-21	-455	19	39	-48	19	47	57	-95	-2
36	-5	230	126	-1	105	-27	-25	164	-117	193	13	26	31	23	44	-7	80	31	-16	41	-120	131	39	-25	-84	-5	17	-13	176	-86	116	-15	4	26	87	-19	-35	-31	35	-17	-453	24	75	-46	2	66	36	-68	5
37	-7	387	141	-5	113	-21	-17	158	-84	181	14	21	33	15	37	-5	78	68	-17	42	-81	137	73	-75	-95	1	-1	-20	172	-68	115	-12	0	27	84	-19	-49	-25	32	-14	-449	34	100	-52	-9	71	36	-53	12
38	-5	577	143	-18	111	-29	3	149	-56	169	13	15	35	13	32	7	76	79	-16	43	-59	134	88	-153	-97	15	-11	-36	160	-50	119	-21	-6	24	81	-22	-39	-26	26	-16	-410	33	111	-47	-20	77	48	-31	13
39	15	715	138	-29	99	-36	0	139	-27	160	10	16	35	4	30	11	70	87	-9	49	-45	126	95	-211	-85	18	-10	-40	145	-37	105	-18	-6	19	77	-22	-34	-31	22	-9	-398	35	116	-47	-8	78	48	-9	12
40	18	774	121	-35	83	-42	6	129	-12	148	6	25	32	2	23	33	67	72	-6	52	-43	117	85	-223	-74	19	-16	-48	136	-33	96	-18	-5	20	69	-22	-27	-37	23	4	-372	30	105	-45	20	76	70	4	12
41	30	716	105	-43	77	-46	-4	112	-1	132	-8	35	22	3	21	32	55	50	-1	51	-50	102	60	-206	-47	17	-21	-43	133	-26	89	-18	-5	21	55	-23	-25	-37	19	14	-358	21	77	-44	36	71	68	-5	14
42	35	622	100	-49	65	-50	-13	93	2	114	-17	34	13	0	21	34	44	46	4	52	-49	93	47	-191	-39	19	-26	-35	135	-22	80	-5	-3	20	49	-27	-16	-45	19	19	-321	15	62	-45	41	51	72	-32	11
43	37	548	91	-51	48	-52	-10	78	3	102	-26	32	5	-4	19	19	37	35	3	51	-47	74	32	-187	-14	20	-20	-20	141	-26	60	-6	-1	16	37	-29	-18	-46	17	21	-284	6	49	-35	27	42	54	-49	13
44	39	501	87	-59	13	-56	-9	69	7	92	-37	27	-2	-12	9	6	25	8	1	50	-33	57	6	-169	6	21	-3	-4	152	-28	5	-10	-4	15	26	-27	-16	-50	12	22	-249	5	22	-36	11	26	36	-69	16
45	37	451	81	-62	-6	-63	-2	62	19	86	-47	25	-9	-18	-1	2	18	-32	-3	46	-8	50	-40	-159	18	25	3	-6	157	-23	-12	-27	-12	7	18	-27	-7	-55	6	13	-213	1	-14	-35	-1	4	30	-70	16
46	36	406	68	-63	-22	-68	3	54	29	80	-67	10	-9	-27	-15	-2	18	-63	-8	46	3	32	-79	-132	31	20	17	-8	156	-19	-32	-25	-28	-3	13	-21	-4	-67	6	4	-174	10	-58	-40	-14	0	26	-74	14
47	32	362	46	-53	-19	-70	-15	50	29	67	-84	3	-9	-36	-23	1	17	-100	-6	52	6	21	-127	-118	46	16	9	-16	149	-18	-7	-28	-34	-14	11	-15	-18	-76	-1	-6	-137	9	-105	-45	-35	-9	28	-76	16
48	27	321	23	-45	-23	-71	-39	35	32	45	-97	-5	-5	-40	-25	2	15	-114	-7	49	-3	0	-147	-108	65	13	3	-8	139	-13	0	-31	-37	-12	4	-12	-33	-76	-2	-11	-102	7	-124	-57	-43	-6	29	-50	13
49	24	287	-4	-40	-48	-75	-63	15	29	27	-111	-16	-1	-38	-25	-18	8	-131	0	48	10	-17	-158	-101	91	15	-2	0	125	-15	-23	-29	-29	-11	5	-12	-31	-67	-2	-14	-65	6	-138	-73	-51	16	8	-12	11
50	17	253	-30	-36	-59	-77	-80	3	17	13	-121	-17	8	-33	-28	-41	2	-125	0	49	13	-31	-145	-98	107	14	-9	5	113	-24	-33	-37	-14	-2	-3	-16	-25	-59	5	-11	-37	3	-125	-85	-48	41	-5	34	11
51	14	208	-50	-33	-70	-77	-90	-12	13	-5	-126	-21	4	-24	-33	-57	-10	-115	0	44	22	-47	-135	-44	113	21	-5	3	95	-25	-40	-49	-9	6	-16	-14	-3	-41	11	-9	-16	-1	-110	-99	-22	72	-13	64	13
52	7	168	-57	-30	-67	-75	-93	-22	-1	-20	-125	-21	3	-19	-36	-63	-17	-101	-1	40	30	-52	-120	-9	130	29	-19	6	79	-39	-31	-67	-6	6	-27	-15	-2	-32	10	-13	-4	-5	-92	-96	14	74	-13	84	17
53	9	138	-51	-26	-64	-71	-81	-34	-11	-34	-119	-16	0	-20	-33	-71	-27	-76	-1	41	23	-50	-91	46	148	35	-32	15	57	-52	-12	-71	2	0	-30	-15	12	-21	8	-14	10	-5	-53	-93	38	73	-23	71	20
54	6	124	-47	-29	-57	-61	-58	-47	-29	-49	-109	-13	-2	-26	-28	-70	-23	-52	-3	42	13	-42	-59	53	168	33	-51	27	40	-68	-7	-80	6	-6	-29	-18	7	-11	7	-12	21	-6	-24	-93	56	53	-21	57	24
55	12	117	-35	-25	-51	-51	-50	-58	-34	-60	-102	-16	-1	-29	-18	-66	-16	-23	-6	39	-1	-36	-27	74	168	31	-62	31	20	-74	0	-87	13	-9	-15	-20	-1	-1	6	-10	32	-5	10	-90	48	47	-15	54	15
56	17	121	-27	-21	-51	-45	-38	-67	-39	-75	-90	-24	0	-28	-10	-48	-3	4	-1	37	-9	-24	-1	36	171	34	-69	36	0	-80	-4	-86	23	-9	5	-20	-8	-4	11	-17	41	4	36	-79	29	52	5	79	13
57	23	129	-23	-22	-37	-35	-68	-78	-51	-84	-79	-31	-1	-25	-1	-46	9	53	-3	36	-28	-13	53	19	163	26	-59	34	-15	-89	-3	-93	20	-11	17	-23	-12	1	17	-19	50	15	77	-86	3	55	2	101	14
58	26	136	-16	-19	-38	-25	-100	-85	-65	-102	-68	-33	-5	-22	-1	-43	15	71	-6	31	-45	3	80	-1	167	28	-55	25	-26	-97	-34	-98	22	-11	22	-24	-19	1	18	-26	58	22	101	-88	-15	37	3	121	23
59	23	134	16	-22	-30	-15	-127	-103	-79	-119	-66	-40	-6	-28	8	-79	21	86	-10	28	-55	27	100	-18	182	29	-59	9	-29	-105	-62	-108	21	-9	22	-32	-9	-4	21	-27	69	26	126	-88	-29	24	-27	126	27
60	26	126	51	-30	-11	-8	-138	-123	-90	-132	-62	-51	-13	-43	15	-113	21	88	-7	28	-82	57	107	-21	210	36	-70	-4	-36	-110	-59	-113	24	-19	25	-41	0	-20	18	-22	81	33	136	-91	-57	18	-57	108	31
61	25	118	108	-31	29	-2	-121	-129	-98	-140	-68	-59	-22	-56	25	-137	20	86	-9	30	-102	94	104	-34	202	37	-71	-24	-37	-116	-6	-126	21	-25	23	-43	-17	-25	13	-8	89	34	128	-95	-71	30	-78	112	37
62	30	106	149	-42	80	0	-112	-134	-94	-147	-68	-70	-28	-65	30	-142	15	74	-13	36	-122	125	88	-51	174	35	-83	-44	-46	-102	85	-125	16	-28	20	-39	-16	-37	6	1	94	40	109	-99	-88	37	-82	98	42
63	35	98	172	-47	89	-2	-78	-134	-91	-144	-70	-83	-29	-71	37	-128	10	56	-18	38	-128	137	62	-117	110	37	-56	-60	-53	-85	114	-118	7	-38	11	-39	-22	-16	-3	11	103	42	84	-109	-97	39	-66	109	50
64	34	86	149	-46	32	2	-55	-130	-82	-139	-81	-97	-35	-79	43	-122	-4	41	-24	44	-145	115	34	-142	62	31	-56	-77	-63	-59	49	-109	9	-42	-5	-35	-15	-13	-3	23	105	39	58	-119	-99	43	-58	108	57
65	25	74	91	-52	-67	1	-53	-124	-63	-134	-91	-114	-42	-84	47	-101	-23	5	-33	42	-153	49	-9	-166	43	30	-57	-96	-67	-35	-52	-115	-1	-47	-25	-28	2	0	-15	17	103	33	21	-133	-90	47	-41	113	60
66	29	59	16	-54	-111	0	-65	-120	-30	-128	-104	-125	-42	-84	52	-86	-38	-22	-41	47	-156	-26	-43	-164	34	30	-69	-105	-79	-6	-126	-123	-1	-52	-47	-25	1	8	-18	17	100	35	-16	-148	-81	38	-25	137	63
67	25	46	-31	-60	-142	-1	-84	-111	3	-122	-108	-129	-40	-84	53	-85	-53	-63	-36	56	-158	-79	-88	-159	25	28	-71	-110	-97	9	-125	-121	-14	-56	-65	-11	-2	-9	-18	12	95	45	-59	-166	-79	37	-25	152	63
68	25	33	-50	-61	-147	3	-89	-101	52	-118	-105	-116	-33	-75	50	-106	-67	-91	-32	62	-174	-95	-122	-153	4	21	-53	-114	-112	23	-119	-109	-30	-52	-87	3	-12	-19	-12	11	91	53	-98	-179	-80	35	-45	156	57
69	24	15	-53	-56	-163	-1	-91	-91	152	-113	-97	-90	-29	-68	46	-132	-86	-111	-29	63	-200	-80	-146	-133	-33	20	-41	-118	-126	23	-116	-97	-45	-46	-104	18	-20	-40	-17	6	92	60	-123	-181	-96	32	-71	143	44
70	21	1	-55	-52	-168	-2	-74	-88	312	-111	-84	-61	-22	-64	50	-157	-99	-111	-30	59	-214	-60	-142	-117	-42	15	-27	-122	-141	21	-120	-84	-61	-44	-115	23	-29	-64	-24	8	89	61	-124	-171	-95	33	-99	128	43
71	21	-8	-67	-48	-120	-4	-63	-87	545	-107	-70	-35	-13	-66	49	-174	-106	-95	-31	58	-221	-48	-134	-87	-38	12	-9	-123	-150	18	-81	-78	-72	-40	-118	28	-42	-91	-36	19	83	57	-118	-157	-92	25	-118	122	42
72	17	-9	-77	-42	-32	-14	-65	-87	844	-109	-51	-8	-9	-54	51	-165	-110	-89	-35	51	-213	-47	-121	-62	-10	11	-7	-127	-159	50	3	-80	-83	-32	-121	30	-38	-108	-48	31	73	48	-101	-144	-84	14	-114	111	40
73	20	-17	-66	-47	30	-21	-57	-93	1176	-109	-38	2	-1	-40	49	-158	-103	-58	-35	56	-190	-42	-96	-20	17	9	3	-126	-169	109	75	-78	-92	-22	-113	26	-16	-121	-48	42	66	37	-70	-135	-67	1	-112	105	32
74	14	-18	-45	-52	66	-29	-59	-94	1513	-107	-24	4	6	-31	45	-151	-91	-37	-29	58	-176	-31	-73	11	61	10	12	-125	-183	183	123	-82	-91	-20	-105	27	-8	-138	-43	47	65	31	-44	-132	-59	4	-107	84	20
75	2	-27	-31	-51	80	-25	-37	-99	1815	-109	-17	10	11	-21	36	-131	-79	15	-30	57	-172	-28	-23	43	86	4	30	-123	-195	301	144	-84	-84	-14	-96	29	13	-140	-43	45	62	29	8	-134	-43	-9	-82	62	16
76	-1	-34	-19	-56	79	-33	-17	-107	2047	-115	-8	5	6	-17	29	-115	-72	40	-30	46	-182	-23	5	20	109	3	43	-124	-204	464	146	-75	-70	-7	-85	28	21	-150	-43	36	66	29	37	-136	-30	-27	-53	45	11
77	-1	-42	-18	-62	73	-29	-2	-116	2047	-123	2	-2	-1	-18	32	-78	-59	62	-24	37	-216	-31	27	-7	133	-1	51	-124	-213	629	138	-67	-43	-8	-74	21	34	-147	-41	30	70	31	62	-136	-33	-31	-11	61	9
78	2	-50	-30	-63	67	-30	-12	-122	2047	-130	13	-4	-11	-20	30	-53	-51	88	-22	34	-232	-35	65	-31	120	-8	52	-122	-217	718	126	-64	-10	-9	-58	18	42	-137	-39	24	80	30	95	-129	-30	-29	13	66	12
79	0	-61	-35	-72	66	-26	-32	-127	2047	-136	18	-5	-20	-23	35	-27	-42	100	-21	34	-231	-40	77	-32	118	-13	55	-133	-215	688	119	-96	13	-17	-49	11	47	-116	-48	21	86	24	102	-120	-32	-33	41	83	10
80	-1	-74	-45	-81	62	-25	-62	-131	1887	-144	17	-6	-27	-37	39	-30	-31	114	-28	35	-209	-39	93	-11	107	-8	56	-141	-212	594	110	-127	33	-22	-36	2	58	-96	-54	20	96	26	110	-101	-38	-33	46	69	0
81	-1	-88	-44	-84	52	-22	-58	-136	1671	-149	18	-2	-24	-52	41	-37	-23	106	-33	35	-204	-43	89	25	107	-10	59	-153	-212	501	94	-136	49	-31	-25	-11	66	-82	-58	16	105	23	99	-83	-66	-38	42	57	-9
82	-2	-102	-36	-89	36	-30	-48	-140	1477	-160	8	6	-19	-62	45	-53	-15	105	-40	31	-329	-40	86	59	97	-6	61	-152	-209	444	63	-112	55	-28	-24	-23	76	-62	-55	12	110	19	93	-70	-69	-34	38	40	-20
83	0	-117	-22	-89	19	-36	-20	-149	1292	-174	2	11	-16	-56	46	-38	-15	79	-40	19	-385	-31	61	85	86	-2	56	-149	-217	409	26	-42	54	-30	-26	-40	88	-53	-53	3	114	16	67	-48	-72	-32	60	37	-28
84	0	-132	-4	-93	-3	-40	8	-163	1118	-187	-1	18	-13	-48	45	-17	-19	72	-36	8	-462	-24	49	98	66	-5	41	-136	-227	380	-9	-3	47	-29	-31	-61	92	-46	-52	-2	119	8	59	-43	-59	-32	82	41	-27
85	0	-147	-1	-99	1	-39	17	-176	976	-204	-5	24	-9	-43	40	15	-33	70	-30	0	-378	-11	39	104	43	-5	21	-113	-235	347	-18	44	34	-24	-40	-76	97	-39	-50	3	121	3	48	-36	-62	-29	113	29	-22
86	0	-162	24	-100	3	-37	6	-191	864	-215	-6	22	-7	-41	34	35	-38	60	-31	-3	-237	4	18	111	6	-3	-3	-87	-242	316	-27	61	14	-19	-48	-92	91	-28	-45	4	117	-4	21	-40	-66	-11	122	22	-16
87	4	-182	41	-93	20	-31	9	-201	782	-223	-7	10	-6	-44	34	31	-41	35	-36	-3	-135	8	-16	109	-22	-6	-23	-55	-250	287	-7	73	7	-11	-47	-103	93	-28	-42	5	112	-8	-12	-40	-73	-2	111	23	-16
88	-2	-195	42	-89	-34	-31	13	-206	709	-219	-9	0	-1	-46	31	15	-37	16	-40	1	-40	-4	-49	122	-49	-7	-33	-25	-259	257	-97	68	4	-13	-43	-108	81	-25	-40	1	107	-11	-41	-48	-80	10	88	35	-11
89	-8	-201	4	-81	-103	-17	9	-200	653	-214	-10	-13	11	-41	29	16	-32	-25	-44	0	7	-44	-93	143	-73	-12	-33	-11	-266	235	-218	41	4	-11	-40	-103	70	-25	-41	-4	101	-18	-86	-66	-73	21	86	68	-6
90	-15	-206	-67	-75	-157	-20	8	-194	605	-210	-15	-20	20	-33	30	23	-29	-50	-47	1	28	-88	-128	150	-95	-11	-51	-14	-266	219	-263	8	2	-7	-40	-97	40	-28	-46	-14	100	-21	-124	-80	-74	30	100	110	-3
91	-10	-205	-129	-66	-224	-12	20	-186	559	-199	-14	-21	33	-20	38	24	-26	-84	-39	7	25	-130	-156	135	-120	-15	-70	-16	-268	206	-296	-25	-1	-2	-40	-91	14	-37	-52	-17	97	-18	-148	-88	-74	43	106	127	-8
92	-6	-199	-181	-63	-201	-7	37	-181	514	-194	-5	-24	43	-7	41	27	-28	-98	-33	15	4	-166	-164	111	-129	-15	-89	-22	-269	189	-194	-41	-1	9	-39	-83	-19	-44	-50	-26	91	-10	-150	-85	-72	51	109	129	-5
93	-1	-197	-204	-63	-217	-6	52	-178	471	-191	0	-20	50	10	46	34	-29	-100	-31	20	-10	-187	-146	72	-134	-13	-101	-25	-267	179	-191	-56	2	20	-41	-78	-22	-45	-48	-32	78	-6	-124	-85	-62	42	122	105	-5
94	1	-199	-213	-67	-197	-11	63	-173	438	-185	11	-12	47	19	53	47	-24	-74	-27	20	-18	-198	-117	39	-115	-5	-105	-18	-271	172	-175	-60	11	30	-31	-75	-14	-59	-38	-38	69	1	-88	-84	-49	44	127	89	-4
95	6	-201	-206	-77	-157	-15	60	-168	400	-173	20	-5	43	14	55	59	-10	-41	-22	22	-9	-191	-69	41	-83	1	-109	-9	-274	163	-133	-56	13	29	-21	-71	1	-68	-36	-36	63	-6	-40	-79	-53	43	134	95	-7
96	3	-204	-189	-83	-127	-15	64	-159	371	-165	26	4	37	6	55	72	0	-10	-17	21	-3	-178	-31	55	-63	-1	-102	0	-277	159	-94	-50	8	27	-9	-63	26	-69	-34	-32	53	-15	-5	-73	-50	46	134	92	-12
97	11	-216	-168	-91	-101	-11	65	-153	344	-159	26	-1	31	3	49	74	16	10	-16	22	13	-161	10	65	-58	6	-103	5	-273	156	-74	-44	13	19	4	-55	56	-79	-37	-24	54	-22	35	-70	-57	34	130	100	-20
98	17	-220	-147	-94	-93	-8	75	-152	319	-144	28	-9	31	-4	46	79	28	15	-16	23	28	-143	36	77	-46	2	-88	5	-272	152	-68	-32	5	7	19	-52	85	-85	-39	-20	53	-20	71	-53	-50	41	138	64	-14
99	18	-227	-131	-95	-91	-2	74	-119	289	-128	33	-20	20	-14	43	84	33	6	-12	20	39	-127	39	76	-35	-1	-87	2	-267	147	-66	-16	7	0	28	-47	96	-93	-32	-19	49	-13	77	-61	-47	45	140	21	-10
100	22	-234	-122	-94	-86	-5	64	-56	262	-104	37	-23	12	-15	45	94	37	-7	-13	16	51	-109	37	83	-36	-2	-86	-1	-260	143	-58	-14	3	-2	35	-45	108	-98	-32	-22	38	-11	75	-71	-42	56	149	-26	-8
101	26	-244	-115	-84	-82	-13	51	39	237	-79	40	-38	9	-23	49	91	34	-27	-10	25	66	-92	11	95	-23	-3	-91	-1	-257	140	-49	-5	-2	-8	38	-46	104	-103	-31	-29	30	-6	42	-76	-30	58	140	-66	-14
102	29	-253	-115	-80	-74	-19	49	142	207	-43	28	-48	9	-27	47	87	39	-25	-11	28	84	-85	9	98	-31	0	-97	0	-253	130	-41	-13	-1	-6	36	-45	109	-94	-37	-35	21	-6	35	-85	-29	56	133	-91	-15
103	28	-260	-113	-70	-71	-25	38	213	180	26	18	-60	2	-31	40	80	36	-48	-17	39	89	-82	-9	84	-17	7	-109	1	-247	122	-34	-22	-8	0	32	-45	108	-84	-45	-36	9	-5	19	-97	-11	46	126	-113	-29
104	30	-262	-120	-64	-69	-29	27	269	157	176	9	-76	-2	-35	37	97	31	-63	-17	42	98	-85	-16	90	-17	12	-105	-2	-248	116	-30	-31	-18	-4	25	-50	106	-74	-49	-34	-1	-6	15	-104	3	36	151	-89	-33
105	40	-266	-125	-63	-74	-34	2	301	135	353	1	-84	-7	-39	33	98	24	-82	-13	43	87	-87	-37	95	-17	14	-98	-6	-249	108	-34	-26	-25	-9	18	-59	93	-66	-42	-32	-11	0	5	-113	14	34	163	-60	-36
106	45	-266	-129	-52	-85	-34	-13	308	118	470	0	-89	-9	-42	26	94	17	-109	-13	28	67	-86	-69	119	-20	14	-104	-16	-250	98	-48	-19	-27	-20	8	-67	61	-65	-40	-28	-19	4	-25	-128	10	42	167	-34	-26
107	55	-266	-132	-51	-92	-37	-31	284	110	492	-2	-89	-7	-35	22	58	4	-145	-10	15	53	-82	-113	143	-31	9	-119	-23	-242	94	-61	-7	-28	-20	2	-73	52	-57	-29	-23	-27	4	-64	-136	18	46	133	-38	-3
108	56	-269	-127	-52	-102	-42	-31	232	102	416	-7	-92	-2	-35	18	28	-1	-181	-10	9	58	-77	-153	136	-33	10	-140	-19	-243	89	-78	4	-30	-21	1	-75	36	-57	-15	-26	-32	2	-102	-141	18	49	96	-53	1
109	55	-268	-123	-52	-96	-39	-19	184	89	340	-14	-91	3	-33	18	-9	-3	-195	-9	19	71	-72	-172	147	-36	3	-147	-6	-243	80	-74	5	-30	-16	-4	-71	29	-50	6	-18	-41	3	-115	-143	19	53	56	-77	13
110	53	-265	-111	-49	-89	-35	-32	153	79	271	-19	-85	8	-31	16	-17	-7	-192	-9	37	80	-61	-180	149	-50	-3	-136	13	-245	77	-69	1	-30	-8	-6	-64	19	-41	28	-16	-43	3	-124	-146	22	57	40	-101	9
111	52	-264	-103	-54	-88	-32	-22	116	67	222	-32	-78	15	-26	17	-9	-11	-194	-16	44	95	-53	-193	145	-41	-3	-120	24	-243	73	-69	-16	-36	-7	-13	-59	16	-39	43	-10	-47	2	-138	-144	0	50	45	-115	0
112	56	-262	-93	-53	-88	-35	-7	97	58	200	-36	-66	21	-21	18	-12	-11	-174	-14	53	91	-48	-188	144	-27	-4	-106	19	-238	74	-67	-26	-41	-4	-13	-51	11	-42	58	-12	-46	-1	-136	-141	-17	60	36	-125	-14
113	51	-260	-88	-48	-84	-40	31	69	44	222	-44	-53	25	-8	22	4	-10	-168	-17	57	83	-41	-191	134	-8	0	-103	11	-230	65	-62	-37	-40	-3	-15	-42	-18	-45	63	-11	-51	2	-138	-142	-28	48	49	-129	-15
114	54	-257	-82	-43	-62	-35	81	50	38	247	-46	-41	28	-1	22	23	-12	-134	-12	60	59	-33	-157	116	-2	0	-118	7	-217	64	-38	-49	-47	4	-13	-38	-32	-39	75	-14	-54	3	-102	-134	-27	38	62	-123	-13
115	47	-249	-72	-39	-48	-43	120	30	27	266	-60	-24	27	8	23	68	-7	-115	-10	57	45	-22	-134	96	1	8	-137	6	-207	57	-22	-48	-45	10	-7	-41	-53	-37	79	-17	-56	7	-75	-129	-25	26	98	-114	0
116	49	-241	-65	-35	-41	-43	131	18	20	250	-61	-16	30	13	23	123	0	-69	-5	59	24	-15	-86	82	-11	4	-146	7	-189	57	-14	-56	-46	20	1	-40	-63	-19	90	-13	-63	6	-25	-120	-37	17	141	-100	14
117	44	-240	-59	-34	-43	-40	123	13	16	214	-71	-9	32	12	17	168	7	-41	-10	55	6	-15	-46	68	-24	5	-136	-6	-172	60	-16	-55	-31	21	8	-36	-58	0	93	-19	-67	3	14	-113	-44	19	185	-76	23
118	34	-245	-58	-31	-43	-40	111	0	13	173	-77	-15	36	14	19	179	18	-15	-10	57	-1	-16	-7	60	-26	13	-129	-14	-158	61	-15	-63	-30	24	17	-29	-49	25	92	-17	-73	2	50	-108	-51	2	197	-58	27
119	24	-245	-62	-31	-43	-42	110	-10	4	134	-94	-20	37	11	15	173	26	8	-3	58	-12	-24	17	46	-18	20	-119	-13	-157	55	-20	-54	-26	26	29	-20	-42	34	89	-23	-71	7	73	-107	-46	9	199	-33	23
120	12	-236	-64	-45	-43	-41	117	-28	-12	90	-114	-17	37	11	11	166	34	9	6	58	-15	-33	31	41	12	27	-105	-6	-157	47	-22	-46	-23	26	29	-7	-42	41	81	-17	-69	11	94	-115	-43	10	186	-3	18
121	7	-236	-68	-38	-52	-42	111	-42	-15	56	-133	-15	34	7	7	167	32	1	8	58	-30	-38	30	35	28	27	-95	4	-158	44	-30	-34	-24	27	27	3	-32	39	73	-15	-66	15	93	-121	-30	25	183	30	7
122	5	-235	-69	-34	-57	-47	107	-52	-25	39	-153	-17	32	2	2	180	32	-9	9	61	-25	-38	22	1	50	34	-74	9	-159	36	-40	-21	-16	23	29	15	-28	40	72	-17	-64	17	87	-126	-19	30	192	62	6
123	-1	-238	-65	-22	-61	-46	70	-46	-37	40	-168	-11	31	-1	-1	176	26	-20	2	61	-29	-34	9	-15	76	28	-60	14	-160	22	-47	-13	-16	22	23	28	-25	44	72	-12	-62	23	74	-125	2	51	181	57	11
124	0	-236	-62	-15	-52	-41	36	-34	-44	41	-184	-4	25	-1	-9	174	20	-26	0	63	-29	-18	-3	-17	89	34	-50	9	-156	11	-46	-9	-14	23	17	39	-14	48	67	-8	-64	27	59	-125	23	51	181	57	20
125	-4	-231	-49	-18	-52	-37	1	-32	-50	46	-207	10	19	-6	-7	131	19	-44	-1	66	-29	-2	-23	-17	102	40	-53	7	-164	3	-50	-19	-5	21	12	42	13	53	66	-4	-66	30	35	-112	39	58	140	60	27
126	-2	-223	-43	-22	-58	-32	-20	-26	-56	45	-229	28	18	-9	-3	92	16	-48	4	71	-35	9	-33	5	113	45	-49	3	-175	2	-59	-22	5	13	12	46	39	51	66	1	-62	32	24	-97	32	63	100	66	30
127	-4	-211	-34	-28	-64	-27	-37	-23	-64	40	-251	38	19	-14	2	46	12	-40	0	70	-41	8	-28	42	124	46	-59	-4	-180	-2	-68	-37	15	5	5	47	45	59	66	8	-68	29	31	-77	36	38	56	66	37
128	-3	-199	-29	-38	-76	-25	-56	-19	-69	36	-268	43	12	-15	9	6	5	-43	-3	67	-45	4	-34	84	121	41	-65	-16	-185	0	-78	-49	29	2	0	46	34	62	67	8	-70	31	22	-56	35	25	14	58	37
129	1	-179	-29	-47	-87	-20	-47	-18	-79	27	-273	39	12	-16	13	-30	3	-25	1	64	-43	-3	-25	103	115	42	-76	-32	-186	-5	-89	-55	32	-5	1	44	20	67	61	14	-75	33	28	-35	34	8	-24	67	42
130	14	-160	-25	-53	-100	-23	-25	-24	-87	22	-264	41	13	-27	22	-63	0	-14	2	62	-45	-7	-18	102	69	37	-54	-40	-181	-15	-100	-45	35	-7	0	42	3	67	57	26	-75	31	34	-27	26	0	-49	78	42
131	14	-143	-20	-61	-114	-23	-5	-25	-96	13	-239	44	20	-28	26	-50	-3	-16	7	55	-47	-9	-26	100	36	34	-56	-41	-171	-27	-112	-43	36	-9	-1	41	11	65	50	28	-77	26	18	-22	10	-10	-26	84	43
132	21	-138	-19	-62	-114	-29	1	-30	-102	5	-214	46	31	-26	29	-25	-2	-20	5	56	-48	-9	-19	85	1	33	-71	-49	-159	-34	-109	-49	42	-6	-5	38	24	63	45	33	-75	20	20	-22	0	-25	11	84	40
133	20	-138	-14	-57	-111	-42	2	-30	-106	0	-191	52	44	-16	28	-5	-2	-40	4	59	-44	-5	-42	82	4	30	-91	-59	-148	-35	-103	-69	44	6	1	38	30	44	43	30	-66	17	6	-24	-6	-39	39	68	37
134	10	-142	-14	-54	-101	-41	-15	-31	-117	1	-186	58	50	-4	24	-4	1	-55	-1	61	-59	-5	-54	72	5	24	-101	-69	-134	-40	-87	-104	45	17	-4	44	25	64	44	32	-60	10	-4	-24	-7	-38	40	55	36
135	4	-148	-7	-48	-91	-41	-31	-31	-123	-3	-189	58	48	4	19	-13	-5	-68	-2	60	-80	-2	-67	54	16	19	-98	-80	-126	-47	-75	-109	42	29	-6	46	27	53	36	20	-47	9	-14	-24	6	-22	32	37	34
136	-9	-155	2	-48	-83	-38	-44	-34	-136	-8	-200	52	46	14	22	-39	-3	-67	2	58	-108	9	-60	19	11	19	-91	-100	-120	-55	-68	-107	41	30	-4	45	32	59	35	6	-38	12	-1	-16	2	-3	8	36	34
137	-7	-156	10	-44	-75	-33	-63	-39	-152	-11	-200	36	45	18	26	-64	-3	-55	-3	57	-141	19	-44	3	-7	14	-113	-113	-115	-68	-64	-93	42	32	2	48	30	49	43	-5	-28	9	32	-13	-1	22	-20	25	41
138	-7	-165	18	-48	-72	-39	-78	-44	-167	-21	-186	25	44	29	28	-87	5	-54	-8	53	-150	31	-37	-7	-19	15	-117	-129	-113	-80	-61	-93	42	35	8	47	45	46	51	-12	-29	7	43	-13	5	34	-39	43	49
139	2	-176	25	-42	-72	-44	-81	-56	-178	-30	-157	11	44	32	28	-105	10	-36	-17	51	-151	37	-17	-12	-29	18	-121	-137	-111	-87	-64	-81	38	39	14	46	57	51	62	-11	-28	-2	64	-20	4	49	-56	28	58
140	8	-182	32	-38	-75	-49	-82	-59	-193	-27	-121	1	47	28	22	-122	25	-10	-20	58	-145	39	8	1	-19	15	-110	-157	-115	-94	-65	-66	35	37	26	45	60	52	72	-6	-25	-3	83	-29	6	64	-75	28	68
141	8	-189	31	-39	-70	-49	-88	-56	-207	-24	-92	-2	47	26	16	-117	35	6	-23	63	-145	34	22	22	-11	5	-100	-174	-117	-96	-57	-62	21	38	33	55	70	52	68	-3	-32	-8	85	-34	6	72	-73	7	71
142	5	-187	36	-37	-56	-49	-93	-49	-218	-17	-74	-9	48	27	14	-118	41	-3	-24	73	-133	33	15	43	1	0	-101	-198	-128	-95	-41	-53	9	35	41	62	57	36	62	-1	-37	-1	74	-43	2	61	-79	15	72
143	-2	-183	40	-33	-46	-48	-107	-41	-234	-16	-61	-9	47	25	14	-118	48	-1	-24	81	-127	33	16	49	9	-10	-104	-207	-143	-100	-31	-40	-1	35	46	68	41	14	51	-2	-38	1	67	-47	0	59	-75	26	75
144	-4	-171	40	-38	-36	-41	-113	-35	-251	-19	-50	-6	40	22	14	-119	49	-2	-19	87	-133	33	6	44	3	-11	-110	-206	-157	-110	-20	-27	-16	32	48	75	8	-12	59	-1	-46	12	58	-63	-16	55	-69	48	73
145	-2	-160	38	-40	-33	-38	-109	-35	-266	-20	-32	-3	33	24	14	-129	45	5	-21	92	-134	36	15	21	-18	-12	-122	-203	-167	-123	-25	-7	-28	31	44	75	-8	-36	55	-8	-60	16	55	-67	-24	57	-68	65	73
146	1	-149	31	-37	-41	-38	-100	-37	-275	-27	-18	-4	25	16	15	-121	37	-1	-15	94	-123	40	3	-10	-25	-8	-125	-191	-172	-125	-32	1	-43	29	38	75	-19	-61	53	-16	-71	19	48	-72	-36	49	-51	83	65
147	4	-136	26	-31	-43	-37	-74	-37	-285	-29	-6	-3	19	7	11	-100	33	-7	-16	94	-113	51	-8	-42	-16	-4	-129	-178	-171	-133	-33	0	-54	20	28	77	-28	-85	51	-28	-79	19	25	-77	-38	44	-20	97	68
148	-4	-124	26	-25	-43	-40	-61	-36	-285	-35	0	0	12	-1	6	-76	22	-20	-21	94	-91	64	-22	-51	0	-9	-113	-169	-163	-131	-31	-9	-63	11	13	81	-28	-92	44	-26	-80	15	8	-83	-40	29	11	91	63
149	-13	-116	33	-18	-39	-46	-46	-35	-274	-44	16	1	7	-7	8	-44	13	-49	-30	90	-82	80	-56	-43	7	-5	-109	-171	-151	-128	-23	-25	-67	5	2	85	-46	-90	34	-20	-74	8	-34	-86	-37	15	49	77	59
150	-17	-107	37	-17	-44	-50	-27	-42	-258	-52	30	1	6	-21	8	-30	5	-67	-28	88	-79	85	-77	-25	7	-9	-89	-170	-140	-123	-25	-35	-63	-1	-8	82	-45	-93	20	-7	-65	1	-54	-91	-43	17	58	88	53
151	-10	-103	33	-21	-41	-60	-16	-49	-248	-57	41	-1	8	-25	7	-16	-8	-76	-24	82	-92	80	-83	-36	-5	-14	-67	-169	-132	-126	-28	-34	-59	-7	-19	81	-48	-96	11	1	-58	-5	-60	-89	-63	36	68	78	47
152	-4	-96	28	-19	-33	-61	-7	-56	-254	-66	46	-2	11	-32	1	7	-23	-89	-31	74	-110	79	-92	-46	-6	-21	-51	-163	-118	-135	-20	-42	-58	-11	-37	77	-40	-116	-2	4	-51	-7	-68	-90	-69	41	84	78	37
153	5	-101	39	-14	-10	-65	1	-61	-265	-68	46	-6	14	-41	-13	25	-39	-66	-23	69	-125	78	-72	-76	-1	-25	-46	-146	-111	-148	-4	-46	-47	-15	-46	72	-31	-109	-10	-4	-44	-3	-48	-91	-82	44	101	82	13
154	4	-101	50	-13	11	-69	23	-65	-302	-72	52	-3	19	-42	-21	35	-46	-58	-18	66	-120	88	-59	-83	30	-31	-64	-121	-101	-177	11	-68	-30	-12	-60	71	-25	-92	-17	-13	-41	0	-26	-91	-81	47	107	97	2
155	0	-109	63	-8	35	-68	27	-68	-347	-75	57	5	22	-47	-34	48	-57	-45	-21	59	-129	101	-44	-78	28	-37	-73	-93	-92	-216	36	-96	-14	-8	-70	70	-9	-56	-10	-21	-40	10	-8	-93	-71	53	116	120	-40
156	0	-119	75	-1	53	-60	15	-73	-389	-85	57	6	21	-40	-38	65	-68	-59	-18	45	-121	118	-53	-71	35	-35	-89	-70	-84	-241	56	-121	-11	-4	-82	69	-3	-12	-11	-20	-41	18	-9	-84	-50	54	127	142	-42
157	3	-132	81	0	67	-59	0	-80	-425	-93	64	15	28	-39	-36	74	-71	-51	-11	33	-136	131	-47	-60	41	-33	-84	-56	-83	-259	70	-130	-8	-5	-87	63	15	16	-8	-23	-39	27	-5	-67	-44	66	135	134	-28
158	78	-56	20	70	-23	-5	-1	27	-5	-77	17	12	-1	107	-5	-54	49	-38	-16	6	0	-11	-38	43	-22	-69	-57	-14	-35	90	-15	-41	85	-111	46	-6	18	-96	-68	46	22	-73	-28	-9	-81	-26	-41	-13	46
159	85	-60	19	50	-1	-32	-13	41	18	-69	28	4	6	83	-13	-76	60	-49	-24	11	5	-7	-20	68	-25	-58	-23	-22	-19	59	-4	-58	96	-88	22	4	-1	-79	-73	69	-1	-82	-30	-14	-61	-30	-81	-28	66
160	79	-59	14	46	3	-53	-18	19	25	-58	25	-6	5	51	-23	-90	72	-61	-14	7	13	-13	-36	38	-32	-35	6	-29	-10	9	-7	-70	86	-50	9	4	-4	-70	-85	55	-22	-85	-34	-16	-32	-51	-102	-40	92
161	68	-41	17	34	-27	-67	-5	-11	20	-53	25	-13	2	30	-27	-89	61	-62	-5	-2	17	-28	-59	-23	-29	-4	31	-32	11	-4	-36	-70	68	-44	9	-41	-6	-77	-96	45	-32	-82	-20	-8	4	-68	-108	-39	107
162	50	-30	31	17	-31	-83	23	-37	17	-44	16	-8	2	5	-22	-79	47	-35	-9	-8	22	-41	-90	-43	-15	20	31	-35	21	-14	-55	-73	77	-22	21	-52	-5	-85	-101	36	-43	-72	-7	3	33	-82	-100	-29	116
163	27	-31	49	10	-45	-93	41	-39	15	-36	10	1	-1	-7	-15	-73	27	-16	-19	-12	18	-31	-83	-57	2	33	20	-32	25	-46	-68	-67	73	-11	41	-59	3	-94	-83	35	-46	-62	5	22	62	-67	-72	-16	97
164	11	-21	61	-15	-47	-111	46	-25	9	-21	-5	15	-2	-11	-4	-58	16	-20	-35	-18	24	-24	-41	-37	22	30	-10	-28	11	9	-57	-44	78	-38	56	-54	21	-112	-62	43	-54	-55	21	38	56	-67	-48	-11	64
165	7	-7	59	-39	-43	-114	27	-3	2	-15	-13	26	5	-3	-5	-42	4	-44	-44	-21	31	-13	-11	-27	47	22	-28	-21	14	44	-38	-19	57	-30	76	-26	39	-118	-19	59	-55	-49	23	48	19	-55	-30	-9	39
166	16	-3	51	-54	-29	-94	7	1	-1	-15	-27	23	15	7	-9	-27	5	-66	-44	-24	39	-6	13	-49	68	32	-31	-9	13	84	-23	-19	110	-27	78	-4	62	-125	0	68	-50	-41	33	42	-28	-53	-19	-13	45
167	24	-2	39	-29	-26	-53	-16	-2	-6	-5	-49	19	29	16	-6	-27	11	-62	-29	-42	37	-12	-9	-56	67	9	-22	-2	30	100	-19	-17	100	-15	72	12	65	-123	7	57	-37	-29	47	44	-56	-34	9	-18	54
168	32	-19	29	17	-15	-21	-36	-6	2	-2	-60	24	49	29	3	-21	22	-33	-19	-38	33	-26	-6	-53	50	-7	-16	-1	37	89	-19	-24	100	-19	64	19	61	-113	-1	53	-14	-27	65	39	-50	-19	35	-8	56
169	43	-36	23	42	16	-11	-41	-5	0	5	-79	27	59	39	19	7	29	17	-14	-28	27	-39	2	-49	36	-31	-26	-8	45	72	-14	-21	24	-33	54	38	43	-92	-3	30	-3	-28	65	41	-28	-15	54	18	49
170	43	-49	34	49	42	-7	-46	-8	-6	13	-83	26	52	41	10	42	41	47	-3	-13	14	-44	17	-8	21	-35	-31	-20	41	58	-9	-32	-41	-38	47	54	15	-84	-7	25	-6	-32	48	47	6	-7	56	58	30
171	51	-39	23	45	58	-24	-57	0	-3	19	-72	26	48	45	8	68	40	39	7	-22	7	-56	31	-4	13	-50	-32	-32	4	64	-6	-49	-43	-52	39	66	-7	-64	-18	16	10	-36	48	40	23	-15	39	75	17
172	66	-39	10	19	58	-36	-70	27	5	16	-56	21	43	43	6	87	28	6	15	-42	13	-52	19	20	13	-36	-19	-53	-5	82	2	-56	-16	-19	37	63	-36	-49	-42	8	19	-40	11	40	19	-25	35	77	11
173	92	-51	-7	6	52	-55	-56	48	14	-1	-59	17	39	28	7	77	11	-11	21	-46	19	-39	-12	27	1	-26	-4	-70	-8	89	3	-71	2	-3	31	47	-51	-45	-66	14	44	-53	-12	32	4	-35	23	70	15
174	118	-66	-14	-39	53	-56	-50	70	-2	-7	-84	15	34	4	9	71	5	-12	19	-53	17	-20	-49	-4	-3	-25	9	-79	-24	53	-4	-76	9	44	50	57	-53	-54	-83	22	49	-71	-43	41	-1	-59	28	51	17
175	138	-79	-9	-71	59	-54	-52	71	-14	-10	-104	25	29	-14	10	60	0	7	7	-48	12	-9	-53	-25	2	-41	8	-69	-18	11	-9	-83	23	62	73	71	-37	-63	-101	54	47	-82	-43	53	6	-77	23	24	29
176	145	-74	11	-85	77	-41	-58	51	-18	-13	-119	27	23	-29	-1	52	8	12	2	-40	1	-2	-62	-64	17	-78	3	-50	-20	-41	-20	-78	5	70	90	107	-11	-52	-94	77	23	-74	-34	70	14	-91	11	-6	43
177	114	-62	38	-66	85	-20	-72	16	-21	-10	-126	7	6	-30	-24	44	25	5	12	-39	-13	1	-65	-63	42	-81	9	-25	7	-14	-35	-65	4	62	101	126	25	-37	-86	76	7	-62	-19	76	28	-85	-9	-34	62
178	79	-44	49	-24	103	-10	-81	-15	-21	-6	-120	-6	-6	-24	-39	29	34	-20	32	-52	-8	-4	-68	-38	52	-26	13	-28	10	9	-43	-52	7	42	107	141	64	-21	-66	59	-16	-66	-13	79	23	-78	-37	-51	80
179	48	-47	55	1	112	-5	-74	-21	-20	-2	-104	-16	-19	-15	-57	28	36	-44	46	-58	9	-12	-66	-34	48	4	16	-43	20	63	-37	-36	14	22	113	137	82	-14	-46	24	-38	-73	-7	65	8	-55	-59	-47	115
180	25	-51	56	-8	111	-14	-34	-25	-28	4	-91	-22	-16	-11	-69	18	36	-65	46	-65	20	-9	-56	-30	46	54	16	-52	11	68	-32	-31	27	6	108	107	73	-23	-10	14	-50	-83	-20	51	-17	-38	-65	-32	142
181	2	-51	49	-12	83	-20	16	-23	-48	14	-93	-27	-22	-8	-66	6	35	-85	40	-81	28	-3	-35	-32	34	54	8	-60	37	43	-36	-14	28	-17	94	53	57	-52	14	20	-55	-90	-19	60	-34	-27	-52	-16	150
182	-27	-50	34	-30	44	-26	58	-34	-62	16	-90	-28	-23	-7	-50	-1	34	-77	17	-87	39	8	-11	15	45	24	0	-71	36	18	-45	0	9	-30	90	2	49	-78	28	51	-48	-92	-11	66	-41	-26	-41	6	134
183	-54	-56	27	-33	22	-29	67	-48	-79	16	-100	-31	-22	-2	-23	5	30	-51	-1	-85	46	19	-8	79	51	16	-15	-72	58	-41	-49	-3	8	-24	87	-19	30	-102	30	73	-46	-88	-4	73	-3	-22	-27	30	104
184	-77	-56	18	-31	13	-12	65	-52	-93	13	-111	-30	-26	-1	-3	6	30	-32	-9	-77	43	24	-13	100	65	17	-38	-72	31	-63	-51	-21	40	-8	87	-27	31	-113	0	56	-42	-84	4	87	26	-18	-21	61	68
185	-73	-51	-4	-19	12	1	52	-42	-92	23	-114	-17	-25	3	13	-7	31	-33	-12	-71	33	11	-35	95	64	28	-81	-79	14	-69	-40	-33	61	13	90	-15	24	-102	-39	45	-39	-84	4	65	46	-17	-7	78	30
186	-42	-41	-33	-1	29	-1	49	-18	-83	26	-108	-6	-17	9	-5	-4	20	-47	-20	-60	16	7	-37	81	68	51	-94	-87	-10	-22	-29	-40	56	48	92	15	11	-81	-72	42	-21	-92	14	43	26	-24	-3	86	27
187	2	-44	-54	0	61	-17	54	-11	-69	29	-107	-11	-15	3	-39	1	24	-55	-31	-58	-3	4	-23	44	68	34	-73	-94	-19	-15	-21	-53	57	55	85	62	-2	-64	-102	59	-8	-110	18	7	-10	-5	-11	80	46
188	42	-44	-77	-10	80	-38	47	-3	-56	28	-112	-16	-23	1	-83	-4	25	-39	-35	-60	-30	3	-9	21	58	50	-32	-89	-2	52	-22	-50	42	56	78	94	-5	-61	-128	63	7	-117	28	20	-36	6	-18	61	66
189	72	-52	-83	-14	80	-63	17	6	-42	18	-109	-14	-23	-6	-95	-11	21	-11	-39	-66	-33	-1	6	-9	56	20	-2	-81	-2	62	-21	-38	43	57	71	96	15	-57	-151	76	17	-119	32	32	-59	18	-41	30	77
190	76	-59	-75	-12	65	-74	-16	10	-42	9	-107	-11	-27	-4	-101	-17	7	25	-34	-66	-29	-6	11	-30	47	11	16	-66	73	51	-21	-15	31	64	69	78	29	-66	-137	66	9	-106	14	49	-61	3	-41	9	80
191	58	-60	-53	-4	39	-67	-36	-1	-46	-1	-93	-5	-28	-6	-81	-33	0	32	-24	-75	-16	-7	7	-23	36	-12	29	-44	82	25	-19	3	16	68	68	44	48	-70	-115	54	7	-92	14	32	-57	5	-55	3	89
192	26	-53	-38	1	35	-70	-47	-10	-65	-7	-84	9	-18	1	-56	-39	-9	41	-16	-64	-5	-20	5	-9	31	-31	31	-45	71	12	-12	12	34	67	75	25	68	-90	-82	15	-4	-92	44	40	-63	-8	-44	-3	74
193	1	-59	-18	9	32	-79	-39	-22	-68	-5	-64	6	-4	15	-31	-39	-14	50	-7	-43	6	-32	10	7	38	-25	26	-51	44	14	-11	4	64	54	96	1	86	-104	-76	1	-8	-95	62	53	-79	-6	-48	6	56
194	-24	-77	-5	0	46	-92	-28	-27	-72	1	-67	-1	16	11	-13	-38	-3	66	-2	-16	13	-44	17	4	42	4	18	-57	6	57	-8	5	69	27	110	5	80	-104	-56	2	-32	-84	74	82	-89	-13	-33	26	30
195	-48	-116	3	-5	46	-90	-40	-21	-56	11	-70	-1	20	8	-1	-21	2	78	4	3	14	-49	20	5	47	9	12	-67	-1	94	-18	-7	56	2	125	1	66	-107	-48	23	-47	-77	58	88	-85	-19	-16	44	15
196	-52	-156	-2	-22	35	-79	-73	-7	-34	18	-75	15	29	7	7	-13	3	90	3	12	22	-53	17	21	34	4	4	-68	13	130	-16	-9	19	-23	139	7	39	-106	-38	47	-77	-70	42	66	-63	-28	0	52	26
197	-55	-179	2	-21	28	-61	-110	3	-13	19	-74	25	25	6	13	-15	3	98	-7	11	25	-42	-4	1	33	-5	11	-68	34	139	-19	-16	-16	-30	147	15	20	-104	-13	48	-91	-55	32	28	-30	-20	14	52	43
198	-61	-167	9	-21	47	-54	-122	3	3	11	-62	14	14	-1	7	-22	10	95	-13	-3	19	-26	-34	7	21	-4	13	-57	32	85	-18	-30	-28	-24	154	39	-19	-106	-6	40	-83	-44	32	10	-6	-23	29	45	62
199	-71	-139	5	-16	67	-60	-103	6	9	0	-44	1	8	-6	1	-27	12	63	-26	-26	9	-16	-47	6	34	30	5	-58	17	30	-10	-20	-29	0	166	63	-29	-94	-14	31	-64	-47	38	21	5	-26	41	35	64
200	-74	-92	6	-17	99	-62	-45	13	12	-14	-28	-15	6	-10	-8	-26	9	49	-24	-37	9	-11	-37	1	47	50	-5	-57	-1	35	6	-6	4	14	173	96	-36	-75	-40	44	-44	-58	49	41	8	-30	44	26	62
201	-74	-50	-7	-28	121	-50	24	17	8	-8	-37	-26	4	-17	-13	-35	7	45	-3	-47	5	-7	-23	3	45	85	-11	-55	4	70	20	2	22	33	171	127	-19	-53	-70	50	-38	-68	51	56	17	-14	49	23	59
202	-68	-8	-13	-23	99	-31	67	11	5	5	-39	-23	-2	-12	-20	-32	-3	68	32	-49	2	-5	-7	-22	30	80	-13	-64	22	95	25	3	55	37	167	120	12	-45	-104	75	-29	-83	53	61	35	-2	51	19	50
203	-49	24	-30	-25	87	-17	73	-1	0	24	-45	-17	-1	-10	-16	-12	-7	72	46	-53	2	-10	-8	-15	3	50	-11	-66	16	99	17	-13	116	38	153	119	41	-41	-109	92	-18	-95	42	54	47	-1	43	10	70
204	-27	40	-30	-19	71	-13	56	-25	-7	25	-51	-18	1	-10	-25	15	-15	72	52	-41	-21	-10	-9	-22	5	33	7	-76	-13	67	9	-15	84	37	147	123	49	-46	-108	94	-17	-95	19	51	44	-14	17	16	90
205	0	43	-21	-14	65	-16	36	-55	-21	17	-58	-31	9	-15	-22	40	-22	57	51	-45	-40	-15	-19	9	7	19	21	-88	-47	26	5	-21	57	31	133	119	45	-53	-93	65	-9	-98	-2	56	31	-46	-14	22	111
206	12	47	-8	9	52	-19	15	-69	-29	-4	-56	-36	9	-23	-9	61	-27	63	53	-40	-59	-23	-8	6	25	12	24	-99	-53	-12	9	-18	-26	28	133	98	17	-57	-71	48	-8	-95	-13	66	14	-77	-32	30	100
207	21	20	4	22	39	-33	14	-78	-28	-26	-52	-53	6	-37	-1	76	-27	87	55	-22	-55	-28	15	-6	45	3	13	-108	-12	22	24	-26	-79	15	131	64	-13	-53	-55	40	-8	-102	-21	52	-6	-79	-43	50	97
208	1	-16	16	15	23	-42	22	-70	-37	-31	-60	-65	-7	-47	-7	66	-15	104	58	-3	-49	-29	47	-44	51	-10	-6	-108	-2	5	28	-40	-52	29	131	35	-47	-76	-31	49	-22	-99	-19	39	-15	-51	-33	77	99
209	-10	-45	21	16	19	-40	45	-48	-27	-16	-51	-60	-25	-53	-11	47	-13	102	56	-15	-35	-20	59	-70	43	-38	-22	-110	6	1	28	-40	0	4	135	26	-70	-86	-24	61	-19	-96	-22	30	3	-16	-20	108	112
210	-25	-40	15	-10	38	-42	64	-22	-8	6	-33	-37	-26	-47	-4	3	-14	87	51	-31	-17	-13	60	-34	32	-53	-33	-119	-1	0	35	-32	43	-8	151	37	-77	-87	-16	69	-29	-97	-31	32	15	4	-12	124	114
211	-34	-35	21	-14	63	-40	69	-4	16	18	-17	-15	-25	-41	9	-5	-15	86	40	-40	-5	4	58	-40	23	-77	-28	-121	-1	20	41	-27	71	-14	159	60	-75	-74	-3	65	-41	-83	-38	44	28	14	-19	140	104
212	-38	-23	25	-17	76	-43	50	3	14	26	-20	-9	-21	-44	22	-25	-13	78	36	-27	-1	13	34	-19	20	-94	-28	-123	-25	66	44	-21	76	-5	151	68	-67	-63	9	52	-79	-84	-26	39	29	4	-20	129	83
213	-26	-29	33	-16	73	-46	-7	18	10	32	-29	1	-17	-47	20	-27	-11	77	26	-12	-4	3	-3	-28	29	-114	-30	-118	-33	37	49	-14	78	-16	146	72	-39	-72	17	49	-107	-80	-6	42	23	-12	-22	105	67
214	-8	-31	39	16	62	-50	-63	25	15	28	-32	-1	-15	-56	13	-27	-3	81	15	1	-2	-3	-43	-37	48	-145	-31	-113	-45	12	48	0	65	-14	133	88	-18	-67	18	59	-139	-69	0	26	21	-24	-40	87	86
215	-8	-29	43	23	37	-42	-94	31	20	32	-33	-13	-21	-63	4	-34	5	77	5	-5	-3	-2	-71	-50	54	-175	-30	-105	-40	-23	34	9	41	-14	134	90	15	-68	7	63	-126	-77	-19	4	24	-31	-58	69	99
216	-30	-8	35	32	19	-38	-93	28	35	41	-21	-18	-27	-65	-4	-16	23	62	-14	-6	6	3	-64	-54	46	-190	-30	-103	-19	-26	10	8	36	-7	140	89	52	-63	-19	63	-95	-88	-26	-1	38	-30	-65	55	114
217	-52	13	14	33	2	-35	-77	15	43	48	-1	-30	-32	-56	-4	-7	33	58	-29	-13	16	14	-54	-19	26	-210	-36	-106	-26	-37	-2	9	68	27	151	81	88	-45	-37	61	-59	-103	-37	-10	42	-20	-71	37	108
218	-49	23	-7	41	-1	-28	-55	-7	45	43	6	-44	-34	-48	-6	16	33	57	-40	0	22	30	-67	8	-3	-220	-28	-94	36	-69	-12	-4	72	23	153	69	101	-40	-51	36	-35	-109	-46	-1	39	-14	-78	34	111
219	-13	25	-23	55	-2	-19	-30	-34	45	40	6	-56	-33	-40	-3	4	33	66	-41	11	15	38	-115	35	-15	-257	-18	-83	26	-25	-17	-18	92	3	128	57	94	-34	-60	17	-21	-114	-59	0	40	-16	-85	30	123
220	31	25	-32	59	-4	-18	-10	-40	42	34	4	-60	-29	-19	6	2	18	56	-41	22	3	41	-158	21	-22	-286	6	-76	41	-7	-17	-23	91	-1	106	34	56	-30	-77	9	-4	-119	-57	-11	33	-23	-99	23	128
221	60	31	-29	43	35	-17	13	-39	36	27	-4	-72	-16	-3	13	12	17	48	-50	33	-6	31	-179	35	-5	-273	30	-74	19	37	-4	-20	53	-2	75	42	16	-26	-75	37	2	-120	-46	-30	23	-34	-113	14	138
222	49	27	-22	37	67	-18	37	-36	29	25	-17	-76	-16	7	-1	33	17	37	-49	30	-25	13	-197	78	4	-217	50	-69	36	20	-1	-18	41	11	48	42	-36	-41	-43	71	17	-108	-28	-36	25	-37	-124	8	122
223	25	21	-27	26	75	-29	51	-39	28	24	-10	-73	-18	12	-17	52	21	52	-42	18	-22	-9	-196	117	2	-173	50	-58	35	42	-3	-24	34	19	37	36	-73	-57	-1	83	27	-98	-2	-13	16	-21	-118	14	87
224	19	-3	-45	34	69	-40	42	-34	34	17	14	-54	-17	9	-24	69	13	76	-32	9	-20	-33	-203	96	13	-126	32	-39	27	37	-8	-22	30	19	33	38	-100	-63	32	66	25	-91	13	4	25	-10	-103	18	49
225	40	-33	-52	24	36	-38	28	-34	36	9	44	-49	-15	11	-30	82	11	110	-15	8	-12	-38	-223	17	30	-95	12	-14	18	41	-15	-25	69	34	29	34	-125	-57	47	49	3	-90	20	8	22	16	-75	33	27
226	72	-67	-52	0	10	-21	12	-24	31	12	58	-49	-15	15	-24	89	6	118	-4	7	-15	-38	-221	-23	47	-73	-4	7	-2	57	-20	-11	79	29	19	46	-129	-49	50	30	-22	-95	23	-6	42	27	-23	38	20
227	92	-92	-52	1	-3	-8	16	-11	20	28	79	-47	-7	32	-13	86	-6	108	8	14	-18	-30	-210	-6	59	-49	-9	18	-7	43	-32	10	86	4	6	64	-105	-44	49	29	-20	-96	20	-37	39	27	6	31	33
228	91	-107	-45	-10	-13	-18	47	5	17	39	78	-53	9	48	-5	74	-10	97	22	28	-16	-25	-179	10	45	-15	2	10	-16	58	-31	11	62	-7	-7	70	-53	-54	63	21	-11	-91	27	-64	27	31	14	16	33
229	58	-123	-43	-18	-18	-29	91	14	12	46	56	-54	10	61	1	65	-16	93	45	30	-24	-24	-144	27	17	11	29	-4	-36	-11	-42	9	31	-6	-8	63	1	-68	77	7	10	-80	11	-68	16	27	-11	-8	29
230	29	-135	-41	-25	-14	-28	119	11	13	44	22	-44	1	59	1	40	-8	113	65	23	-35	-34	-120	14	-1	28	39	-21	-45	-25	-34	-13	15	17	-1	53	38	-80	89	16	25	-76	-5	-51	0	8	-49	-43	17
231	9	-139	-33	-40	2	-17	103	0	8	38	-10	-28	-11	59	17	40	-3	135	74	7	-43	-39	-97	-4	-3	46	40	-31	-36	-60	-20	-4	0	19	9	38	63	-83	89	17	28	-82	-21	-31	-1	-9	-88	-65	20
232	4	-138	-30	-49	32	2	75	-25	0	32	-36	-27	-25	54	22	35	-4	136	75	10	-38	-42	-91	-9	19	52	33	-26	-18	-34	-2	3	18	13	3	39	59	-88	86	12	21	-72	-31	-21	14	-17	-106	-65	43
233	9	-104	-33	-63	54	1	45	-35	-14	25	-54	-18	-34	56	36	36	-5	102	77	6	-36	-37	-86	-2	35	71	13	-18	-7	54	3	23	47	-15	-2	33	37	-101	69	-9	17	-64	-13	-4	40	-13	-90	-40	53
234	38	-53	-52	-34	92	3	38	-36	-22	9	-62	-22	-42	67	37	38	-27	80	77	26	-25	-34	-76	39	43	80	-4	-24	-7	71	6	34	64	-26	-12	48	26	-121	49	-24	25	-61	10	-18	45	-6	-61	-13	60
235	70	9	-69	-13	118	-2	41	-29	-7	-6	-57	-27	-39	78	30	48	-36	96	74	38	-14	-37	-28	35	47	83	-10	-38	-7	106	9	45	66	-19	-15	81	2	-128	44	-27	39	-62	7	-36	31	-1	-31	7	59
236	86	74	-68	13	125	20	45	-32	7	-9	-50	-31	-38	70	24	53	-37	143	68	46	-26	-36	19	77	57	78	-3	-63	-31	107	11	41	72	-34	-34	112	-15	-122	38	-24	45	-61	2	-61	23	-3	-21	16	60
237	85	142	-60	33	86	27	29	-41	28	10	-30	-28	-35	56	33	59	-29	174	52	36	-27	-47	74	54	52	47	-5	-87	-42	96	9	41	122	-58	-49	110	-21	-99	25	-23	41	-66	-22	-55	7	-25	-16	13	73
238	74	169	-38	68	19	17	-10	-40	43	28	-12	-11	-33	38	34	62	-20	164	29	27	-26	-50	76	53	54	23	-14	-95	-57	65	13	38	114	-56	-52	72	-38	-74	20	-40	20	-57	-26	-40	17	-35	-33	1	83
239	72	159	-7	74	-28	-8	-43	-42	52	42	-2	-10	-33	17	23	54	-12	116	14	27	-20	-43	47	22	52	4	-24	-84	-21	21	24	21	119	-54	-54	39	-41	-61	14	-37	0	-52	-30	-25	29	-38	-39	-13	89
240	72	108	31	108	-62	-26	-91	-40	50	59	-11	-12	-36	3	10	47	-7	50	10	28	-13	-35	4	2	52	-4	-23	-82	-9	14	46	12	106	-51	-40	-2	-45	-60	21	-33	-5	-58	-14	-15	45	-25	-51	-21	65
241	87	45	51	147	-66	-34	-120	-31	58	66	-9	-23	-25	-3	-6	46	-8	16	10	35	-8	-25	4	13	56	-32	-16	-79	-8	6	65	15	93	-33	-19	-19	-43	-56	18	1	3	-71	-3	-14	51	-14	-68	-19	29
242	94	-18	68	127	-50	-27	-124	-16	61	73	-3	-32	-5	-23	-15	50	-5	7	15	33	-9	-14	33	25	72	-60	-1	-86	-27	1	73	23	88	-19	2	-26	-30	-40	27	16	8	-90	-5	-10	56	1	-74	-10	14
243	81	-84	76	118	-26	-6	-97	-1	61	75	8	-47	15	-39	-23	44	-5	24	14	30	-18	-1	59	41	96	-61	15	-84	-9	31	59	27	49	5	8	-26	-12	-46	24	22	13	-85	-18	21	70	9	-83	-2	12
244	66	-97	81	55	10	8	-59	13	55	80	20	-50	42	-53	-7	53	-1	43	11	21	-24	4	60	45	103	-38	14	-86	-17	31	37	28	7	2	16	-8	11	-53	28	18	13	-84	-38	45	92	-5	-84	-11	16
245	52	-116	80	3	31	3	-21	15	43	79	28	-53	57	-49	-3	46	-5	64	2	28	-25	5	27	46	101	-7	9	-75	20	26	18	17	-39	-15	23	8	7	-65	16	35	7	-67	-58	47	104	-6	-90	-22	19
246	40	-107	65	-39	49	-5	15	-6	35	67	30	-69	64	-54	-1	65	15	87	1	39	-23	1	-6	29	79	32	-4	-64	-1	-31	8	5	-37	-36	23	28	-11	-73	13	42	4	-53	-75	38	93	-10	-91	-10	28
247	25	-109	34	-77	37	-11	33	-21	22	57	18	-74	51	-40	-9	71	37	98	12	40	-30	-8	-19	12	59	51	-6	-48	1	-30	1	11	-22	-61	22	23	-27	-83	7	38	-7	-49	-74	27	58	-4	-83	-2	36
248	20	-102	4	-91	23	-19	42	-29	38	46	36	-78	35	-23	-9	66	51	99	21	41	-18	-23	-1	9	51	98	-2	-43	-18	9	2	5	-3	-79	10	12	-24	-63	1	45	-16	-56	-56	24	12	3	-73	6	64
249	12	-90	-10	-98	18	-22	51	-28	46	41	46	-74	24	3	-4	66	55	94	27	31	-2	-26	35	35	53	113	5	-42	-31	20	11	3	4	-68	-10	10	-29	-48	7	48	-13	-59	-25	35	-8	2	-61	1	103
250	11	-78	-6	-53	17	-27	65	-32	48	47	54	-71	20	16	8	51	52	102	25	25	4	-21	56	46	55	109	6	-39	-41	57	4	-9	12	-51	-23	9	-42	-40	2	49	-4	-56	-2	30	-15	19	-58	-2	123
251	15	-60	-16	-15	36	-48	63	-38	35	65	47	-63	27	22	19	46	48	114	20	21	8	-18	76	53	49	55	-9	-35	-49	45	-3	-7	19	-32	-18	24	-52	-52	-4	56	16	-63	24	27	8	25	-62	-15	128
252	32	-50	-12	7	49	-53	52	-50	19	72	35	-66	35	27	22	34	36	136	14	28	3	-11	91	41	51	16	-29	-34	-16	52	-10	5	40	-13	-1	30	-62	-75	-21	65	18	-60	38	5	18	19	-75	-13	109
253	48	-38	-9	6	55	-48	21	-68	14	80	25	-74	39	20	15	9	38	152	21	39	0	-7	107	1	43	19	-39	-36	3	97	-16	1	38	-40	6	35	-62	-90	-32	61	11	-71	27	-19	22	5	-86	-9	93
254	54	-29	9	-6	52	-24	-20	-75	17	83	30	-81	32	16	11	-10	38	134	34	40	-16	-9	139	2	35	26	-22	-48	17	26	-28	-7	51	-28	17	25	-66	-93	-34	53	6	-70	19	-47	24	-11	-87	-7	73
255	72	-16	12	-16	26	-11	-64	-71	26	79	48	-83	39	5	14	-10	38	106	33	29	-11	-17	132	-11	26	3	12	-61	-1	51	-27	-12	66	-39	34	1	-55	-86	-46	33	-5	-79	3	-81	20	-11	-78	-19	59
256	84	-20	23	-27	11	-10	-89	-56	23	66	48	-85	44	-6	14	17	34	78	35	11	-8	-14	114	-33	29	2	47	-48	-16	-25	-29	-12	77	-32	54	-21	-45	-87	-44	0	-31	-68	-8	-110	22	3	-75	-34	47
257	96	-33	27	-21	-10	-22	-95	-38	14	51	29	-83	53	-23	13	37	33	52	26	-11	-2	-2	85	-56	40	-14	59	-26	-49	-23	-40	-14	77	-37	56	-37	-30	-93	-28	3	-40	-66	-6	-121	27	21	-61	-41	43
258	99	-50	37	-19	-5	-32	-90	-19	9	46	14	-63	61	-19	19	44	31	43	14	-22	0	13	88	-44	46	-10	41	-18	-76	-18	-42	-11	45	-31	64	-32	-8	-91	-9	7	-51	-79	1	-116	29	-1	-52	-57	35
259	90	-94	43	-12	7	-39	-79	1	9	41	-4	-39	75	-11	23	51	22	70	-5	-15	12	33	84	-16	64	-12	24	-12	-71	9	-34	-17	5	0	68	-19	-1	-83	27	32	-52	-85	17	-109	22	-9	-54	-66	43
260	69	-124	49	-3	23	-30	-49	3	9	43	-24	-25	81	-15	16	46	18	101	-13	5	18	41	81	-18	58	-6	27	-11	-67	67	-26	-23	-8	23	69	2	32	-78	60	41	-57	-86	27	-86	16	-18	-61	-70	65
261	47	-150	36	5	19	-5	-10	-4	8	47	-37	-7	73	-14	2	43	6	121	-13	20	11	37	48	-26	57	25	38	-19	-41	36	-19	-36	6	23	66	11	54	-76	72	42	-39	-85	53	-50	20	-6	-64	-75	66
262	37	-138	11	3	14	2	35	-14	18	43	-31	4	62	-14	4	20	-1	115	-8	21	8	20	37	-16	46	70	53	-36	-31	45	-19	-32	17	14	69	21	55	-80	82	49	-21	-85	61	-21	22	24	-64	-75	59
263	18	-123	-9	-25	13	-12	76	-28	32	31	-22	7	43	-9	4	0	1	106	6	22	-4	9	54	-32	33	99	68	-54	9	2	-17	-35	28	17	69	36	10	-74	78	49	-5	-76	48	-23	31	42	-70	-57	43
264	3	-110	-26	-41	19	-24	101	-40	35	20	-18	-9	21	-8	19	-38	8	89	17	25	-6	-1	56	-54	9	74	58	-63	51	-31	-10	-38	67	3	66	53	-53	-73	63	67	2	-62	32	-34	32	45	-70	-26	39
265	-7	-81	-29	-20	15	-37	83	-40	33	27	-12	-24	11	-5	40	-55	10	67	28	21	-1	-3	59	-48	-21	60	28	-72	37	26	0	-37	77	14	54	54	-105	-71	45	71	1	-70	17	-52	30	47	-74	-1	48
266	5	-71	-28	-14	15	-39	57	-43	39	38	-6	-36	12	-6	52	-57	14	47	18	25	5	5	53	-23	-24	55	-5	-76	9	12	17	-55	80	37	34	60	-133	-59	19	91	-1	-88	14	-68	25	45	-75	15	80
267	21	-58	-19	-5	7	-38	19	-38	44	54	-9	-39	14	-7	55	-43	18	32	5	21	2	11	40	1	-26	92	-14	-78	-60	1	23	-69	53	69	16	52	-148	-39	5	79	-13	-103	24	-74	55	26	-77	22	96
268	34	-52	-9	-11	1	-42	-9	-33	56	63	-9	-26	11	-3	46	-36	15	30	-4	20	-5	15	50	-8	-23	120	-6	-80	-80	-8	20	-81	36	78	11	44	-130	-35	-15	84	-14	-94	23	-69	72	6	-82	14	100
269	48	-53	-5	-41	-3	-72	-29	-17	69	51	-3	-12	8	7	34	-14	13	40	-11	12	-8	5	62	-15	-2	135	6	-91	-41	-12	28	-73	35	51	17	29	-99	-34	-30	104	-14	-86	19	-53	88	-27	-75	3	94
270	49	-67	7	-33	-19	-105	-37	-4	71	26	-7	-8	-3	13	2	-5	6	57	-9	9	-9	1	82	8	26	105	19	-83	-13	10	30	-66	47	7	17	0	-75	-40	-29	105	-13	-69	8	-75	75	-30	-76	-6	72
271	36	-78	4	1	-19	-118	-39	-1	71	3	-3	-16	-9	8	-3	18	9	62	-11	-9	-7	-2	87	12	39	100	8	-76	4	29	30	-55	87	-3	8	-9	-63	-38	-25	90	-19	-79	2	-99	54	-45	-57	-4	66
272	22	-91	-9	35	-34	-108	-39	8	57	-4	-1	-9	-12	11	-1	46	11	50	-14	-23	-9	1	99	8	45	73	-11	-67	-29	36	29	-48	93	0	10	-29	-48	-27	-20	74	-14	-86	5	-119	40	-34	-40	-8	72
273	17	-86	-21	34	-20	-83	-38	11	42	-2	-1	6	-3	8	13	65	16	35	-23	-13	-1	7	101	-31	45	90	-22	-60	-41	74	35	-42	79	16	8	-21	-44	-25	-4	84	-4	-92	25	-123	16	-26	-41	-15	82
274	10	-70	-32	14	-7	-58	-33	10	11	12	-31	22	3	8	27	76	25	17	-20	3	-3	25	101	-9	44	107	-6	-55	-37	63	35	-47	49	15	3	-3	-35	-41	17	72	-2	-81	46	-98	6	-5	-28	-29	81
275	21	-50	-25	-30	-4	-46	-36	-3	3	36	-40	44	1	13	28	77	20	1	-22	28	2	41	104	-15	41	88	18	-51	-8	91	28	-49	27	-18	3	-6	-30	-69	31	70	-14	-75	73	-85	-8	-2	-25	-44	61
276	35	-37	-18	-48	9	-32	-47	-14	15	60	-29	58	2	21	18	81	4	0	-31	36	7	48	118	25	34	63	28	-47	27	53	17	-34	58	-16	4	21	-30	-64	51	59	-32	-83	74	-84	-20	-16	-20	-50	50
277	35	-44	-4	-63	-4	-15	-50	-29	38	74	1	52	-13	33	5	86	-10	20	-35	19	0	44	131	-19	28	21	19	-34	14	44	4	-19	70	-6	16	37	-49	-55	72	74	-47	-86	48	-77	-33	-16	-19	-37	61
278	20	-47	-12	-59	-12	11	-50	-39	58	85	35	30	-24	38	0	65	-3	45	-29	8	-15	33	139	-50	33	-13	-16	-28	-13	6	2	-10	83	17	25	56	-66	-31	76	84	-42	-115	27	-54	-40	-7	-17	-30	72
279	2	-46	-23	-43	-19	29	-54	-38	53	92	49	11	-31	42	6	55	8	58	-23	-6	-24	20	117	-50	44	-6	-52	-24	-43	9	2	-14	94	37	30	65	-76	-26	67	87	-29	-136	24	-17	-34	-17	-24	-26	66
280	1	-46	-26	-36	-20	36	-53	-47	29	91	34	-8	-21	36	11	49	23	62	-20	-7	-21	17	77	-63	51	14	-67	-23	-23	48	19	-40	77	45	13	53	-72	-42	40	97	-27	-147	24	-3	-25	-43	-36	-35	70
281	2	-37	-27	-31	-13	50	-58	-54	10	79	14	-29	-9	23	12	58	26	38	-13	0	-17	24	46	-47	51	59	-46	-21	14	46	25	-59	84	28	-14	29	-54	-63	25	93	-23	-127	20	11	-3	-48	-44	-40	64
282	23	-25	-21	-40	-17	66	-64	-61	4	74	-1	-38	5	10	29	58	21	19	-8	-6	0	25	36	-51	37	71	-16	-30	34	74	30	-56	57	29	-35	-7	-20	-72	13	99	-18	-106	19	9	5	-68	-47	-39	55
283	38	-2	-20	-26	-26	59	-75	-55	4	70	-6	-35	18	3	48	72	12	27	2	7	11	18	72	-54	37	66	5	-41	31	-5	32	-35	20	34	-38	-38	4	-77	20	110	-24	-97	20	20	-1	-41	-35	-36	63
284	46	-15	-16	-6	-18	42	-62	-50	11	72	-11	-31	32	-3	61	83	6	62	8	10	25	14	98	-49	44	28	-1	-46	13	-6	31	-28	-5	65	-37	-43	4	-72	26	108	-45	-97	16	3	-8	-11	-24	-1	71
285	42	-25	-19	15	-13	15	-33	-36	11	83	-27	-25	40	-9	64	74	16	97	9	3	37	5	108	-61	55	-14	-33	-48	-15	-6	25	-28	8	86	-34	-38	0	-77	36	103	-76	-100	11	-3	-15	10	-12	13	83
286	29	-37	-31	62	-1	-12	-4	-19	27	89	-15	-22	46	-11	64	59	8	103	3	-4	45	6	110	-57	70	-40	-54	-48	-12	39	18	-37	13	84	-32	-22	-12	-57	36	95	-92	-101	17	4	-23	28	-19	32	76
287	21	-32	-28	82	46	-32	2	-8	50	89	-5	-32	50	-16	57	38	12	95	-5	-1	53	16	98	-35	90	-52	-48	-47	10	67	19	-30	22	72	-32	32	-27	-23	35	83	-97	-96	14	8	-34	27	-52	26	61
288	5	-25	-9	103	83	-25	10	-5	58	83	-8	-49	48	-16	46	48	18	71	-1	12	35	34	98	-15	99	-28	-8	-31	14	92	13	-12	17	63	-39	69	-40	2	43	77	-95	-64	17	18	-39	42	-72	15	44
289	-3	-29	2	106	101	-11	7	-8	57	83	-22	-58	48	-6	36	59	35	43	2	31	22	34	107	32	81	-52	27	-24	11	78	9	1	55	58	-42	82	-43	3	50	56	-102	-46	20	19	-59	35	-87	-7	33
290	-18	-55	3	75	79	-1	3	2	48	82	-33	-55	50	18	32	76	37	17	16	36	12	28	119	39	42	-59	58	-15	11	79	8	8	78	50	-35	61	-37	-10	62	50	-109	-21	24	26	-61	36	-90	-27	34
291	-36	-103	4	76	37	6	3	-1	35	79	-41	-50	54	34	24	87	33	8	21	45	13	15	113	51	8	-64	55	-1	-2	53	7	-9	94	49	-32	26	-40	-45	62	39	-136	-21	24	21	-48	36	-86	-33	48
292	-51	-152	8	38	-19	3	-6	2	20	82	-41	-41	45	39	31	74	35	-2	23	30	9	-3	73	38	-15	-38	29	3	0	60	8	-22	76	21	-25	-27	-50	-72	56	28	-126	-48	32	15	-17	26	-84	-33	52
293	-51	-167	18	24	-54	-6	-12	5	8	86	-34	-30	33	37	37	56	29	1	9	24	9	-13	45	14	-19	-10	-2	1	-37	47	11	-28	50	51	-10	-54	-63	-85	37	35	-112	-80	36	-9	-2	8	-89	-26	46
294	-35	-163	10	-11	-81	-5	-9	11	3	88	-28	-38	25	18	49	39	42	27	-3	20	9	-21	28	-11	-11	9	-21	2	-42	58	19	-20	44	55	-5	-83	-76	-75	47	27	-88	-107	30	-24	-5	-22	-92	-13	49
295	-21	-131	-6	-22	-110	7	-15	18	1	89	-32	-52	0	-9	43	24	46	56	1	29	7	-10	17	-37	14	29	-3	-1	14	40	16	-21	53	66	-2	-110	-87	-65	47	39	-67	-99	42	-7	-20	-35	-95	9	39
296	-2	-78	-32	-1	-109	17	-27	21	14	93	-31	-52	-11	-28	42	13	39	73	6	29	17	-14	26	-30	43	34	10	-7	17	50	8	-15	67	60	-19	-112	-96	-65	50	43	-70	-89	45	30	-45	-35	-61	25	40
297	15	-34	-49	-42	-82	22	-55	32	26	91	-29	-36	-22	-38	42	8	20	75	12	29	20	-9	11	-12	66	61	12	-18	33	49	-7	-8	75	51	-30	-84	-102	-58	35	51	-68	-81	38	55	-44	-21	-40	36	37
298	20	-12	-50	-42	-40	6	-49	29	36	91	-29	-17	-25	-41	30	16	5	69	12	28	17	-4	14	-9	65	92	-5	-20	-3	36	-24	-7	87	58	-46	-45	-107	-54	24	60	-79	-79	-1	59	-38	-1	-12	54	37
299	14	-22	-47	-42	-9	-8	-36	33	24	100	-46	0	-29	-37	32	20	7	58	11	19	-1	6	26	2	42	128	-20	-17	-36	12	-34	7	136	57	-42	4	-87	-58	8	74	-68	-79	-44	49	-16	-9	5	69	33
300	11	-47	-40	-46	9	-29	-11	33	22	107	-53	9	-25	-21	28	49	4	61	1	26	-8	18	33	18	19	139	-19	-14	-23	3	-39	9	142	49	-27	39	-66	-66	-4	80	-59	-82	-53	31	-7	-5	17	75	25
301	5	-75	-52	-47	30	-40	3	39	24	105	-62	10	-19	4	39	81	11	60	0	26	-9	28	28	21	9	98	-4	-23	6	10	-30	-1	162	25	-15	81	-48	-68	6	82	-53	-84	-34	14	2	1	11	74	10
302	1	-91	-48	-31	32	-43	14	41	20	92	-77	-5	-28	29	43	96	15	52	1	38	-13	37	14	-27	4	65	18	-40	23	67	-34	-13	108	11	-9	93	-59	-75	17	61	-55	-79	1	9	21	9	-16	65	-1
303	-6	-88	-48	-6	44	-43	16	40	25	77	-77	-11	-30	41	46	98	20	44	6	34	-9	29	21	-41	9	38	19	-63	2	154	-33	-16	66	-18	-14	90	-79	-75	36	31	-37	-80	24	14	41	0	-41	46	-14
304	-13	-87	-29	-13	29	-35	7	34	26	58	-68	-7	-26	46	39	89	17	51	2	27	-5	24	39	-60	36	39	12	-66	-6	168	-27	11	35	-71	-11	54	-98	-72	58	36	-27	-74	41	14	39	-7	-76	28	-12
305	-16	-86	-17	-41	17	-29	8	8	41	45	-49	-9	-19	29	22	66	14	83	5	36	-2	23	61	-54	66	51	-7	-52	-17	173	-33	25	34	-80	-26	24	-117	-64	74	46	-12	-61	35	1	32	-16	-109	9	4
306	-12	-85	-7	-76	-27	-11	-3	-14	55	43	-27	-6	-26	16	6	8	11	73	21	42	-10	20	54	-49	91	77	-22	-41	0	115	-42	26	51	-121	-27	-29	-128	-52	90	44	-2	-44	34	-9	21	-16	-112	-14	7
307	19	-81	-8	-95	-64	1	-5	-32	67	40	-5	-1	-30	-1	1	-17	6	45	23	45	-10	5	42	-26	114	71	-31	-40	28	80	-50	1	75	-90	-25	-79	-138	-57	89	52	11	-45	35	-18	8	-26	-104	-37	14
308	55	-70	-2	-90	-101	17	0	-34	70	36	8	-2	-35	-22	-9	-46	5	-4	28	35	-13	-12	17	-15	120	75	-22	-44	59	82	-45	-18	103	-47	-19	-106	-149	-67	81	39	14	-54	26	-32	8	-41	-77	-43	30
309	77	-70	16	-83	-106	22	12	-31	61	35	23	-8	-40	-53	-11	-21	4	-24	26	17	-14	-20	13	16	101	61	-6	-46	32	53	-33	-33	131	-3	-21	-97	-141	-80	58	29	24	-70	16	-25	17	-56	-48	-29	28
310	84	-55	17	-80	-98	22	2	-18	49	44	38	-4	-27	-74	1	8	-3	-15	18	1	-13	-27	17	47	53	56	-9	-60	14	49	-21	-18	127	8	-17	-63	-122	-87	43	11	36	-86	5	-7	30	-69	-20	-23	20
311	78	-52	23	-75	-89	3	-24	-3	44	55	56	-9	-2	-84	8	35	-8	14	4	9	-9	-21	29	29	1	65	-23	-72	-19	57	-5	-1	98	15	-5	-38	-85	-79	42	2	36	-81	8	15	30	-61	-23	-2	4
312	65	-64	14	-77	-88	-21	-27	7	32	71	52	-37	26	-84	5	41	-4	41	-7	15	-12	-18	44	12	-51	65	-31	-80	-7	22	-2	8	76	-2	10	-22	-60	-66	44	7	22	-63	-10	27	16	-50	-25	21	3
313	46	-72	10	-52	-81	-36	-33	16	29	85	42	-58	38	-77	4	41	4	38	-11	19	-18	-15	23	-23	-67	42	-24	-75	-7	-13	-17	13	71	0	22	-7	-25	-67	48	29	22	-52	-15	17	0	-38	-30	40	4
314	44	-83	5	-54	-56	-54	-19	29	33	80	33	-77	35	-55	5	43	-1	35	-15	22	-8	-20	12	-11	-61	20	-20	-63	-13	-53	-31	11	71	-31	24	7	-11	-67	45	61	22	-57	-33	-10	-26	-49	-35	65	14
315	36	-87	15	-48	-17	-49	1	38	28	66	22	-77	19	-30	7	39	1	41	-9	15	-1	-13	-14	1	-29	-6	-16	-49	-25	-47	-44	3	54	-17	21	26	-5	-69	46	75	9	-68	-44	-26	-38	-48	-39	76	18
316	2	-144	89	-4	76	-45	-13	-86	-424	-106	64	19	28	-34	-32	72	-77	-27	-7	6	-153	130	-35	-62	58	-29	-71	-38	-83	-248	81	-130	-9	-6	-88	60	5	31	-11	-17	-39	33	1	-56	-17	56	141	119	9
317	2	-154	88	0	90	-44	-20	-94	-410	-113	72	24	28	-25	-21	65	-77	-8	-1	-3	-176	124	-25	-28	54	-19	-70	-27	-82	-234	103	-133	-10	-1	-86	55	3	34	-13	-12	-47	32	10	-52	-13	56	139	94	42
318	1	-156	107	-3	109	-36	-31	-102	-376	-115	79	33	23	-21	-6	50	-74	26	4	-3	-173	125	11	-8	59	-14	-63	-19	-80	-220	126	-129	0	4	-76	53	11	21	-22	-3	-51	34	37	-47	-1	45	126	87	58
319	-4	-150	120	-2	136	-28	-39	-108	-348	-108	78	31	22	-19	6	43	-63	43	6	12	-174	134	28	10	59	-9	-72	-8	-77	-212	157	-121	3	5	-66	52	12	18	-33	6	-62	32	58	-38	-4	44	118	74	72
320	-11	-140	140	-4	159	-23	-48	-103	-325	-107	75	27	14	-21	14	25	-55	55	7	22	-160	143	41	21	77	-13	-78	-5	-79	-196	174	-116	6	5	-55	62	1	18	-49	17	-75	29	72	-41	6	43	97	72	80
321	-1	-133	158	-11	183	-16	-41	-104	-306	-107	68	18	13	-22	21	16	-44	72	6	32	-162	157	52	-6	88	-8	-86	-3	-80	-179	188	-109	1	-3	-46	65	-3	3	-63	24	-86	20	85	-37	10	46	92	79	94
322	6	-128	171	-22	195	-12	-37	-96	-290	-103	67	13	5	-26	28	0	-33	97	10	40	-166	159	65	-29	98	-11	-81	5	-90	-160	198	-96	1	-6	-35	73	-7	-10	-76	33	-99	14	96	-38	6	52	74	100	102
323	15	-118	172	-36	195	-3	-33	-94	-278	-106	71	0	2	-25	31	-2	-25	102	7	44	-167	152	70	-42	99	-19	-67	15	-99	-151	197	-88	-4	-12	-29	78	-23	-30	-85	40	-107	8	88	-55	6	58	75	131	107
324	18	-110	168	-46	185	2	-44	-94	-275	-109	70	-5	-5	-31	37	-13	-21	98	-1	49	-168	143	67	-35	110	-25	-66	24	-97	-147	191	-88	-1	-14	-18	82	-17	-37	-91	39	-108	1	76	-64	11	42	57	155	112
325	25	-95	153	-57	168	-2	-29	-96	-271	-117	70	-3	-9	-33	45	-21	-17	92	-4	50	-144	131	52	-38	103	-23	-70	28	-99	-145	176	-81	-1	-17	-9	80	-19	-50	-97	29	-102	-1	52	-74	23	19	45	161	104
326	32	-77	139	-58	165	-4	-20	-100	-278	-118	64	-1	-7	-37	53	-39	-8	95	-7	48	-126	114	46	-26	95	-19	-71	28	-93	-154	180	-80	7	-20	-1	81	-4	-46	-93	16	-92	-5	44	-76	24	3	21	144	97
327	31	-68	128	-53	160	-5	-3	-99	-279	-121	60	6	-10	-41	52	-27	-4	88	-16	47	-123	99	32	1	66	-11	-66	26	-85	-154	177	-80	6	-21	3	82	24	-39	-92	3	-82	-7	31	-74	32	-13	28	106	84
328	27	-64	118	-46	149	-12	9	-101	-280	-116	60	14	-10	-43	54	-21	2	51	-13	43	-109	85	3	27	32	-2	-55	21	-77	-150	162	-82	8	-29	-1	81	53	-35	-99	-9	-68	-4	1	-64	32	-17	27	89	67
329	27	-64	101	-35	122	-21	13	-103	-278	-115	56	17	-12	-45	51	-4	-2	5	-15	40	-117	62	-30	58	21	2	-47	16	-78	-143	137	-70	15	-33	-4	78	71	-35	-102	-9	-53	0	-31	-65	11	-7	46	70	54
330	22	-62	78	-26	90	-27	17	-102	-284	-114	60	18	-15	-48	46	3	-4	-23	-11	32	-132	42	-59	56	16	3	-40	6	-77	-147	108	-57	15	-39	-13	74	78	-38	-107	-12	-40	-1	-59	-56	-1	1	57	55	47
331	31	-60	50	-14	61	-33	9	-104	-277	-119	53	14	-19	-49	40	10	-16	-26	-13	26	-148	18	-61	56	21	-1	-48	-3	-71	-142	82	-37	17	-39	-22	67	76	-27	-112	-10	-29	-4	-54	-53	-16	4	68	33	39
332	35	-54	22	-8	32	-44	-5	-109	-274	-116	59	2	-21	-50	32	15	-23	-38	-14	18	-139	2	-61	32	43	2	-73	-9	-65	-139	61	-11	20	-40	-30	58	82	-20	-112	-8	-19	-8	-51	-45	-20	17	74	18	33
333	40	-48	-3	1	14	-49	-1	-113	-274	-111	54	-1	-22	-53	26	5	-32	-26	-16	21	-118	-17	-28	30	75	0	-88	-10	-57	-142	45	-2	25	-36	-39	54	69	-6	-108	-1	-8	-12	-12	-59	-25	23	61	9	21
334	41	-43	-20	1	9	-50	-15	-110	-275	-109	55	-3	-27	-53	14	-11	-40	-18	-15	18	-79	-34	0	19	105	2	-98	-8	-49	-146	39	0	28	-32	-46	60	65	7	-107	1	-5	-16	21	-55	-29	35	47	5	7
335	39	-49	-24	4	13	-51	-18	-105	-277	-102	49	1	-27	-47	10	1	-44	-18	-16	17	-38	-36	9	-4	127	2	-98	-12	-41	-150	46	-15	32	-29	-52	65	69	15	-100	-5	-6	-15	47	-57	-23	37	64	12	-5
336	32	-56	-19	7	9	-53	-14	-93	-277	-101	44	-2	-29	-46	9	-13	-45	5	-21	16	-20	-32	36	-4	127	-2	-97	-12	-39	-152	48	-17	34	-29	-51	71	68	18	-94	-11	-5	-13	79	-49	-22	51	56	-1	-9
337	27	-65	-20	-4	10	-55	-12	-94	-280	-102	40	0	-24	-34	7	-8	-42	0	-24	6	-22	-31	30	-1	119	-4	-113	-7	-36	-155	51	-37	35	-28	-53	74	60	21	-90	-15	-9	-7	85	-42	-26	59	60	-14	-1
338	27	-67	-24	-3	7	-53	8	-99	-277	-112	35	-8	-18	-29	10	-4	-43	-5	-29	-3	-55	-28	41	7	110	-11	-131	-8	-34	-153	47	-49	27	-25	-49	72	44	22	-95	-16	-6	-1	102	-45	-35	63	66	-25	-15
339	32	-68	-30	-9	9	-55	26	-109	-280	-116	30	-20	-3	-19	14	17	-37	-7	-27	-10	-76	-26	52	2	118	-6	-149	-11	-36	-155	44	-61	19	-20	-40	68	28	28	-99	-24	-4	2	121	-44	-41	65	90	-19	-38
340	34	-62	-36	-13	17	-48	21	-114	-283	-112	23	-33	16	-14	21	51	-32	11	-25	-5	-118	-24	65	25	125	-10	-159	-14	-31	-160	46	-71	12	-8	-32	62	11	17	-101	-16	-9	4	138	-58	-29	69	126	-2	-70
341	34	-60	-38	-8	12	-53	14	-105	-287	-110	18	-40	27	-1	22	90	-27	17	-20	-15	-145	-17	80	47	119	-4	-159	-23	-32	-162	46	-71	-14	12	-26	64	-10	10	-100	-18	-14	0	152	-65	-3	66	161	21	-94
342	29	-56	-38	-10	8	-58	-7	-106	-284	-107	9	-43	34	9	28	96	-15	-3	-14	-24	-155	-14	59	67	107	9	-147	-30	-38	-157	48	-62	-37	26	-18	64	-11	3	-102	-13	-19	-2	138	-84	29	66	163	40	-96
343	32	-58	-36	-3	3	-60	-11	-105	-282	-105	5	-41	36	14	25	90	-5	-4	-6	-36	-161	-11	49	52	96	16	-140	-34	-47	-153	38	-41	-61	36	-8	68	-8	-1	-96	-13	-19	3	122	-92	59	66	155	44	-64
344	32	-53	-36	0	-5	-61	-13	-103	-287	-103	-1	-33	32	12	20	71	4	-40	-6	-49	-147	-6	10	43	86	19	-130	-36	-53	-152	29	-30	-84	33	0	74	3	0	-91	-14	-25	6	82	-103	78	50	135	34	-8
345	33	-49	-39	10	-2	-61	-18	-105	-282	-102	-5	-26	19	8	15	73	13	-40	-12	-49	-131	-2	-2	34	64	19	-121	-41	-54	-142	25	-20	-103	31	11	77	19	2	-89	-16	-24	11	62	-110	92	27	136	21	37
346	35	-41	-39	12	-1	-66	-13	-105	-284	-106	-2	-19	10	-1	5	80	22	-37	-20	-39	-106	2	0	30	50	26	-121	-41	-55	-140	17	-12	-111	12	21	74	21	-2	-96	-19	-20	15	50	-112	78	6	139	24	67
347	40	-34	-30	16	-5	-65	-2	-108	-285	-105	1	-8	-1	-14	-2	90	30	-28	-24	-11	-96	0	-5	36	33	25	-117	-39	-51	-139	-10	0	-102	7	31	71	41	2	-101	-15	-12	11	43	-120	62	-5	153	8	77
348	39	-26	19	7	0	-67	13	-106	-277	-102	-5	-1	-7	-24	-16	99	30	-44	-35	5	-98	16	-24	34	2	28	-102	-37	-46	-128	-36	-2	-84	-1	28	70	59	5	-103	-12	-8	5	12	-121	46	-3	165	-10	71
349	40	-23	77	3	15	-62	33	-105	-270	-97	-7	4	-12	-28	-16	109	33	-50	-46	19	-120	45	-34	50	-31	29	-101	-34	-35	-122	-28	-10	-60	-9	24	69	82	8	-94	-10	-4	-1	-5	-118	14	-14	181	-33	62
350	42	-17	136	-6	40	-61	51	-99	-264	-87	-20	3	-7	-31	-13	121	27	-56	-60	28	-116	80	-53	59	-52	25	-92	-30	-22	-120	13	-18	-36	-18	21	67	94	9	-78	-7	-2	-5	-28	-110	-3	-26	202	-71	48
351	38	-8	158	-13	61	-58	57	-91	-268	-83	-23	7	-6	-26	-10	140	22	-52	-77	29	-118	92	-63	77	-62	21	-90	-24	-8	-131	65	-19	-15	-26	8	67	85	8	-66	-1	-1	-12	-42	-102	-12	-29	224	-94	48
352	45	-2	136	-22	61	-51	39	-87	-262	-80	-29	10	-7	-27	-6	149	10	-72	-91	36	-90	69	-90	76	-67	18	-101	-24	4	-126	78	-25	-2	-24	2	64	62	11	-56	-3	-1	-13	-72	-92	-2	-27	228	-125	34
353	51	4	80	-24	12	-48	24	-86	-264	-80	-37	18	-9	-26	0	138	3	-86	-81	34	-76	11	-102	46	-68	16	-89	-19	14	-132	28	-21	9	-28	-1	58	48	5	-50	-3	5	-7	-88	-80	-3	-16	205	-118	25
354	56	3	18	-33	-59	-37	2	-90	-261	-82	-44	34	-12	-30	6	106	-3	-74	-59	37	-78	-62	-88	21	-59	12	-85	-12	22	-131	-45	-16	12	-28	-4	53	18	5	-40	-10	8	0	-80	-69	-16	-1	165	-119	18
355	54	-2	-40	-34	-136	-28	-20	-91	-265	-87	-43	51	-9	-35	7	90	-5	-68	-38	23	-77	-116	-77	-11	-60	8	-81	-15	28	-137	-133	-10	12	-28	-8	48	8	0	-35	-20	9	1	-64	-54	-26	10	146	-99	14
356	48	-13	-82	-53	-201	-20	-43	-95	-259	-90	-47	64	-5	-41	18	67	-13	-46	-12	14	-68	-141	-51	-43	-54	7	-79	-20	34	-131	-197	-15	10	-25	-17	40	9	-1	-31	-29	7	1	-35	-32	-24	28	129	-86	12
357	43	-19	-116	-81	-192	-20	-48	-94	-257	-90	-48	71	5	-45	25	41	-15	-34	12	10	-46	-139	-40	-67	-52	2	-88	-22	36	-131	-201	-22	14	-19	-23	36	-8	-4	-27	-29	7	1	-16	-13	-19	53	109	-63	15
358	43	-20	-141	-106	-156	-19	-39	-93	-256	-90	-52	74	7	-43	32	10	-22	-7	33	11	-29	-127	-16	-72	-45	-4	-73	-28	36	-133	-164	-38	15	-17	-32	32	-2	-2	-21	-23	3	0	9	-1	-8	68	80	-40	15
359	44	-23	-143	-128	-111	-22	-35	-96	-253	-97	-62	68	8	-32	36	-2	-29	20	49	5	-32	-111	7	-88	-30	-10	-80	-33	32	-131	-107	-42	12	-16	-39	31	-1	-3	-23	-16	0	3	34	10	2	89	60	7	15
360	46	-21	-141	-138	-82	-21	-19	-102	-260	-99	-76	64	3	-30	35	2	-34	45	60	1	-44	-104	31	-89	3	-14	-68	-27	30	-138	-58	-46	12	-19	-39	27	-12	-1	-28	-10	-3	3	64	14	-7	97	56	39	12
361	40	-12	-129	-143	-85	-25	-17	-104	-272	-109	-89	61	5	-26	29	7	-34	84	61	-5	-70	-94	72	-101	21	-20	-67	-11	27	-144	-29	-50	9	-17	-39	21	-29	8	-31	-10	-8	6	103	9	-3	98	59	66	20
362	40	6	-119	-148	-98	-27	-25	-109	-276	-114	-100	53	4	-23	29	24	-35	106	48	-5	-80	-88	95	-105	48	-22	-55	0	27	-145	-31	-60	-1	-14	-38	16	-37	9	-33	-14	-15	8	129	4	-7	76	74	61	21
363	43	19	-116	-147	-108	-30	-33	-113	-272	-111	-112	45	2	-23	27	26	-34	113	41	-7	-94	-78	107	-109	52	-13	-48	-1	31	-141	-56	-57	-1	-10	-39	8	-27	17	-25	-16	-27	5	141	-4	-14	56	73	36	23
364	46	34	-114	-140	-54	-37	-28	-117	-265	-103	-124	37	2	-20	27	17	-31	116	38	1	-101	-60	112	-101	62	-12	-45	-10	26	-137	-70	-67	-2	-11	-37	6	-9	15	-24	-14	-31	1	152	-14	-27	44	63	20	21
365	39	45	-107	-134	67	-39	-22	-109	-255	-98	-142	42	0	-16	23	16	-32	105	35	4	-115	-54	99	-76	48	-13	-45	-28	29	-132	1	-72	3	-8	-40	13	21	30	-21	-13	-32	-13	142	-23	-48	19	59	2	23
366	39	53	-82	-125	188	-51	4	-105	-244	-91	-156	39	-2	-9	18	27	-29	87	31	6	-109	-47	75	-42	42	-13	-40	-27	24	-119	93	-73	7	-9	-38	20	38	40	-17	-10	-31	-24	116	-28	-61	-4	70	-8	21
367	49	64	-54	-120	255	-51	11	-105	-244	-84	-173	38	8	-6	17	42	-23	78	19	3	-120	-46	66	2	31	-16	-41	-23	26	-105	170	-60	11	-13	-28	31	66	43	-13	-9	-29	-28	100	-29	-84	-15	91	-22	23
368	57	71	-29	-113	262	-57	11	-102	-247	-73	-185	36	12	0	9	74	-12	97	10	0	-119	-44	73	39	7	-16	-39	-19	28	-92	193	-38	13	-13	-13	41	62	50	-12	-14	-23	-36	104	-31	-87	-15	128	-53	35
369	61	79	-19	-109	245	-62	0	-96	-245	-64	-196	28	14	5	6	86	-1	95	-7	2	-116	-47	72	56	-13	-13	-32	-25	33	-78	178	-26	12	-6	-4	49	78	62	-7	-16	-22	-39	101	-24	-82	-11	148	-54	44
370	67	81	-25	-96	236	-67	-16	-88	-238	-52	-203	29	17	10	4	85	6	99	-11	8	-93	-45	77	55	-19	-13	-19	-25	35	-64	170	-19	16	5	10	55	77	70	-6	-33	-15	-36	107	-24	-75	-17	148	-44	48
371	72	84	-41	-93	228	-68	-24	-75	-235	-38	-203	25	24	10	1	65	18	83	-23	14	-64	-50	63	70	-4	-6	-11	-22	32	-58	169	-11	15	9	19	60	86	70	-5	-44	-8	-37	87	-21	-76	-16	129	-12	49
372	75	83	-48	-88	214	-68	-48	-62	-226	-26	-199	30	27	11	-4	41	24	51	-29	26	-46	-55	35	84	13	-9	-10	-15	37	-47	162	-6	18	14	23	67	76	75	1	-50	-3	-35	56	-20	-83	-15	103	14	47
373	73	83	-56	-88	204	-65	-55	-52	-217	-18	-185	26	26	18	-13	29	31	11	-36	30	-40	-62	-12	108	17	-4	-23	-21	37	-37	157	-1	14	17	29	67	69	73	5	-59	7	-29	9	-19	-99	-8	100	15	38
374	80	79	-64	-92	197	-57	-56	-46	-212	-12	-167	16	22	18	-12	6	40	-15	-35	39	-32	-79	-36	110	19	-5	-17	-17	38	-35	154	6	6	12	35	63	63	73	10	-53	17	-22	-18	-15	-96	-6	76	16	33
375	87	81	-68	-95	197	-54	-59	-39	-209	-14	-137	10	16	14	-15	-9	42	-23	-43	41	-41	-94	-48	109	28	-7	-16	-21	33	-34	154	6	-7	10	41	60	41	70	16	-48	24	-16	-29	-14	-100	7	56	9	30
376	100	78	-74	-96	197	-51	-64	-36	-215	-17	-107	2	7	16	-11	-16	42	-14	-50	41	-42	-103	-38	94	43	-4	-5	-29	38	-39	158	-9	-20	4	36	51	45	65	17	-44	26	-13	-21	-23	-80	10	39	10	29
377	110	76	-73	-83	195	-49	-77	-38	-211	-19	-81	-9	0	11	-6	-30	35	-10	-51	42	-36	-101	-28	90	62	0	-5	-43	34	-42	158	-23	-30	3	33	37	49	44	19	-43	28	-10	-17	-33	-73	17	10	42	25
378	108	73	-71	-76	188	-55	-65	-40	-218	-18	-53	-18	-3	8	-3	-40	36	22	-55	36	-43	-94	6	87	72	1	-8	-54	36	-52	152	-29	-38	-5	27	24	62	24	33	-40	26	-7	13	-43	-72	19	-4	56	28
379	99	67	-69	-63	183	-59	-61	-41	-216	-20	-28	-26	-12	-6	-6	-56	34	36	-59	37	-60	-94	17	105	51	-1	-21	-62	35	-57	149	-37	-40	-8	22	10	58	2	49	-33	24	-4	22	-60	-62	20	-27	65	26
380	91	66	-63	-59	178	-74	-47	-41	-218	-22	-7	-30	-15	-6	-10	-44	30	35	-57	37	-80	-95	23	124	38	2	-27	-77	36	-65	144	-42	-40	-24	18	0	55	-20	61	-34	21	-2	32	-73	-47	8	-16	80	27
381	94	71	-58	-61	171	-79	-31	-43	-221	-23	3	-31	-7	-19	-18	-37	24	58	-59	44	-82	-99	43	127	13	-1	-22	-89	33	-74	136	-41	-41	-29	12	-4	37	-42	68	-30	20	3	51	-88	-40	2	-20	77	28
382	101	76	-59	-56	160	-89	-26	-46	-227	-25	11	-25	-8	-16	-34	-19	13	72	-62	46	-76	-106	64	113	-13	-6	-3	-105	31	-88	122	-48	-47	-34	3	-6	15	-60	66	-30	22	5	74	-94	-43	-4	-5	59	31
383	116	75	-65	-53	145	-91	-15	-45	-232	-32	13	-20	-3	-10	-42	-1	4	91	-63	44	-70	-109	90	81	-57	-10	9	-116	30	-92	104	-57	-59	-26	-12	-11	1	-73	67	-26	21	3	94	-98	-51	-22	13	48	28
384	123	74	-70	-42	126	-98	-15	-50	-230	-37	18	-17	1	-5	-56	9	-11	102	-64	42	-61	-111	93	39	-101	-8	16	-123	26	-94	77	-65	-62	-19	-17	-19	-2	-86	60	-28	26	6	108	-97	-63	-27	32	23	20
385	121	75	-79	-42	109	-94	-8	-52	-239	-38	20	-22	15	2	-66	24	-19	124	-64	44	-63	-117	117	17	-123	-5	35	-122	29	-108	59	-80	-69	-10	-29	-23	17	-102	62	-32	30	5	129	-99	-77	-27	59	15	13
386	121	77	-83	-29	97	-86	-8	-55	-234	-45	26	-32	24	0	-76	33	-25	122	-72	42	-74	-122	114	24	-146	-3	44	-114	27	-112	46	-55	-76	-2	-37	-24	42	-122	61	-33	31	9	129	-109	-94	-22	88	2	6
387	111	74	-88	-30	88	-78	-13	-63	-237	-54	25	-45	33	0	-84	42	-28	106	-66	34	-81	-127	103	32	-142	1	56	-108	30	-119	42	-59	-83	4	-42	-29	64	-120	64	-41	35	10	119	-125	-114	-17	111	-6	1
388	96	71	-92	-22	80	-65	-25	-72	-233	-60	22	-63	42	5	-81	40	-25	93	-61	26	-104	-128	85	32	-133	1	76	-92	21	-124	38	-109	-94	9	-37	-33	66	-108	66	-38	34	12	99	-140	-123	-20	123	-4	0
389	81	75	-94	-19	78	-56	-34	-79	-251	-64	15	-79	49	12	-79	24	-23	88	-57	19	-111	-131	72	24	-112	0	92	-73	13	-140	39	-118	-102	18	-35	-33	49	-67	61	-42	37	7	90	-149	-133	-26	111	-8	4
390	71	72	-94	-14	79	-46	-41	-87	-269	-68	15	-89	47	18	-71	-1	-21	89	-52	15	-221	-129	68	30	-104	-2	114	-49	17	-164	43	-196	-117	29	-31	-35	41	-25	53	-31	34	4	88	-159	-118	-26	82	-10	1
391	66	80	-87	-12	76	-44	-33	-92	-277	-72	15	-93	45	21	-63	-18	-20	84	-45	11	-507	-117	65	37	-112	0	113	-19	14	-176	47	-199	-127	34	-21	-36	23	1	49	-29	39	3	86	-170	-137	-22	61	-17	1
392	61	82	-79	-12	70	-32	-31	-96	-263	-72	13	-88	38	20	-51	-35	-11	78	-40	11	-560	-105	62	45	-126	-6	114	8	21	-176	45	-207	-135	28	-15	-35	23	22	53	-28	46	6	86	-178	-131	-9	45	-19	-3
393	52	84	-73	-9	54	-14	-39	-91	-227	-74	19	-79	28	16	-39	-36	-3	67	-35	5	-624	-93	45	32	-147	-8	139	25	30	-159	36	-210	-132	29	-5	-33	16	38	59	-37	47	8	65	-185	-126	-6	36	-2	-8
394	41	84	-71	-6	36	-8	-25	-92	-191	-75	15	-70	29	13	-22	-40	9	49	-29	3	-437	-82	23	29	-152	-10	163	34	39	-142	22	-120	-120	23	4	-36	33	41	60	-42	47	19	36	-186	-116	-8	29	20	-14
395	32	83	-70	-2	14	0	-14	-92	-172	-74	19	-58	32	14	-3	-53	24	36	-19	0	-342	-77	8	8	-136	-9	176	44	47	-130	4	41	-95	15	19	-40	36	45	61	-50	46	34	17	-180	-118	1	4	37	-16
396	31	87	-71	4	-6	6	6	-95	-180	-79	17	-38	33	18	10	-45	28	13	-8	-9	-275	-73	-8	35	-126	-8	178	49	49	-138	-14	193	-70	12	23	-42	32	44	56	-44	46	46	0	-171	-123	11	1	35	-11
397	30	83	-74	3	-23	10	7	-101	-186	-77	9	-16	31	22	26	-28	31	6	-2	-13	-54	-67	-8	23	-114	-3	168	51	47	-141	-29	256	-43	16	28	-48	28	47	49	-37	46	56	0	-156	-129	8	12	36	-12
398	40	80	-77	-6	-36	12	-2	-104	-195	-76	6	8	31	21	33	-4	30	21	4	-15	230	-67	-5	17	-105	3	155	52	39	-146	-40	207	-15	18	33	-51	6	42	34	-26	47	66	4	-130	-121	2	33	33	-14
399	43	77	-88	-15	-46	17	-9	-105	-197	-64	-1	32	37	17	42	2	31	46	3	-9	429	-67	22	-8	-79	4	146	53	34	-150	-54	115	9	21	30	-52	1	45	21	-1	45	73	37	-101	-113	0	45	50	-17
400	38	80	-91	-26	-63	18	-29	-94	-194	-64	-2	46	37	18	48	-3	25	51	2	-9	414	-69	41	-35	-80	6	145	52	29	-149	-70	42	24	26	27	-47	-1	45	11	21	40	80	59	-69	-98	3	38	34	-20
401	47	75	-94	-29	-89	12	-24	-92	-186	-63	-3	49	39	25	55	-9	23	52	-4	-13	234	-69	57	-59	-96	13	134	50	27	-138	-92	10	31	29	25	-46	11	54	10	25	33	72	73	-35	-88	11	37	38	-22
402	48	71	-90	-27	-118	4	-13	-82	-175	-63	-5	42	42	27	58	-21	22	55	0	-10	45	-68	65	-71	-118	17	143	54	15	-126	-115	-3	35	34	25	-46	17	53	11	36	40	67	83	-12	-89	26	32	37	-26
403	46	72	-85	-33	-136	2	3	-81	-165	-60	-14	39	45	34	57	-15	22	59	-3	-11	-3	-64	78	-60	-125	14	134	56	9	-115	-136	-17	41	37	21	-46	29	59	18	38	41	58	92	-9	-83	38	41	39	-28
404	43	70	-76	-36	-141	1	10	-82	-152	-57	-15	33	45	38	55	7	25	70	-6	-16	-3	-57	86	-57	-128	15	132	52	-1	-100	-147	-16	36	40	27	-50	29	60	22	48	48	52	107	-6	-82	39	69	49	-37
405	44	78	-55	-47	-145	-4	13	-81	-148	-55	-25	27	52	43	53	24	30	72	-9	-18	13	-37	97	-72	-127	19	120	43	-10	-98	-161	-5	36	38	33	-54	27	61	27	49	54	50	123	-19	-83	36	87	42	-43
406	53	85	-45	-47	-148	-7	4	-79	-152	-44	-43	28	55	47	53	38	34	82	-22	-16	20	-33	101	-85	-141	18	104	35	-12	-102	-170	2	30	41	36	-57	20	64	36	42	59	42	135	-23	-65	34	104	35	-46
407	53	92	-30	-51	-160	-14	-7	-69	-151	-41	-43	28	60	48	48	48	34	65	-35	-16	43	-28	86	-77	-151	20	82	20	-16	-108	-176	-3	32	45	37	-54	19	63	41	40	59	35	126	-32	-49	24	119	28	-51
408	56	99	-21	-46	-176	-19	-12	-67	-150	-35	-42	36	59	46	44	51	37	75	-51	-17	69	-21	87	-70	-155	26	71	18	-10	-113	-183	-13	27	49	40	-55	30	65	46	36	56	21	126	-38	-17	20	117	11	-53
409	53	100	-17	-41	-180	-20	-21	-61	-151	-31	-39	37	60	45	35	49	41	86	-55	-15	86	-20	92	-75	-131	26	58	19	-8	-114	-178	-20	31	56	41	-50	33	55	47	37	50	15	131	-34	1	20	109	5	-58
410	51	99	-12	-38	-179	-19	-28	-55	-160	-27	-29	36	53	35	33	46	45	83	-65	-15	86	-16	86	-80	-110	23	43	22	-5	-126	-167	-32	29	55	38	-44	37	53	43	35	42	6	120	-26	14	3	105	-23	-60
411	48	88	-15	-36	-175	-15	-43	-46	-169	-25	-36	33	46	30	33	34	43	70	-73	-16	78	-17	70	-81	-78	19	31	18	-3	-132	-158	-26	26	52	37	-43	35	47	30	27	45	4	104	-21	36	-15	93	-18	-66
412	53	81	-17	-36	-179	-13	-49	-44	-182	-22	-33	24	38	21	42	22	43	49	-78	-18	71	-17	50	-72	-37	15	28	15	-4	-147	-167	-8	20	41	38	-38	22	34	18	19	46	9	86	-20	52	-33	84	-17	-69
413	53	79	-24	-31	-188	-11	-51	-48	-188	-18	-36	14	28	8	47	-1	42	39	-81	-16	61	-26	38	-54	-7	8	22	12	-6	-149	-185	2	17	29	40	-37	7	21	7	13	53	15	76	-25	62	-47	60	-7	-69
414	48	79	-42	-27	-212	-19	-42	-50	-189	-19	-29	5	17	-4	44	-15	38	24	-84	-23	69	-51	11	-42	12	7	13	7	-4	-146	-216	3	10	16	33	-30	4	12	-1	1	53	15	47	-39	74	-42	44	8	-72
415	38	68	-60	-20	-240	-27	-37	-52	-178	-21	-24	-12	14	-14	41	-21	31	13	-85	-24	85	-68	-10	-38	36	3	1	4	-2	-137	-253	4	4	11	21	-34	9	0	-9	-3	58	18	28	-50	70	-42	35	36	-70
416	31	59	-68	-18	-260	-33	-23	-53	-168	-22	-18	-18	14	-25	35	-15	23	-1	-84	-23	90	-72	-35	-23	60	0	-13	0	-1	-133	-268	11	3	1	11	-34	14	-22	-15	-7	65	23	3	-61	53	-37	36	63	-70
417	33	49	-56	-10	-263	-37	-27	-49	-166	-22	-15	-13	16	-34	28	-6	9	-26	-85	-21	80	-37	-60	-25	96	-8	-10	-7	3	-139	-277	18	4	-6	-7	-37	15	-32	-23	2	66	26	-35	-72	33	-45	42	71	-63
418	31	42	-38	-6	-233	-46	-21	-48	-168	-23	-11	-11	16	-42	23	3	-9	-59	-78	-22	75	-2	-91	-25	109	-9	-28	-22	0	-134	-243	31	4	-11	-21	-34	8	-48	-23	2	62	30	-71	-82	8	-53	47	72	-58
419	32	38	-12	-2	-205	-54	-10	-48	-173	-21	-6	-3	19	-47	15	-5	-25	-87	-69	-20	81	20	-106	-44	105	-10	-33	-31	0	-134	-212	31	-3	-14	-40	-39	3	-53	-17	5	59	31	-91	-80	-8	-44	37	65	-52
420	38	39	-2	5	-176	-57	7	-48	-184	-24	-1	-3	21	-52	1	3	-41	-108	-62	-12	99	27	-121	-32	113	-14	-37	-37	1	-125	-176	32	4	-11	-54	-35	-31	-50	-5	7	49	30	-102	-80	-14	-29	47	55	-49
421	37	47	5	3	-149	-59	14	-45	-171	-30	9	6	23	-49	-12	25	-58	-125	-52	-12	116	34	-125	-20	101	-13	-44	-54	8	-104	-139	24	0	-7	-75	-28	-24	-46	-1	11	45	30	-102	-77	-12	-28	72	50	-45
422	45	51	12	4	-117	-58	18	-46	-159	-21	23	11	23	-44	-21	47	-70	-116	-44	-5	122	41	-117	-30	105	-13	-44	-63	12	-84	-96	17	4	-4	-89	-23	-18	-38	5	15	39	35	-83	-75	-12	-23	91	19	-46
423	46	59	25	3	-89	-61	12	-37	-139	-13	35	16	24	-38	-28	54	-81	-117	-39	-3	119	47	-111	-33	91	-15	-47	-74	16	-80	-62	18	8	0	-102	-16	2	-38	12	20	34	42	-68	-66	-26	-22	93	-13	-48
424	46	64	38	-1	-67	-58	11	-27	-139	5	41	25	23	-37	-37	39	-90	-92	-48	3	109	58	-87	-37	77	-20	-37	-80	19	-88	-29	20	13	2	-115	-6	13	-37	23	27	25	48	-34	-64	-18	-2	83	-39	-43
425	44	60	56	-1	-54	-53	1	-14	-140	14	38	22	24	-26	-40	22	-96	-81	-44	5	101	73	-75	-13	76	-22	-34	-88	20	-98	-14	37	12	6	-121	2	24	-37	22	30	14	47	-20	-55	-9	1	72	-61	-39
426	45	63	73	-7	-43	-43	9	-4	-150	21	30	17	29	-27	-36	22	-94	-58	-41	8	102	104	-55	25	95	-21	-34	-97	15	-107	-2	54	25	4	-117	8	35	-38	34	36	9	48	4	-51	6	4	80	-61	-34
427	47	68	86	-14	-30	-32	2	4	-145	29	26	12	29	-27	-26	11	-91	-24	-31	10	102	129	-21	41	113	-22	-31	-101	14	-110	7	79	27	4	-110	14	36	-21	39	40	8	49	32	-44	23	11	73	-76	-28
428	53	71	95	-19	0	-27	-12	7	-134	38	24	5	26	-25	-12	30	-85	-11	-21	14	118	146	0	43	107	-17	-46	-96	12	-107	32	85	24	4	-105	17	62	-1	39	49	6	44	58	-43	57	10	89	-85	-29
429	51	73	100	-23	23	-21	-25	11	-104	48	16	-6	30	-22	2	33	-80	12	-21	23	132	155	19	41	91	-11	-61	-80	12	-90	50	89	18	4	-96	26	82	14	33	52	8	39	76	-40	76	16	89	-86	-33
430	44	71	98	-23	45	-18	-45	13	-86	62	5	-14	36	-13	14	24	-72	35	-10	25	153	157	31	46	90	-5	-82	-59	12	-81	77	89	4	10	-88	33	89	21	24	53	7	33	88	-50	92	20	85	-81	-34
431	28	67	97	-23	66	-14	-52	20	-73	69	-11	-13	40	-3	26	15	-64	45	-5	26	156	149	42	75	101	-6	-78	-47	17	-77	99	74	-5	16	-78	39	84	23	18	56	4	21	101	-56	74	27	83	-84	-36
432	19	64	95	-19	71	-9	-59	21	-55	74	-14	-18	45	8	35	6	-52	35	-2	22	157	144	27	91	121	-5	-81	-47	27	-58	103	59	-13	21	-65	41	65	20	5	49	2	11	86	-77	63	19	79	-70	-45
433	24	66	93	-17	78	-5	-66	17	-44	74	-15	-21	48	12	44	12	-39	24	-5	19	153	131	23	85	119	-7	-71	-39	25	-49	98	50	-19	19	-48	40	42	20	2	43	5	8	85	-84	41	8	87	-51	-48
434	16	71	84	-10	81	2	-56	16	-28	75	-17	-26	54	19	48	11	-27	24	-4	18	132	119	25	62	111	-8	-69	-43	23	-36	91	45	-28	21	-28	38	14	15	-8	32	7	12	83	-91	33	-6	87	-26	-53
435	20	72	83	-3	77	11	-57	14	-20	72	-18	-28	55	31	50	0	-14	-2	-3	11	117	109	5	20	86	-6	-48	-40	23	-36	87	42	-28	26	-15	36	4	21	-12	18	4	13	61	-94	28	-9	72	-8	-59
436	19	73	81	-1	67	4	-19	8	-14	72	-25	-31	58	33	56	-7	-2	1	-3	7	106	106	1	-9	66	0	-40	-25	18	-38	87	39	-23	33	1	27	-4	19	-15	3	6	25	49	-98	11	-9	55	13	-62
437	16	73	81	-2	50	-3	1	11	-10	73	-24	-25	58	31	58	-19	14	-16	-4	0	99	105	-18	-22	45	-1	-32	-11	11	-42	77	38	-18	35	11	23	-2	12	-19	-1	5	30	35	-101	0	-15	29	24	-66
438	14	71	74	-5	40	-1	17	9	-5	69	-27	-13	58	31	56	8	21	-42	-1	-5	92	89	-42	-32	25	-1	-37	13	3	-43	75	28	-5	39	16	16	-17	9	-17	0	4	30	13	-104	10	-10	42	43	-72
439	19	69	75	-11	34	-2	22	1	9	61	-39	-4	51	30	52	24	26	-84	-2	-8	84	81	-85	-54	20	1	-40	24	0	-39	60	21	5	41	19	9	-34	0	-25	9	2	29	-31	-100	13	-18	54	55	-88
440	26	69	75	-14	31	-8	26	-4	11	54	-43	8	45	30	52	39	32	-112	-1	-12	79	71	-108	-73	22	-3	-30	20	-9	-38	59	21	9	39	22	0	-48	-11	-33	29	4	31	-57	-91	15	-2	73	57	-103
441	26	73	72	-17	19	-19	28	-8	12	48	-56	12	36	23	48	43	33	-113	-1	-14	64	65	-118	-98	24	-4	-21	10	-7	-46	42	23	13	32	20	-8	-80	-19	-38	43	3	38	-75	-81	16	1	80	43	-114
442	26	77	71	-16	-5	-27	11	-13	8	46	-69	21	26	14	39	56	27	-96	-7	-25	54	62	-113	-106	14	-8	-18	7	-4	-53	8	35	17	27	13	-20	-78	-15	-52	43	5	44	-74	-65	17	11	104	41	-123
443	26	83	51	-10	-29	-40	-2	-15	15	43	-82	29	15	3	28	66	20	-76	-2	-37	51	48	-94	-112	22	-2	-22	7	0	-45	-22	49	22	19	6	-29	-75	-18	-61	43	12	43	-52	-58	3	27	123	46	-129
444	12	87	32	-13	-62	-36	-6	-17	13	45	-92	34	10	-19	18	58	15	-63	-4	-45	54	36	-85	-101	27	0	-33	4	1	-40	-63	60	26	5	-5	-37	-47	-11	-70	41	13	31	-39	-46	-2	51	132	61	-130
445	5	90	-1	-13	-78	-40	-12	-17	16	42	-104	40	0	-38	9	49	1	-40	-8	-57	63	16	-60	-82	32	2	-32	-3	3	-28	-78	66	34	-6	-22	-39	-13	-1	-75	48	11	24	-12	-40	-15	63	128	46	-133
446	-2	90	-25	-20	-80	-34	-11	-21	24	44	-115	45	2	-46	10	44	-13	-44	-3	-63	74	-8	-57	-63	25	11	-20	-13	-1	-18	-65	67	36	-16	-40	-41	10	7	-78	51	3	22	-11	-26	1	71	121	42	-134
447	0	87	-46	-25	-73	-35	-19	-24	29	40	-124	46	4	-56	11	33	-25	-24	-3	-68	82	-32	-34	-47	14	15	-12	-20	-8	-16	-37	77	32	-20	-54	-41	37	16	-78	53	-2	34	1	-20	12	63	106	42	-133
448	4	86	-53	-27	-65	-38	-38	-31	38	37	-132	50	8	-52	15	36	-41	-22	0	-72	86	-53	-38	-31	-1	15	-17	-16	-10	-10	-8	75	37	-19	-73	-40	30	16	-73	48	-5	39	-9	-17	25	71	100	48	-125
449	8	80	-65	-28	-64	-49	-48	-34	38	30	-136	52	11	-49	15	28	-59	-11	-5	-75	87	-64	-20	-22	-15	17	-24	-13	-7	-7	3	74	31	-20	-91	-41	44	27	-72	33	-7	40	9	-16	20	62	86	53	-118
450	15	73	-69	-31	-63	-57	-57	-43	41	22	-132	53	17	-43	17	6	-79	-18	-2	-75	96	-69	-28	-42	-39	17	-38	-5	-7	-4	3	74	30	-15	-104	-43	49	29	-67	24	-4	40	4	-18	24	60	60	54	-112
451	24	68	-73	-37	-55	-56	-59	-48	36	24	-131	48	29	-39	13	-5	-87	-12	-5	-67	91	-71	-17	-52	-49	19	-42	0	-8	-9	12	70	31	-10	-110	-43	63	32	-57	35	-6	32	12	-13	24	48	46	40	-101
452	30	61	-68	-37	-46	-54	-68	-50	38	17	-129	47	32	-32	3	-19	-92	-14	-6	-63	87	-62	-22	-59	-77	20	-30	3	-5	-9	20	61	20	4	-112	-34	77	33	-53	50	-6	23	8	-18	41	43	24	29	-89
453	29	55	-57	-43	-33	-58	-73	-54	36	14	-132	38	35	-18	6	-27	-84	-38	-8	-55	81	-43	-36	-59	-87	26	-37	1	2	-9	29	41	12	14	-103	-32	81	23	-48	55	-9	17	-11	-22	37	49	12	33	-78
454	30	50	-41	-44	-30	-61	-77	-51	24	7	-135	31	28	-7	2	-47	-72	-52	-5	-47	70	-29	-46	-49	-91	24	-25	-1	5	-14	29	27	10	17	-85	-27	72	17	-37	52	-9	13	-15	-25	15	73	-11	30	-64
455	21	53	-38	-48	-22	-68	-71	-46	0	6	-131	30	18	3	-2	-63	-57	-68	-2	-39	57	-14	-65	-53	-97	16	-21	-8	11	-31	26	22	2	16	-67	-23	58	7	-33	49	-11	15	-30	-37	-13	77	-23	22	-53
456	19	52	-25	-49	-11	-68	-69	-46	-19	9	-120	25	9	4	-8	-77	-42	-64	-5	-31	36	-4	-78	-52	-83	7	-15	-17	9	-43	27	16	0	12	-46	-16	39	20	-28	45	-16	15	-43	-39	-35	68	-31	0	-41
457	16	57	16	-58	-11	-64	-62	-41	-34	9	-109	16	10	-2	-21	-73	-24	-43	-7	-22	27	27	-68	-45	-62	6	9	-35	8	-59	-7	24	-2	4	-20	-10	2	31	-32	37	-19	21	-42	-41	-43	52	-25	-18	-29
458	21	61	73	-64	-6	-61	-60	-39	-45	12	-99	10	17	-13	-27	-75	0	-7	-8	-19	19	73	-43	-16	-28	2	7	-48	10	-81	-20	23	0	0	-1	-6	-14	42	-35	34	-19	20	-23	-49	-64	63	-30	-18	-16
459	17	57	127	-73	8	-53	-54	-35	-45	12	-86	3	31	-6	-28	-69	13	32	-8	-14	12	112	-12	12	2	1	6	-59	14	-95	-12	21	-3	3	13	1	-20	51	-37	26	-17	18	-7	-61	-51	55	-21	-21	-6
460	17	48	157	-76	27	-48	-61	-34	-36	18	-73	-1	42	5	-28	-62	26	51	-7	-3	17	130	10	36	25	0	-13	-68	19	-100	13	10	-15	11	18	1	-12	51	-47	28	-15	15	23	-71	-48	47	-6	4	1
461	33	41	134	-85	30	-44	-50	-26	-16	25	-62	-12	44	18	-21	-47	29	72	-7	9	14	111	28	45	47	-5	-29	-76	17	-87	43	3	-28	23	21	7	-16	43	-53	24	-3	24	41	-76	-23	26	12	8	10
462	36	44	84	-92	-40	-38	-46	-17	-9	32	-55	-27	43	21	-19	-41	25	75	-8	19	12	57	34	57	55	-11	-30	-80	21	-79	-43	-4	-34	27	16	16	-32	29	-63	29	-2	26	52	-81	-19	27	27	26	12
463	51	47	16	-94	-90	-32	-48	-11	-5	39	-63	-35	31	17	-6	-24	24	88	-10	23	-3	-6	45	62	55	-13	-39	-79	30	-69	-103	-13	-41	29	17	20	-42	27	-74	35	4	23	65	-93	-9	28	45	28	12
464	48	54	-42	-96	-184	-27	-48	-3	-11	46	-96	-45	22	12	4	-21	25	103	-4	29	-10	-61	57	64	67	-12	-43	-79	34	-48	-206	-9	-42	19	24	21	-39	26	-81	38	10	22	76	-103	-5	36	47	36	13
465	54	58	-90	-100	-180	-28	-49	2	-29	51	-131	-45	17	6	19	-11	34	122	-5	33	-20	-86	77	69	98	-18	-47	-71	41	-50	-173	6	-44	11	30	22	-41	22	-86	40	11	14	95	-115	-8	37	61	33	10
466	43	64	-102	-97	-177	-36	-58	4	-40	41	-143	-43	12	8	16	-2	39	98	-4	34	-26	-83	75	90	132	-16	-55	-74	50	-44	-140	-10	-40	7	37	21	-29	22	-88	35	9	10	94	-126	0	40	71	37	11
467	40	67	-106	-96	-155	-38	-48	3	-46	27	-121	-37	15	6	23	-1	43	78	-6	32	-24	-70	70	99	165	-6	-56	-84	60	-38	-82	-15	-25	1	36	16	-6	14	-92	37	2	6	82	-125	-3	47	73	51	10
468	30	69	-102	-95	-126	-36	-39	-3	-30	17	-77	-29	13	-2	22	-14	43	53	-8	33	-13	-65	57	107	177	8	-56	-93	74	-26	-44	-29	-11	-3	33	7	-5	28	-93	29	-1	15	72	-124	-9	62	55	43	18
469	19	68	-93	-93	-101	-35	-24	-10	-14	15	-56	-10	13	-1	23	-7	39	28	-11	33	-38	-62	38	115	189	15	-37	-107	83	-14	-15	-43	-3	-7	24	-1	6	38	-102	26	-6	20	53	-116	-3	66	54	45	26
470	14	66	-88	-92	-32	-38	-19	-10	12	17	-35	2	14	-2	25	4	28	14	-19	37	-50	-61	16	102	171	7	-36	-114	86	-4	43	-53	14	-4	16	-2	5	60	-107	20	-9	25	34	-101	0	52	62	38	26
471	14	68	-74	-88	26	-44	0	-4	24	24	-31	17	14	4	30	22	21	8	-21	42	-74	-49	16	85	167	-3	-43	-116	81	2	91	-66	21	-3	11	-1	18	60	-110	16	-9	34	33	-84	3	28	85	27	26
472	18	72	-70	-86	59	-44	8	3	31	34	-13	23	18	11	28	20	13	14	-16	52	-96	-46	24	65	153	-27	-55	-118	77	3	122	-62	31	2	5	9	27	61	-107	17	-6	39	43	-64	12	17	81	15	26
473	15	76	-61	-76	56	-50	20	15	29	35	9	27	12	14	21	29	3	19	-10	51	-109	-41	16	55	151	-33	-70	-121	82	-5	124	-58	29	3	0	18	39	65	-105	22	-3	34	38	-48	25	4	88	7	28
474	21	-85	20	-48	14	-38	35	30	18	52	16	-83	5	1	15	37	5	57	-3	4	-9	-8	-43	15	0	1	-18	-30	-13	3	-46	-7	78	-16	16	29	-2	-89	43	73	-8	-63	-32	-32	-43	-29	-43	80	31
475	6	-70	21	-39	43	-37	68	14	7	56	16	-75	-11	26	27	16	15	81	-4	-4	-19	-11	-47	3	20	7	-35	-34	-16	78	-36	-9	77	-6	26	39	-16	-103	36	66	-19	-59	-12	-12	-43	-14	-50	62	48
476	-2	-58	33	-54	79	-40	99	-3	2	59	21	-73	-9	45	34	13	18	87	-6	-4	-23	-17	-28	-8	42	67	-37	-37	-7	124	-13	-11	71	1	27	42	-35	-111	33	79	-22	-58	2	7	-45	11	-64	51	72
477	3	-47	48	-55	104	-45	116	-29	0	73	4	-80	-8	38	36	-3	23	79	7	4	-16	-27	-26	-8	51	76	-33	-45	-16	148	5	-12	63	-29	22	40	-71	-114	33	91	-4	-52	7	28	-44	12	-86	37	76
478	3	-43	59	-72	91	-37	101	-38	3	84	-4	-72	-5	19	34	-28	19	47	31	19	-10	-36	-31	-10	40	82	-23	-48	-30	159	16	-16	43	-33	16	11	-101	-105	28	109	11	-47	22	30	-34	1	-108	31	50
479	16	-37	47	-39	38	-27	79	-40	10	91	-12	-55	6	-8	37	-35	9	20	45	34	7	-52	1	-1	25	42	-16	-41	-37	100	23	-19	49	-34	10	-35	-105	-87	29	125	23	-40	37	26	-16	-25	-120	13	13
480	11	-37	28	-42	-25	1	42	-35	13	83	-17	-38	-1	-31	25	-21	2	10	52	44	12	-57	36	-5	18	27	-1	-29	-60	51	21	-9	65	10	12	-89	-100	-77	51	128	18	-41	34	8	-5	-38	-118	8	-7
481	8	-54	8	-28	-100	13	0	-37	19	69	-23	-42	-12	-47	20	16	-3	13	56	31	14	-55	69	-7	15	16	7	-19	-62	18	5	2	46	6	2	-133	-79	-69	74	117	14	-49	30	4	12	-28	-96	-4	-15
482	7	-59	-5	-25	-157	18	-43	-27	24	57	-26	-49	-24	-44	15	58	-1	8	52	4	15	-47	91	-15	12	20	12	-28	-83	88	9	21	67	-1	1	-164	-69	-67	91	97	23	-64	2	9	14	-17	-53	-24	-18
483	24	-74	-9	-33	-187	5	-67	-22	38	42	-17	-63	-27	-36	15	89	-13	14	40	-15	12	-32	110	-17	11	10	24	-42	-71	110	18	20	46	-26	-7	-169	-77	-66	91	76	35	-78	-17	22	16	-14	-23	-49	-15
484	31	-82	-18	-31	-187	-14	-64	-12	34	45	-23	-74	-20	-38	12	107	-22	7	38	-23	5	-19	93	-20	5	15	23	-52	-26	119	34	3	46	-46	-12	-139	-86	-70	87	32	53	-83	-34	31	18	-25	5	-31	-9
485	34	-84	-20	-41	-169	-17	-52	7	26	57	-22	-65	-16	-39	9	103	-33	8	46	-22	-16	-12	52	-6	-17	28	21	-56	21	64	40	1	42	-59	-18	-114	-81	-70	72	1	58	-81	-35	42	12	-25	12	2	0
486	39	-81	-20	-44	-117	-18	-54	24	14	60	-32	-37	-14	-40	15	76	-43	19	60	-8	-26	-15	17	18	-48	57	-3	-61	55	34	52	15	27	-63	-11	-57	-72	-76	58	-9	62	-70	-28	40	-12	-29	-3	39	11
487	27	-73	-12	-52	-59	-6	-60	38	3	52	-41	-3	-21	-34	15	37	-50	47	76	15	-44	-23	7	36	-55	73	-10	-66	28	25	46	35	22	-56	-6	-10	-79	-75	48	-13	46	-60	-17	39	-35	-9	-21	62	39
488	6	-60	-14	-31	4	6	-45	29	0	35	-59	16	-24	-30	18	15	-37	71	88	25	-54	-32	45	62	-52	76	-19	-78	-24	73	36	43	53	-31	-10	40	-72	-74	48	-1	37	-65	-1	49	-52	-16	-33	65	65
489	-21	-49	-25	-22	39	15	-21	24	3	22	-60	16	-20	-27	31	2	-19	64	90	25	-60	-38	64	87	-32	45	-25	-88	-57	158	25	49	68	-11	-9	66	-76	-75	45	-1	25	-87	7	41	-52	-12	-19	67	81
490	-40	-43	-41	-14	68	16	23	12	16	4	-54	-2	-7	-29	32	6	-2	50	81	34	-59	-38	56	64	-13	20	-31	-91	-60	178	27	41	75	23	-21	83	-50	-76	50	5	20	-99	-3	24	-41	-11	-21	77	90
491	-56	-51	-45	2	74	19	58	5	26	-3	-48	-30	3	-34	19	3	17	19	67	24	-58	-33	29	22	-5	23	-30	-85	-56	181	34	31	60	15	-29	84	-40	-79	60	-1	15	-102	-25	3	-14	-1	-11	92	86
492	-55	-59	-51	14	64	17	66	2	39	-11	-36	-46	1	-36	2	-2	24	-12	51	18	-55	-30	0	-8	-4	38	-21	-74	-31	161	43	20	44	-22	-44	58	-25	-91	52	13	14	-91	-44	3	3	1	-20	86	79
493	-49	-55	-47	44	40	17	57	2	54	-14	-13	-40	0	-36	-7	3	33	-29	37	0	-49	-37	-7	-12	-8	49	-3	-79	11	160	55	11	32	-54	-48	25	-23	-83	48	17	4	-78	-38	4	10	0	-31	57	73
494	-44	-65	-27	42	13	8	29	-5	54	-26	-4	-27	-11	-42	-15	29	43	-33	35	-1	-52	-31	-21	29	-7	48	23	-90	34	162	63	11	17	-61	-49	-8	-12	-86	50	26	-23	-59	-35	8	14	5	-45	29	68
495	-34	-55	-7	46	-16	-17	10	-20	33	-30	-10	-11	-24	-67	-22	46	60	-29	38	5	-51	-35	-22	64	-7	42	30	-104	34	154	61	16	15	-60	-38	-35	-8	-99	48	18	-34	-64	-34	11	33	-5	-44	10	68
496	-21	-55	-9	49	-61	-45	-12	-28	4	-31	-7	17	-34	-93	-33	52	62	-19	38	3	-45	-41	-24	68	13	26	36	-120	-7	179	61	17	14	-52	-12	-55	4	-113	49	38	-19	-76	-38	19	57	0	-30	-1	87
497	10	-64	-11	59	-91	-70	-24	-35	1	-33	3	27	-37	-121	-40	55	58	-1	28	6	-25	-49	-7	59	36	19	42	-124	-25	177	64	3	22	-56	3	-70	4	-112	43	53	5	-93	-37	6	74	-5	-12	-7	104
498	33	-84	-12	59	-130	-79	-19	-31	-3	-36	17	28	-27	-144	-48	40	48	-3	22	-4	-20	-49	6	29	31	-11	61	-116	-30	163	62	-11	44	-61	6	-88	0	-100	40	65	33	-98	-42	6	59	-6	0	-9	103
499	53	-107	-20	56	-135	-69	-21	-19	7	-33	31	17	-11	-156	-47	24	38	-15	12	-18	-16	-48	27	20	15	-17	74	-106	-20	121	53	-6	100	-54	-11	-84	1	-86	38	63	59	-98	-21	1	24	-26	3	-22	80
500	61	-107	-13	42	-124	-64	-33	-2	3	-37	34	13	19	-147	-49	21	22	-35	3	-21	-16	-53	31	18	-8	3	70	-97	-21	87	48	14	101	-73	-29	-61	5	-79	38	56	68	-81	-40	6	-26	-33	13	-26	56
501	54	-91	-8	41	-85	-62	-45	3	-3	-44	28	8	22	-133	-43	25	9	-46	-1	-27	-20	-55	44	9	-22	62	57	-80	-16	118	42	26	78	-65	-50	-7	9	-79	60	41	73	-62	-37	16	-53	-25	17	-27	54
502	41	-68	-8	29	-56	-55	-53	0	-14	-55	16	3	1	-114	-24	39	2	-33	5	-23	-35	-58	56	22	-31	92	35	-70	-19	141	38	23	21	-62	-61	36	12	-77	71	32	78	-45	-43	30	-45	-12	27	-31	70
503	35	-57	-5	-1	-30	-53	-69	-4	-21	-70	-1	7	-23	-80	-6	45	-10	-13	3	-14	-45	-61	75	75	-28	91	21	-65	-26	191	37	23	-20	-57	-60	68	8	-74	73	43	78	-59	-33	39	-24	8	34	-37	82
504	37	-54	-4	-40	-7	-54	-84	-3	-38	-87	-27	2	-39	-51	8	34	-18	11	-5	1	-45	-53	84	64	-14	67	14	-67	-38	211	35	29	-16	-57	-60	78	-3	-85	66	47	73	-72	-30	47	-26	15	16	-41	109
505	31	-60	-1	-68	-1	-40	-104	2	-51	-101	-55	0	-39	-23	-5	11	-10	28	-3	18	-44	-41	69	53	11	52	18	-63	-12	178	23	35	15	-64	-54	74	-12	-104	59	45	57	-81	-41	50	-36	26	9	-50	118
506	24	-65	-4	-72	-14	-35	-123	8	-41	-104	-55	6	-30	-3	-17	-23	-14	30	-8	20	-35	-30	50	11	44	37	19	-62	5	206	13	39	88	-89	-50	43	3	-110	52	50	45	-70	-32	73	-64	15	-12	-51	117
507	16	-64	-9	-39	-31	-48	-132	20	-24	-103	-46	22	-25	11	-33	-30	-13	23	-5	10	-28	-25	41	-3	74	31	19	-57	37	189	7	34	133	-92	-45	22	21	-104	52	43	40	-50	-40	46	-88	-3	-51	-48	125
508	16	-70	-6	-23	-44	-69	-116	11	-2	-104	-22	22	-23	14	-48	-32	-16	9	-1	-1	-25	-18	44	-15	105	47	18	-45	39	219	6	22	125	-95	-47	4	42	-83	73	52	34	-29	-47	-16	-97	-13	-111	-30	114
509	23	-66	13	17	-59	-86	-97	3	-6	-97	-6	13	-31	12	-43	-26	-11	-1	5	-10	-33	-21	35	8	103	60	12	-49	11	237	0	8	99	-96	-44	-27	41	-82	85	48	46	-32	-49	-77	-82	-23	-154	-22	104
510	37	-61	29	33	-77	-80	-59	-1	-3	-86	24	1	-37	17	-36	-17	-16	-4	8	-12	-44	-31	27	-5	84	67	3	-54	-3	292	-12	3	72	-99	-37	-70	39	-76	90	54	63	-54	-35	-104	-57	-13	-176	-24	85
511	54	-56	50	36	-109	-79	-22	-10	-9	-88	35	-17	-32	7	-22	-2	-21	20	7	-9	-40	-43	27	3	56	51	-4	-60	-22	292	-13	1	79	-81	-17	-121	19	-73	90	54	65	-70	-22	-72	-32	-6	-161	-37	80
512	49	-67	76	10	-152	-63	22	-15	-19	-88	28	-32	-37	-4	-24	0	-16	36	11	-2	-49	-44	27	-28	47	40	-5	-57	-22	252	-17	14	97	-72	2	-167	9	-77	89	58	67	-62	-2	-30	-13	23	-117	-39	76
513	33	-64	86	-6	-188	-59	46	-28	-24	-93	17	-36	-38	-11	-22	1	-5	43	9	1	-50	-34	28	-31	36	27	-9	-52	-28	207	-18	27	107	-47	16	-196	2	-93	82	52	59	-45	19	8	-14	36	-79	-41	65
514	15	-73	88	-30	-184	-56	64	-43	-27	-92	8	-37	-35	-8	-17	-7	13	36	0	12	-45	-11	27	-9	39	29	0	-56	-38	198	-19	44	98	-44	31	-166	9	-95	77	30	67	-45	23	36	-29	42	-40	-40	45
515	8	-77	85	-37	-158	-45	85	-61	-22	-92	5	-39	-35	-3	-15	-9	30	22	-8	26	-34	10	-4	-11	28	32	22	-55	-39	129	-24	35	91	-27	25	-121	18	-100	72	30	73	-44	22	42	-45	30	-23	-43	33
516	6	-77	77	-39	-120	-23	97	-61	-19	-77	4	-33	-37	-7	-8	-2	42	3	-1	23	-12	8	-29	10	2	41	41	-77	-39	135	-30	44	69	-54	19	-64	47	-99	74	25	73	-58	23	47	-43	2	-21	-46	34
517	7	-72	67	-43	-78	-13	77	-40	-4	-62	23	-26	-35	-7	-1	2	41	-6	8	23	5	-15	-24	-4	-18	14	49	-103	11	125	-38	38	46	-89	16	-26	71	-98	82	56	75	-76	29	27	-34	-20	-28	-53	47
518	2	-59	64	-74	-66	-9	34	-8	14	-49	39	-27	-26	-17	13	18	38	-6	24	31	17	-41	9	16	-23	22	46	-126	43	96	-28	40	33	-96	3	-22	90	-92	90	84	50	-87	35	-2	-18	-24	-36	-57	77
519	-19	-47	59	-107	-57	6	-16	16	28	-41	42	-39	-30	-21	11	23	38	-21	40	47	4	-52	25	1	-21	0	41	-136	39	122	-23	14	28	-106	-5	-28	91	-90	98	91	44	-96	34	-23	6	-14	-57	-51	99
520	-27	-44	45	-136	-54	30	-77	26	34	-37	44	-46	-27	-27	13	29	34	-52	41	55	-10	-54	8	47	-9	-5	31	-143	27	152	-1	-1	40	-110	-9	-45	83	-83	95	99	31	-101	35	-34	16	13	-78	-53	96
521	-28	-51	40	-160	-50	69	-127	30	43	-39	46	-49	-19	-17	4	36	23	-69	39	45	-19	-47	-3	39	10	4	34	-138	22	117	3	1	65	-116	-13	-72	77	-82	94	103	21	-101	37	-38	15	41	-103	-38	79
522	-30	-80	45	-134	-30	83	-155	19	58	-48	50	-52	-6	-18	-10	47	13	-60	32	29	-30	-44	-12	20	17	9	42	-128	58	150	11	-1	106	-119	-17	-80	65	-72	94	110	14	-94	42	-26	4	58	-133	-21	53
523	-44	-111	53	-93	-24	76	-166	12	59	-48	38	-45	9	-13	-11	48	4	-36	36	-2	-41	-40	1	9	15	22	49	-119	64	114	13	5	113	-113	-11	-89	53	-63	87	113	17	-95	67	-7	3	71	-135	-15	26
524	-36	-135	59	-54	-27	30	-164	4	59	-54	33	-36	19	-14	-1	36	-8	-8	34	-7	-45	-42	28	-16	22	1	37	-116	84	156	19	16	97	-70	16	-103	54	-43	62	119	34	-98	61	-3	-1	60	-139	-19	18
525	-17	-137	56	-76	-40	-19	-132	3	45	-60	14	-36	26	-15	-5	24	-15	-1	35	5	-44	-43	45	-2	26	0	14	-119	91	149	34	21	44	-47	41	-103	53	-30	44	107	46	-109	49	-2	-5	56	-124	-29	23
526	7	-133	50	-111	-55	-59	-84	-8	18	-64	-8	-53	23	-18	-8	7	-13	-10	29	14	-46	-38	44	18	29	3	-10	-113	93	186	38	25	17	-28	50	-101	73	-47	25	88	61	-112	15	-26	-11	45	-89	-24	36
527	24	-108	48	-118	-51	-64	-35	-14	10	-70	-13	-67	22	-19	-11	-3	-4	-23	19	20	-41	-42	53	36	5	5	-33	-116	75	201	45	35	17	-55	41	-67	83	-58	17	68	74	-112	1	-53	-31	24	-51	-25	51
528	31	-95	56	-116	-38	-45	-10	-19	14	-78	-7	-77	16	-16	-9	7	-1	-22	8	24	-31	-42	72	63	-17	9	-36	-112	45	228	47	36	15	-74	12	-29	96	-59	21	61	79	-82	2	-56	-53	13	-19	-15	66
529	32	-88	77	-95	-68	-21	5	-31	7	-93	-3	-95	-1	-19	4	-11	0	1	4	20	-20	-34	98	73	-41	28	-14	-99	43	181	39	31	25	-109	-6	-16	104	-59	28	35	65	-45	3	-55	-52	0	-9	-15	104
530	20	-75	86	-97	-112	-3	2	-29	2	-95	5	-100	-20	-22	11	-28	-4	13	10	3	-9	-26	86	44	-51	85	16	-84	68	155	19	26	59	-106	-15	-35	94	-55	34	40	53	-27	-6	-31	-27	13	17	-19	113
531	16	-57	78	-104	-145	-20	1	-24	-4	-93	0	-96	-27	-13	13	-52	-13	16	4	-13	1	-22	70	3	-50	96	28	-81	63	106	10	15	128	-166	-6	-54	99	-59	33	60	35	-35	-12	-29	-5	23	33	-27	126
532	4	-26	57	-101	-149	-40	-2	-16	1	-93	-7	-82	-20	-6	13	-41	-12	14	12	-20	-2	-22	35	-20	-38	94	26	-75	28	96	6	16	138	-99	2	-47	81	-60	39	73	13	-41	-28	-25	-2	39	47	-43	112
533	1	-23	30	-75	-131	-58	-4	-17	3	-90	-25	-77	-15	-1	5	-43	-3	15	19	-10	-9	-30	24	-4	-31	35	14	-76	-28	99	8	18	107	-79	4	-26	73	-58	48	88	10	-32	-26	-23	-20	51	42	-46	91
534	9	-15	10	-27	-101	-54	-27	-18	-2	-91	-45	-60	-11	9	11	-33	-2	3	17	4	-7	-54	20	11	-22	2	11	-87	-60	107	21	24	48	-16	2	2	79	-71	34	65	3	-33	-11	-7	-51	36	24	-50	65
535	29	-37	11	-1	-87	-37	-58	-21	-11	-101	-56	-38	-2	19	11	-38	-5	-12	11	27	-9	-70	25	4	-16	3	27	-103	-43	101	26	27	-7	25	0	7	80	-74	25	70	4	-34	5	4	-79	36	-8	-47	50
536	43	-46	26	25	-51	-15	-84	-20	-14	-103	-61	-17	-1	12	8	-42	-3	-37	2	36	-14	-68	20	-44	-18	49	48	-124	-35	85	29	15	-11	12	-4	12	77	-83	10	60	-10	-36	12	7	-67	7	-25	-33	50
537	44	-38	48	38	-49	7	-108	-8	-15	-101	-61	7	-2	6	-2	-52	2	-56	-1	25	-24	-52	18	-21	-43	82	53	-132	-53	146	22	-1	9	3	-4	-6	79	-92	-6	77	-18	-45	17	24	-54	12	-34	-16	50
538	48	-24	49	20	-40	-2	-136	4	-6	-96	-47	28	3	-3	-8	-60	8	-58	-4	12	-27	-35	30	-24	-72	81	37	-125	-59	143	19	-7	15	7	-5	-15	74	-91	7	90	-30	-63	36	15	-46	-1	-35	1	47
539	43	-18	50	-1	-35	-14	-147	18	-5	-99	-46	40	6	-10	-12	-48	8	-38	6	1	-23	-21	33	1	-91	61	28	-102	-39	108	22	-1	10	-5	-1	-9	65	-85	22	88	-38	-65	53	-6	-54	-10	-53	7	44
540	40	-41	42	-5	-42	-12	-119	17	-12	-114	-51	38	16	-16	-18	-48	10	-19	26	-1	-19	-9	28	-20	-105	35	22	-62	-21	58	24	5	8	-20	4	-12	45	-94	43	66	-31	-55	80	-34	-55	-24	-76	7	39
541	43	-61	39	40	-55	6	-70	21	-17	-124	-48	44	18	-18	-10	-39	13	-11	42	-21	-22	-11	11	6	-115	20	28	-46	13	67	34	20	10	-74	11	-31	32	-90	46	49	-1	-35	97	-45	-49	-49	-78	-15	38
542	48	-84	50	81	-66	34	-11	10	-19	-139	-41	41	23	-14	-3	-30	9	-3	43	-18	-20	-14	5	6	-112	3	50	-27	20	80	46	28	13	-99	22	-56	31	-92	49	58	35	-25	101	-52	-51	-53	-77	-24	43
543	46	-101	62	85	-68	54	12	-1	-13	-145	-33	36	25	-23	-2	-37	12	7	44	-17	-16	-23	6	24	-109	-3	71	-27	68	111	58	19	28	-125	23	-64	29	-76	54	72	56	-28	79	-31	-55	-28	-71	-17	52
544	36	-116	73	58	-62	57	2	-7	-17	-145	-31	29	17	-16	-8	-33	0	21	50	-3	-17	-33	17	-10	-93	-19	73	-27	15	75	54	18	45	-72	25	-66	47	-74	50	85	73	-47	77	-10	-63	-20	-62	-10	65
545	35	-122	66	40	-63	35	-20	-11	-2	-141	-16	30	25	-14	5	-26	2	24	48	-1	-2	-35	38	-41	-83	-12	49	-37	-4	105	57	-3	50	-50	28	-72	53	-62	44	97	64	-53	39	6	-69	-9	-59	-7	76
546	29	-121	61	33	-79	13	-34	-18	2	-135	-10	14	35	-16	9	-16	12	21	53	11	-6	-24	44	-61	-72	3	28	-47	-39	71	51	-29	34	0	34	-83	57	-59	39	116	63	-51	3	7	-63	-3	-63	1	81
547	26	-113	61	79	-94	-2	-36	-27	6	-124	-11	-16	44	-21	26	-17	35	14	55	14	-5	-8	41	-55	-67	29	15	-55	-66	81	47	-49	5	0	23	-93	52	-51	37	124	57	-47	-24	-12	-52	-14	-63	13	88
548	26	-84	58	92	-117	-12	-29	-23	-1	-111	-22	-30	51	-25	32	-25	47	-1	58	15	1	0	31	15	-54	29	20	-77	-64	75	40	-44	-13	-24	15	-100	59	-67	37	118	64	-55	-29	-30	-46	-15	-56	22	87
549	37	-70	58	125	-98	-23	-17	-7	6	-106	-28	-43	45	-29	34	-34	45	-5	45	18	18	-6	17	31	-36	33	35	-90	-54	66	39	-23	-25	-59	6	-81	62	-68	29	108	73	-69	-11	-36	-50	-35	-56	31	106
550	42	-53	56	117	-93	-40	-14	16	8	-99	-52	-46	39	-46	25	-27	42	-2	29	14	26	-19	5	39	-24	24	48	-101	-36	61	40	-10	-16	-58	3	-71	60	-68	31	99	66	-89	-4	-34	-48	-51	-49	37	111
551	48	-53	42	105	-67	-45	-28	40	15	-87	-64	-37	31	-60	15	-30	41	0	3	10	22	-30	25	1	-24	10	43	-103	-12	38	33	-2	39	-49	8	-50	62	-75	18	108	67	-87	3	-19	-48	-60	-52	38	99
552	49	-49	21	75	-67	-60	-41	60	18	-88	-71	-11	30	-71	23	-23	42	-3	-17	14	16	-40	63	2	-37	-6	22	-103	3	11	31	-18	67	-28	14	-42	57	-61	25	114	43	-91	5	-10	-47	-57	-68	28	80
553	43	-51	7	64	-60	-59	-34	59	20	-101	-71	2	12	-63	11	-24	51	1	-19	7	9	-34	99	-11	-43	-1	3	-94	4	47	24	-30	73	-19	2	-37	49	-64	26	116	20	-95	8	6	-44	-31	-81	2	55
554	45	-49	-1	61	-60	-47	0	42	14	-117	-73	10	-9	-52	9	-19	54	0	-11	0	16	-28	113	-3	-73	26	-9	-77	6	65	18	-33	73	-8	-10	-40	55	-65	26	105	3	-99	14	35	-53	-28	-82	-29	43
555	56	-52	-5	65	-55	-39	24	21	13	-122	-67	18	-22	-31	0	-7	62	-12	2	-13	33	-24	104	27	-78	46	3	-65	15	80	19	-14	52	-28	-21	-36	63	-76	13	115	-4	-116	16	51	-57	-24	-67	-56	30
556	72	-52	9	52	-42	-39	35	-2	22	-130	-61	22	-19	-13	-8	7	56	-20	6	-22	57	-20	107	-1	-74	59	22	-53	33	44	26	-1	51	-35	-22	-22	70	-81	-7	136	-5	-113	10	52	-66	-42	-61	-64	34
557	73	-56	29	61	-41	-35	16	-18	18	-124	-64	27	-3	-12	-14	25	53	-35	11	-18	74	-19	97	-16	-70	53	32	-45	29	-35	29	5	49	-68	-17	-7	62	-79	-16	147	2	-101	-8	51	-50	-44	-55	-53	27
558	75	-56	56	69	-44	-37	-11	-17	15	-112	-53	34	10	-11	-13	38	40	-40	13	-11	77	-23	92	-45	-69	28	7	-39	86	-52	29	13	49	-63	-5	-6	66	-74	-33	146	23	-98	-27	22	-37	-48	-61	-28	12
559	75	-39	69	69	-40	-41	-44	-11	10	-93	-41	35	23	-12	-3	49	23	-51	15	-6	82	-38	78	-42	-78	37	-33	-44	42	-31	34	15	46	-32	8	-1	84	-68	-30	121	47	-105	-40	-4	-37	-35	-61	-2	8
560	78	-35	82	67	-40	-54	-51	-3	9	-85	-30	37	29	-8	-12	50	11	-51	16	-5	76	-45	84	-11	-80	61	-60	-41	19	-4	28	15	65	9	10	-3	96	-70	-24	113	60	-102	-43	-41	-47	-13	-70	25	10
561	73	-24	67	125	-11	-54	-32	0	4	-80	-31	45	31	-1	-10	33	13	-60	23	-16	72	-50	96	9	-79	83	-64	-48	12	13	22	12	63	29	4	23	100	-82	-15	107	66	-91	-37	-50	-55	5	-89	40	14
562	69	-25	43	144	4	-47	-11	8	1	-84	-29	75	33	16	-17	2	11	-66	29	-26	73	-49	107	-4	-72	80	-42	-52	-13	61	11	9	61	44	6	37	100	-91	-7	107	59	-79	-26	-34	-72	8	-99	35	7
563	62	-37	29	157	4	-36	-4	7	3	-106	-37	99	45	25	-14	-10	16	-67	30	-26	86	-36	134	-14	-69	56	-4	-55	27	68	5	6	45	39	-12	42	89	-96	4	104	46	-68	-17	-2	-87	9	-105	21	3
564	37	-55	38	131	-15	-26	-9	0	-13	-130	-48	109	52	34	-19	-11	19	-97	32	-22	94	-19	128	-34	-69	44	28	-49	14	77	-1	-9	20	21	-24	35	83	-111	18	75	26	-69	-12	17	-91	14	-93	12	7
565	7	-67	52	91	-28	-35	-28	0	-20	-155	-45	105	58	46	-15	-18	7	-131	29	-15	105	-5	113	-26	-85	50	37	-50	25	53	-3	-20	11	-29	-31	32	91	-116	9	57	29	-68	3	18	-81	11	-91	10	19
566	-14	-69	71	90	-25	-47	-41	11	-23	-163	-31	78	69	62	-8	-10	-5	-148	28	-5	109	1	81	-10	-103	35	25	-57	17	56	4	-14	1	-46	-18	41	92	-111	-12	39	22	-74	24	3	-56	27	-95	3	22
567	-21	-86	80	82	-18	-46	-36	19	-11	-155	-7	48	67	83	-13	1	-12	-140	24	9	96	1	34	-19	-115	22	21	-54	35	30	7	-11	1	-29	-3	51	79	-105	-18	37	15	-75	14	-27	-45	33	-101	7	18
568	-15	-92	74	99	-23	-28	-12	22	-2	-121	6	27	52	100	-6	12	-3	-119	29	1	77	-13	3	-7	-117	2	35	-63	14	49	13	-15	-21	12	16	51	68	-97	-15	62	1	-83	5	-24	-43	20	-90	-15	15
569	4	-100	63	82	-27	-7	10	25	4	-93	28	25	24	122	-1	25	-1	-110	31	6	68	-27	-8	-4	-104	12	61	-64	6	26	20	-16	-45	18	33	53	54	-95	1	88	11	-90	-7	-8	-56	-4	-85	-42	14
570	30	-116	60	81	-27	-17	43	25	19	-84	43	17	15	130	2	23	3	-121	27	9	70	-31	-8	9	-77	31	71	-59	7	9	33	-12	-55	0	47	63	58	-82	9	122	21	-79	-7	23	-69	-9	-97	-65	50
571	33	-128	63	69	-29	-32	67	24	14	-82	34	-6	23	135	-1	30	4	-133	31	0	76	-22	16	-13	-61	43	61	-50	-8	19	39	-1	-36	-42	50	52	67	-80	9	125	37	-60	8	40	-68	-15	-104	-53	67
572	32	-138	62	25	-30	-59	53	19	19	-81	26	-29	53	134	-10	24	4	-153	20	-10	80	-12	16	-2	-62	40	15	-39	-27	43	40	11	7	-62	53	39	88	-77	-19	115	46	-40	28	50	-60	-5	-93	-16	73
573	17	-143	53	-18	-31	-74	24	21	21	-93	18	-39	83	135	-14	39	-9	-172	6	-24	81	-14	16	-10	-69	61	-17	-29	-38	20	38	28	10	-97	54	27	105	-76	-39	115	46	-33	32	35	-53	-4	-73	19	54
574	-2	-128	42	-46	-4	-66	-14	6	20	-97	6	-37	82	134	-21	33	-26	-165	-8	-30	71	-16	6	-8	-78	87	-26	-17	5	-8	28	24	-10	-85	45	40	107	-78	-41	109	44	-29	27	13	-47	-2	-56	42	35
575	-19	-118	12	-13	11	-48	-34	3	16	-87	-10	-19	55	125	-20	24	-39	-140	-2	-26	46	-34	3	-16	-91	112	-16	-11	16	-25	11	20	-29	-65	25	60	109	-71	-42	94	44	-40	18	-1	-42	-12	-31	39	20
576	-25	-108	-16	39	7	-30	-42	-7	10	-77	-19	17	21	125	-12	8	-52	-103	-4	-20	18	-46	19	5	-96	128	0	-8	16	-30	3	12	-32	-20	-4	64	97	-62	-40	92	65	-53	14	-8	-49	-24	-25	32	5
577	-25	-99	-33	107	1	-22	-44	-18	5	-69	-32	38	2	118	-5	-2	-59	-87	-6	-11	0	-50	35	39	-84	129	7	-12	4	17	9	-6	-10	-2	-36	71	85	-60	-26	92	72	-70	18	-20	-53	-34	-27	23	7
578	-38	-101	-37	151	-4	-9	-34	-28	4	-80	-48	43	-11	104	-11	-20	-60	-99	-8	4	-9	-32	39	46	-61	116	18	-15	-11	39	10	-25	30	-16	-66	62	77	-61	-11	100	96	-61	23	-16	-50	-38	-38	30	2
579	-43	-92	-41	158	5	-2	-19	-30	7	-92	-56	39	-4	95	-3	-26	-72	-113	0	2	-12	-19	62	22	-36	97	4	-24	-16	45	14	-47	82	-23	-78	63	77	-63	3	105	107	-49	35	-8	-49	-43	-34	30	4
580	-38	-89	-49	134	14	-1	-14	-12	19	-102	-46	29	15	92	2	-40	-87	-107	5	10	-11	0	89	-19	-16	71	1	-34	-36	18	20	-52	110	-31	-73	70	69	-65	11	113	105	-43	41	4	-52	-60	-18	39	17
581	-25	-87	-61	36	19	-11	-4	-11	21	-108	-36	15	39	83	6	-42	-93	-83	11	15	-21	15	123	-40	-21	81	7	-36	-67	-4	24	-51	131	-6	-66	73	53	-63	13	110	88	-40	40	18	-59	-53	-16	49	41
582	-5	-74	-64	6	2	-17	1	-1	16	-98	-36	9	61	77	3	-38	-84	-75	19	11	-38	23	120	-35	-29	90	34	-36	-92	-10	23	-35	93	-15	-59	73	37	-84	16	78	56	-45	36	45	-57	-33	-2	36	50
583	14	-54	-61	-5	-14	-51	-2	3	21	-87	-25	18	78	80	-6	-28	-73	-76	20	2	-47	22	93	-16	-31	105	70	-39	-78	16	26	-13	34	-1	-41	60	37	-82	8	68	47	-65	38	58	-50	-34	-6	26	53
584	25	-50	-45	39	-8	-79	-6	14	23	-75	-27	27	87	80	-21	-18	-59	-73	32	-9	-52	13	85	3	-17	103	84	-27	-70	39	27	-5	-35	-5	-17	76	31	-68	8	68	22	-81	26	72	-27	-47	4	9	44
585	27	-61	-30	84	14	-86	-1	22	33	-73	-21	24	83	73	-34	-7	-46	-63	53	-24	-53	15	74	18	-10	81	65	-18	-35	43	16	-18	-74	-21	-2	95	44	-58	-5	101	6	-88	22	76	-2	-55	8	8	31
586	28	-70	-28	70	26	-77	11	16	23	-71	-14	16	83	69	-38	-28	-35	-60	67	-28	-48	29	81	7	-2	75	1	-21	-23	54	7	-27	-64	-74	8	104	53	-63	-19	131	-13	-91	22	77	18	-59	13	-7	11
587	32	-86	-23	3	39	-60	12	15	10	-74	-4	11	89	59	-36	-29	-50	-67	65	-31	-38	53	84	-15	3	85	-55	-36	-12	22	-2	-31	-39	-103	8	105	55	-76	-33	140	-35	-88	15	59	19	-40	-8	-27	-8
588	31	-80	-17	-64	27	-29	2	-5	-8	-86	2	8	94	48	-29	-23	-62	-80	47	-24	-23	74	57	-28	7	101	-78	-44	7	-4	-18	-29	-1	-116	-7	88	43	-90	-33	132	-28	-70	3	50	9	-38	-22	-49	-20
589	29	-72	-21	-74	14	9	-39	-15	-7	-88	8	25	90	34	-29	-9	-53	-94	31	-19	-33	66	68	-24	10	106	-59	-56	-2	5	-30	-30	33	-97	-11	61	25	-97	-27	118	0	-68	-2	51	-2	-34	-37	-62	-20
590	37	-44	-27	-48	8	42	-88	-15	-7	-94	17	49	103	29	-23	7	-34	-84	4	-20	-42	32	108	5	16	76	-21	-50	6	25	-42	-31	53	-68	0	51	25	-93	-26	100	28	-67	3	61	-26	-43	-30	-57	9
591	37	-23	-31	-28	3	63	-127	-8	-1	-96	14	59	116	28	-23	14	-1	-77	-4	-8	-45	-16	136	37	20	62	9	-44	53	77	-44	-27	90	-53	3	41	16	-79	-21	83	48	-66	6	64	-45	-51	-33	-30	47
592	37	-6	-37	-3	25	71	-131	-4	3	-95	13	50	123	35	-27	31	23	-79	-4	-6	-46	-60	142	55	18	58	6	-26	70	121	-45	-24	73	-63	-2	59	17	-74	-17	82	50	-65	20	54	-54	-38	-32	8	82
593	32	3	-42	24	20	64	-117	2	3	-93	7	48	119	43	-13	39	26	-90	0	-16	-35	-91	119	36	11	59	-27	-13	58	133	-37	-12	59	-64	-11	54	18	-70	-17	80	68	-67	40	51	-48	-36	-35	28	109
594	27	4	-45	60	5	46	-94	-6	23	-105	15	53	104	59	-10	65	19	-95	3	-16	-24	-93	108	14	12	69	-53	-5	34	146	-25	-2	3	-56	-24	48	20	-59	-14	85	89	-71	63	47	-38	-18	-52	34	106
595	16	-6	-30	93	-8	37	-62	-31	27	-123	10	51	89	62	9	63	17	-88	10	-15	-22	-63	119	-24	16	71	-61	0	11	78	-24	-5	-35	-67	-38	34	33	-57	-22	58	104	-85	76	58	-23	-6	-65	22	95
596	-7	-1	-13	91	-31	25	-50	-51	13	-123	-5	42	73	69	9	58	17	-80	25	-13	-26	-15	110	-3	11	80	-39	2	-6	41	-30	-8	-33	-32	-47	9	46	-71	-32	42	116	-82	91	73	-15	12	-85	13	59
597	-15	0	-8	52	-37	11	-47	-57	13	-126	-7	20	64	77	17	49	12	-58	33	-10	-28	28	129	33	12	75	-1	-2	-3	25	-30	-19	9	-44	-49	-15	48	-77	-36	39	103	-88	75	84	-25	20	-92	-1	34
598	-22	8	1	-34	-42	-2	-50	-46	4	-116	-24	1	64	81	10	33	12	-42	33	-1	-41	50	140	33	10	55	49	-7	-11	33	-26	-30	11	-36	-47	-25	33	-88	-35	60	82	-91	51	75	-38	10	-80	-13	19
599	-34	8	-7	-94	-45	-24	-42	-33	12	-103	-32	-6	62	79	-1	35	17	-29	25	7	-58	52	134	20	21	37	82	-5	-4	101	-29	-37	16	-22	-46	-36	7	-93	-38	74	57	-84	22	61	-42	14	-78	-20	15
600	-50	13	-11	-153	-41	-32	-33	-19	11	-85	-35	10	63	69	10	37	26	-47	8	6	-73	27	101	3	27	18	72	-10	23	86	-25	-32	-7	-17	-42	-29	-7	-93	-61	97	34	-94	17	53	-46	-8	-76	-21	7
601	-64	8	-18	-181	-43	-47	-32	-11	20	-78	-31	31	57	65	8	52	35	-56	-9	17	-74	9	54	-5	31	31	19	-7	20	92	-24	-25	-29	-17	-44	-40	-4	-81	-79	131	11	-94	20	49	-48	-10	-79	-3	3
602	-76	6	-22	-165	-42	-36	-26	-15	20	-81	-38	46	45	58	11	55	37	-61	-13	6	-68	6	4	24	21	51	-42	-12	17	43	-20	-26	-16	7	-50	-42	-7	-82	-79	155	-23	-91	22	44	-44	4	-72	24	11
603	-84	-1	-16	-121	-30	-11	-40	-19	12	-91	-47	58	25	62	2	58	23	-60	0	-3	-62	14	-11	35	3	55	-77	-14	-2	8	-22	-22	26	-3	-51	-40	-10	-104	-78	166	-46	-88	26	41	-41	-3	-42	26	27
604	-80	-7	-14	-49	-14	7	-66	-24	20	-97	-36	61	12	67	-11	72	11	-57	26	-13	-57	18	3	55	2	45	-70	-24	19	11	-20	-25	64	-4	-55	-23	-14	-110	-72	162	-70	-92	34	26	-33	1	-24	13	42
605	-81	-17	3	15	9	23	-100	-30	20	-96	-34	54	4	71	-19	88	11	-52	51	-23	-67	29	28	32	3	52	-20	-32	43	16	-26	-24	76	-46	-47	18	-31	-108	-71	149	-83	-84	36	4	-12	15	-9	-2	57
606	-82	-28	6	43	26	42	-121	-41	22	-98	-36	30	-3	60	-23	81	26	-59	65	-14	-75	31	61	4	11	50	21	-38	32	52	-31	-23	73	-39	-38	44	-35	-87	-71	132	-81	-77	50	-26	16	25	-10	-4	62
607	-85	-18	3	31	25	68	-132	-34	7	-92	-41	36	-8	48	-23	70	33	-68	64	-15	-75	22	84	-11	16	68	37	-54	-1	73	-28	1	66	-58	-14	65	-29	-72	-69	122	-69	-79	49	-45	33	35	-3	6	57
608	-75	-18	4	-10	29	92	-129	-25	-4	-105	-37	50	-2	38	-19	67	30	-64	50	-6	-59	7	108	-15	18	49	21	-54	-14	92	-25	21	74	-33	7	64	-22	-73	-59	125	-56	-87	47	-60	23	22	-9	34	58
609	-63	-21	5	-45	16	108	-117	-17	-9	-114	-23	75	-2	24	-24	62	31	-55	42	4	-45	-11	130	-5	14	18	-10	-39	-21	76	-25	36	86	-29	21	61	-1	-81	-43	133	-54	-98	36	-61	10	34	-9	62	59
610	-53	-31	6	-59	-12	102	-114	1	-8	-111	-5	95	-13	19	-31	48	30	-48	39	0	-32	-20	154	18	-4	-2	-42	-23	32	115	-28	39	85	-49	28	27	24	-103	-36	128	-34	-108	38	-45	0	34	6	81	42
611	-45	-20	-6	-63	-30	57	-133	15	-10	-112	0	98	-21	24	-28	27	24	-56	29	6	-19	-25	153	10	-31	7	-56	-15	26	81	-25	37	74	-60	26	13	46	-119	-30	113	-35	-103	39	-30	-2	23	1	91	37
612	-49	-24	0	-54	-31	-3	-149	10	-7	-118	4	87	-31	34	-33	11	18	-79	20	13	-11	-9	119	-1	-38	33	-36	-9	24	40	-22	38	62	-58	20	12	48	-140	-25	87	-42	-92	49	-18	-2	0	5	93	41
613	-61	-23	0	-59	-13	-57	-156	-1	-11	-125	-6	66	-40	31	-23	11	6	-104	18	16	-15	13	82	21	-37	49	-12	-11	-9	-29	-15	34	96	-42	8	25	31	-152	-12	55	-55	-72	41	-31	0	-14	-24	94	47
614	-67	-34	-10	-31	-22	-93	-160	-4	-8	-118	-2	55	-34	29	-16	17	-1	-97	13	27	-22	38	58	93	-19	44	0	-20	-12	-27	-6	36	107	-27	0	23	24	-146	-17	23	-57	-59	34	-36	-3	-17	-38	91	49
615	-60	-55	-33	-6	-20	-101	-136	-3	10	-105	12	42	-22	27	-9	21	-7	-60	3	32	-31	56	64	113	-9	28	-4	-28	20	-9	5	28	96	-17	-11	12	21	-129	-16	23	-42	-55	32	-63	-6	-3	-56	84	52
616	-65	-58	-47	40	-19	-83	-112	-14	17	-83	24	25	-10	26	-10	27	6	-15	8	23	-42	58	65	78	-5	38	-24	-42	26	18	11	19	58	-14	-26	21	21	-108	-28	7	-19	-59	0	-65	24	9	-64	74	53
617	-66	-48	-41	64	-12	-56	-95	-29	31	-62	39	17	-10	24	-3	22	11	4	10	2	-48	40	65	5	-18	32	-48	-55	16	34	12	9	25	-14	-33	31	27	-90	-39	40	-4	-73	-1	-62	39	23	-62	52	39
618	-58	-23	-24	88	-5	-36	-85	-42	33	-45	36	14	-2	19	5	41	20	-4	21	-7	-43	0	54	-19	-34	32	-55	-57	-4	76	19	17	48	-27	-35	46	14	-84	-43	56	-11	-98	-4	-52	48	19	-45	21	21
619	-44	-9	-4	102	-8	-24	-78	-47	27	-53	20	9	-3	9	4	43	21	-22	30	-10	-37	-26	28	15	-48	34	-31	-50	22	65	20	10	53	-22	-35	55	16	-87	-40	53	-26	-107	1	-55	28	21	-29	-6	8
620	-22	-6	-4	136	-9	-9	-53	-40	14	-60	-15	4	-4	-1	-2	29	25	-22	36	-8	-26	-48	14	14	-54	31	11	-47	19	54	18	-10	68	-25	-31	63	37	-96	-35	49	-38	-99	14	-48	-5	7	-14	-35	-5
621	-9	2	-16	117	-11	2	-26	-33	11	-64	-36	11	-8	-1	-7	3	12	-12	37	-21	-17	-55	-5	13	-42	28	42	-49	-2	11	10	-13	63	-21	-20	69	62	-82	-29	42	-34	-90	25	-40	-32	-12	-23	-51	-7
622	6	0	-32	76	-17	10	3	-37	9	-64	-63	9	-3	9	-14	-16	3	8	29	-22	-7	-46	9	10	-14	-11	53	-50	-22	42	11	-21	61	-12	-20	64	80	-62	-20	43	-32	-74	26	-34	-51	-14	-40	-49	5
623	0	-1	-28	4	-31	35	18	-57	-7	-61	-87	2	-4	23	-23	-18	5	6	36	-31	-12	-28	0	12	25	-41	35	-44	-8	51	17	-23	102	-30	-26	37	65	-60	-4	35	-38	-61	13	-11	-34	-12	-48	-22	18
624	0	-1	-31	-48	-54	52	23	-71	-29	-55	-110	-6	4	46	-20	-30	17	-15	48	-27	-13	-20	-15	38	49	-44	-6	-26	-1	83	22	-19	94	-45	-37	7	42	-86	12	38	-51	-61	13	6	-7	-9	-56	25	35
625	12	6	-23	-82	-51	59	23	-59	-47	-47	-108	-11	16	71	-24	-23	30	-28	63	-11	0	-26	-8	16	62	-51	-42	-16	2	36	42	-11	96	-53	-36	-5	29	-111	28	44	-66	-69	5	4	13	-14	-50	61	58
626	31	6	-22	-93	-44	42	31	-35	-49	-40	-93	-9	22	85	-31	-22	36	0	78	7	13	-33	-17	5	53	-38	-54	-5	5	46	51	-11	74	-62	-47	-9	23	-124	48	35	-76	-67	3	-1	16	-4	-55	101	84
627	41	-4	-29	-97	-36	8	41	-4	-48	-25	-74	-13	17	78	-37	14	48	43	97	5	18	-43	-37	-20	15	-56	-41	-13	8	0	47	-15	48	-77	-47	1	20	-121	67	7	-73	-75	3	7	-3	6	-36	108	123
628	37	-6	-39	-105	-41	-23	49	13	-27	-6	-38	-7	8	61	-34	42	47	97	109	-3	15	-50	-56	-22	-29	-72	-12	-23	15	6	34	-9	27	-99	-48	-1	11	-107	64	-23	-57	-62	10	29	-20	10	-31	94	132
629	24	-21	-37	-92	-17	-39	58	13	-11	9	-17	-14	2	29	-30	48	51	128	107	-10	15	-45	-69	-37	-66	-79	11	-23	16	-26	20	-15	10	-79	-48	30	7	-87	51	-22	-47	-47	2	44	-38	12	-43	76	140
630	0	-34	-25	-61	3	-26	70	5	-7	23	-14	-24	-6	-2	-19	36	51	112	108	-21	15	-30	-60	-40	-85	-53	25	-3	27	-35	9	-13	16	-57	-51	48	6	-83	22	-6	-32	-44	-10	40	-35	17	-47	71	120
631	-5	-58	-6	-11	9	-16	80	6	-12	37	-21	-36	-12	-15	-12	13	54	65	95	-11	18	-22	-48	-48	-82	-27	11	7	19	2	5	-11	37	-35	-42	47	16	-80	-15	30	-30	-52	-24	33	-36	9	-28	60	101
632	333	168	547	8	-390	19	145	-343	-249	206	-133	-331	-163	-45	-184	-19	556	147	-166	-6	-129	65	110	215	143	373	85	-636	-111	322	-273	-1	-273	-14	108	154	436	174	-65	131	566	373	-81	647	78	66	403	179	252
633	346	273	461	15	-407	-3	144	-476	-169	324	-102	-367	-157	-37	-174	-21	411	145	-142	13	-130	70	134	142	212	411	239	-509	-80	-239	-305	137	-566	-53	201	64	367	283	-114	136	545	263	-116	689	84	30	525	130	505
634	355	358	326	43	-417	-8	140	-558	-112	435	-73	-378	-171	-20	-165	-26	138	145	-147	48	-131	86	150	23	273	407	326	-404	-42	-727	-329	216	-742	-65	284	-55	313	355	-147	7	514	180	-137	700	87	15	653	79	678
635	364	444	215	71	-407	-17	138	-556	-49	649	-51	-386	-159	-4	-168	-22	-28	149	-153	80	-128	99	164	-124	318	373	335	-346	14	-863	-349	234	-815	-44	326	-179	257	409	-163	-217	488	160	-134	668	91	0	797	52	826
636	372	482	179	123	-380	-19	136	-495	21	833	-39	-312	-146	6	-167	-29	-116	151	-171	106	-128	109	171	-217	339	327	318	-345	83	-511	-369	221	-771	-8	264	-265	215	464	-159	-338	463	173	-121	609	96	-12	918	28	920
637	389	444	132	172	-298	-24	133	-377	97	1012	-37	5	-130	15	-165	-29	-12	149	-198	139	-134	114	176	-235	349	275	307	-394	170	35	-386	185	-695	64	206	-273	192	450	-148	-321	446	213	-128	538	100	-47	920	9	883
638	399	261	157	209	-199	-23	128	-279	219	941	-58	460	-106	14	-158	-31	230	145	-218	196	-138	115	176	-269	364	227	326	-419	216	521	-405	171	-629	132	172	-219	172	354	-130	-279	449	233	-146	494	105	-113	456	-28	715
639	394	122	197	223	-100	-26	121	-131	312	253	-85	840	-129	14	-152	-25	507	144	-240	291	-136	114	170	-315	376	172	360	-402	209	805	-438	143	-563	229	231	-138	167	213	-113	-201	458	221	-190	498	110	-186	-540	-85	457
640	368	15	235	196	-9	-36	115	42	427	-679	-109	1049	-167	10	-155	-22	791	141	-238	329	-131	114	162	-389	386	113	374	-312	135	902	-475	87	-478	347	317	-71	169	67	-90	-99	474	190	-186	530	108	-255	-1586	-142	222
641	346	36	263	169	69	-57	105	247	495	-1556	-129	1016	-194	7	-155	-12	887	142	-245	305	-127	114	153	-407	399	63	382	-152	65	930	-454	34	-373	460	394	-18	179	-38	-83	33	492	110	-191	547	106	-308	-1868	-195	23
642	330	217	267	100	133	-90	99	453	584	-1686	-155	913	-276	-2	-157	-9	728	139	-280	230	-122	107	146	-303	420	30	376	33	67	902	-295	-16	-254	536	446	16	187	-96	-84	120	510	26	-167	515	101	-313	-1745	-239	-111
643	322	400	245	34	174	-113	95	546	580	-1153	-166	780	-421	-11	-157	-9	397	134	-338	104	-119	103	138	-96	436	1	371	193	97	768	10	-61	-125	563	479	26	200	-139	-89	170	522	-132	-137	443	96	-269	-958	-248	-208
644	319	639	214	-56	196	-128	87	614	508	-349	-169	643	-729	-21	-156	-9	-5	126	-460	-2	-111	98	131	134	450	-36	391	267	151	561	269	-93	-13	561	501	17	225	-186	-98	180	527	-339	-102	299	91	-187	-93	-219	-252
645	297	781	178	-151	205	-147	82	616	379	149	-175	493	-1092	-23	-154	-4	-309	116	-549	-158	-99	91	129	327	459	-55	423	157	198	303	435	-125	88	505	519	-2	264	-220	-75	187	530	-559	-59	116	90	-130	327	-163	-261
646	297	772	135	-204	198	-162	75	514	246	298	-181	361	-1274	-28	-154	3	-585	114	-549	-272	-88	82	123	476	464	-81	449	3	240	87	430	-148	164	331	539	-23	328	-233	-69	195	531	-693	-43	-81	92	-115	452	-137	-245
647	278	659	71	-240	170	-168	71	387	134	317	-191	223	-1125	-33	-159	0	-941	101	-391	-344	-81	76	114	531	467	-110	417	-110	273	-76	396	-179	220	110	587	-38	415	-237	-31	217	535	-672	1	-261	91	-149	325	-145	-215
648	252	437	9	-232	117	-162	64	207	50	86	-187	119	-671	-36	-160	4	-1091	93	-108	-345	-77	74	105	460	471	-142	300	-44	283	-176	361	-200	260	207	618	-45	506	-230	13	246	540	-541	30	-360	93	-183	-28	-192	-167
649	207	191	-44	-206	58	-124	67	81	-46	-396	-165	12	-28	-40	-166	-2	-1098	89	216	-308	-77	65	97	329	477	-157	88	141	258	-234	340	-211	281	407	597	-40	555	-225	41	287	540	-351	73	-399	89	-208	-530	-215	-109
650	104	-118	-71	-181	28	-61	69	0	-102	-860	-142	-69	489	-42	-166	-6	-951	84	522	-256	-75	61	85	161	474	-177	-46	325	255	-253	319	-203	302	844	399	-34	561	-210	77	310	535	-176	113	-385	82	-217	-1002	-220	-55
651	-139	-512	-53	-158	37	42	70	-60	-151	-1125	-132	-140	866	-46	-163	-13	-591	83	756	-211	-73	59	72	17	473	-198	-57	413	241	-248	295	-189	321	973	121	-27	522	-190	99	322	529	-81	158	-345	73	-215	-1168	-229	-8
652	-592	-928	13	-135	68	159	72	-84	-201	-1031	-146	-200	1046	-45	-155	-18	-328	78	917	-155	-69	54	57	-36	469	-215	148	410	228	-227	247	-170	302	878	-152	-21	465	-170	134	308	521	8	186	-285	71	-200	-957	-250	38
653	-1073	-1060	100	-106	100	262	72	-95	-208	-678	-172	-252	1082	-53	-152	-19	-63	75	988	-118	-62	42	42	-146	464	-246	328	350	182	-191	159	-161	243	610	-212	-12	389	-149	170	291	513	71	208	-260	77	-175	-507	-273	89
654	-1294	-1006	240	-64	130	316	73	-95	-232	-308	-198	-293	1020	-60	-148	-15	-66	66	994	-86	-61	29	21	-213	455	-304	484	294	74	-148	45	-166	158	279	-29	2	342	-133	192	289	506	158	182	-260	82	-145	-66	-279	141
655	-1102	-750	334	-32	157	302	69	-114	-287	26	-182	-330	894	-72	-147	-13	-619	63	942	-58	-55	18	-4	-317	449	-332	692	296	1	-100	-77	-157	95	37	267	24	360	-109	201	307	502	308	160	-277	90	-186	242	-258	184
656	-649	-425	387	-12	186	231	67	-115	-321	341	-42	-339	703	-87	-144	-15	-1073	64	845	-40	-49	3	-29	-429	446	-337	891	346	-25	-59	-168	-139	82	-203	547	50	331	-91	185	327	496	417	129	-289	97	-336	361	-209	223
657	-91	-261	362	-15	222	146	62	-148	-378	448	623	-360	502	-102	-143	-20	-1389	65	723	-29	-42	-8	-64	-511	439	-285	1046	425	-16	-26	-241	-124	95	-374	742	60	305	-69	147	357	490	534	89	-288	103	-560	325	-140	256
658	360	-206	306	-16	257	84	56	-217	-414	365	944	-379	272	-108	-140	-22	-1354	59	579	-22	-42	-25	-136	-542	435	-174	874	513	0	10	-288	-117	122	-346	804	54	180	-57	84	372	482	519	76	-262	103	-677	115	-120	282
659	624	-263	192	-7	299	42	53	-350	-480	87	1251	-381	103	-112	-134	-16	-1167	52	423	-18	-41	-46	-264	-522	432	8	179	574	10	51	-325	-124	148	-339	805	37	-99	-28	4	387	475	451	50	-219	100	-609	-260	-178	299
660	691	-456	170	31	334	24	55	-511	-520	-445	829	-391	-30	-103	-124	-15	-929	49	251	-10	-41	-113	-393	-467	426	214	-703	607	22	97	-364	-140	182	-254	600	23	-540	-8	-66	391	465	320	29	-140	96	-324	-642	-211	310
661	543	-644	128	86	360	3	56	-626	-527	-940	255	-379	-106	-95	-83	-25	-511	45	148	4	-41	-261	-486	-405	414	383	-1362	615	30	136	-387	-164	238	-277	103	20	-1158	14	-120	366	454	175	18	-51	88	-1	-944	-120	316
662	253	-718	99	158	386	-20	57	-615	-482	-1234	-216	-374	-161	-91	22	-38	-156	47	91	15	-43	-439	-480	-338	403	463	-1641	596	44	173	-401	-179	298	-347	-504	23	-1711	35	-151	327	447	69	14	29	85	284	-1023	68	318
663	-171	-596	-6	238	412	-43	55	-522	-348	-1167	-454	-373	-187	-90	159	-43	67	49	61	18	-44	-600	-393	-332	396	457	-1387	560	59	201	-408	-192	330	-402	-950	24	-1843	59	-159	283	441	10	-3	59	86	474	-869	309	314
664	-493	-370	-230	293	444	-60	47	-363	-248	-846	-406	-381	-247	-90	301	-38	116	51	42	11	-48	-608	-261	-365	384	401	-1183	497	76	224	-410	-184	327	-437	-1238	42	-1491	84	-141	300	432	-21	-20	25	86	589	-539	452	318
665	-682	-158	-414	305	472	-64	39	-231	-156	-320	-182	-383	-267	-100	403	-27	114	46	-17	-3	-49	-483	-141	-414	377	328	-863	397	72	237	-396	-171	283	-451	-999	52	-801	116	-118	307	423	-20	-31	-80	91	624	-132	527	339
666	-622	-14	-659	273	456	-61	32	-53	-84	201	55	-398	-290	-108	460	-20	99	41	-73	-11	-48	-300	-8	-402	369	257	-564	286	59	244	-378	-186	217	-431	-1004	65	4	135	-97	303	411	28	-26	-224	88	579	205	554	341
667	-421	64	-734	202	427	-70	29	118	-50	584	217	-379	-285	-133	462	-18	103	35	-132	18	-30	-135	79	-288	355	199	-292	159	35	238	-350	-149	137	-376	-472	66	577	150	-73	244	397	96	-11	-322	87	479	433	523	276
668	-127	72	-657	128	420	-80	23	301	-14	804	265	-365	-295	-139	373	-13	54	33	-194	146	-7	5	144	-119	322	153	-90	19	17	231	-337	-110	28	-314	-325	52	905	156	-56	199	379	166	3	-327	79	357	491	453	162
669	155	97	-439	38	449	-103	15	445	19	701	207	-337	-235	-147	186	-9	-45	34	-232	330	28	89	89	37	250	120	-51	-119	9	216	-345	-46	-92	-249	-181	38	940	161	-36	150	351	188	12	-221	74	227	373	355	12
670	373	37	42	-48	426	-117	13	531	76	376	90	-340	-155	-159	-41	-5	-189	35	-256	477	31	154	-46	159	125	87	-235	-244	11	214	-370	-18	-241	-210	-212	17	686	157	-16	140	312	153	12	-62	69	120	117	243	-99
671	414	-17	489	-142	190	-130	9	573	141	-49	-9	-370	-84	-234	-180	-14	-251	33	-242	485	-14	137	-258	161	-41	43	-470	-347	10	227	-398	-38	-359	-156	-367	-14	155	155	-5	112	261	102	-5	77	64	44	-165	133	-192
672	309	-138	921	-196	-4	-134	11	565	203	-405	-77	-411	-51	-396	-190	-22	-139	33	-207	351	-73	19	-378	133	-277	-5	-599	-451	3	221	-411	-61	-450	-103	-611	-45	-459	154	16	96	191	50	-43	132	53	6	-332	51	-260
673	196	-248	1118	-205	-246	-132	11	488	294	-551	-106	-481	-166	-545	-91	-15	117	29	-150	198	-62	-131	-415	56	-655	-46	-466	-513	-6	153	-480	-77	-525	-17	-698	-65	-881	153	36	80	91	-8	-64	106	46	-10	-252	5	-276
674	109	-346	886	-180	-333	-115	19	343	355	-430	-120	-501	-359	-621	26	-16	454	29	-124	85	39	-250	-351	-17	-973	-89	-139	-527	-17	35	-247	-101	-568	73	-575	-74	-975	153	71	64	0	-140	-88	96	40	-13	18	-14	-234
675	42	-305	456	-154	-388	-84	21	169	447	-62	-124	-440	-642	-565	132	-15	701	20	-150	9	191	-282	-255	-34	-1154	-128	176	-506	-31	-114	-14	-120	-579	93	-289	-71	-717	148	106	57	33	-340	-96	104	40	-17	379	-22	-169
676	20	-156	-118	-128	-436	-47	20	-2	530	336	-122	-308	-991	-482	220	11	890	20	-217	-97	296	-241	-147	-5	-980	-155	413	-430	-46	-227	350	-131	-567	79	35	-65	-345	143	131	62	176	-567	-86	167	43	-23	659	-33	-30
677	11	87	-600	-115	-464	16	23	-110	571	670	-111	144	-1100	-409	296	58	881	21	-308	-211	329	-178	-48	70	-584	-164	615	-302	-56	-329	533	-144	-527	33	297	-53	17	140	137	37	155	-735	-76	235	45	-37	830	-44	151
678	67	330	-815	-88	-503	87	24	-168	557	872	-83	607	-980	-389	358	127	624	21	-366	-292	303	-113	30	166	-235	-175	721	-128	-61	-402	550	-161	-473	-22	473	-34	287	128	142	-3	-49	-727	-87	311	51	-57	851	-65	365
679	140	503	-648	-55	-541	151	24	-191	486	879	-29	998	-521	-375	411	193	193	27	-345	-313	263	-42	81	234	-46	-182	771	72	-73	-426	535	-169	-387	-54	612	-11	417	116	145	-49	-420	-661	-118	393	50	-67	803	-86	511
680	217	616	-232	-19	-570	201	22	-204	392	792	9	1129	26	-345	456	220	-184	48	-262	-302	225	16	97	266	-60	-199	653	191	-77	-388	523	-175	-275	-74	710	16	342	101	163	-80	-579	-504	-146	489	55	-71	678	-90	613
681	273	578	372	19	-559	235	17	-220	274	610	41	1034	503	-300	488	213	-219	78	-168	-278	181	49	73	230	-162	-232	437	178	-87	-334	521	-175	-152	-47	730	41	158	80	186	-78	-500	-364	-141	608	57	-46	508	-84	646
682	300	371	830	51	-494	276	16	-238	150	381	63	901	844	-246	525	169	-114	97	-84	-239	131	47	35	162	-263	-277	256	66	-97	-195	485	-171	-31	3	595	65	-89	66	202	-65	-303	-237	-102	722	57	-31	359	-43	698
683	306	96	891	72	-422	311	11	-248	46	201	83	786	995	-203	570	145	107	100	-42	-188	71	4	5	37	-276	-310	165	-86	-109	52	402	-166	70	45	292	89	-249	52	199	-61	-135	-100	-54	831	56	-27	250	-8	621
684	298	-172	744	77	-378	311	-1	-251	-46	82	92	647	1017	-177	591	128	71	52	-75	-156	41	-64	8	-94	-221	-319	203	-194	-113	398	279	-164	152	93	73	107	-346	45	169	-67	-33	59	1	867	57	-56	180	16	278
685	279	-125	365	65	-349	269	-26	-248	-115	-4	95	510	898	-171	587	134	100	-73	-131	-115	48	-118	27	-188	-148	-287	328	-206	-126	724	147	-158	206	117	-22	124	-284	36	120	-77	-26	219	25	812	58	-99	133	5	-247
686	250	-59	95	45	-319	201	-89	-239	-169	-86	111	386	714	-167	556	148	289	-175	-216	-93	82	-125	52	-215	-93	-166	497	-56	-135	923	25	-154	236	172	47	131	-203	14	63	-91	-166	331	88	692	53	-122	97	-25	-830
687	226	112	-153	29	-320	137	-310	-223	-264	-141	154	275	502	-178	532	174	470	-87	-293	-75	116	-86	82	-184	-54	2	621	188	-133	1001	-68	-151	254	192	209	138	-32	2	13	-107	-327	417	144	520	35	-125	91	-38	-1172
688	222	123	-278	9	-311	91	-873	-247	-338	-150	200	161	272	-170	498	201	552	155	-438	-72	118	-30	101	-124	-66	181	715	494	-104	1004	-148	-151	251	164	400	145	89	-17	-30	-119	-527	400	191	334	49	-109	117	-31	-1212
689	239	116	-343	-17	-318	62	-1430	-320	-410	-116	236	65	112	-139	461	234	397	368	-668	-73	96	27	114	-53	-163	302	735	754	-78	795	-209	-149	227	-77	592	158	156	-37	-47	-134	-673	342	235	156	123	-86	158	-10	-997
690	277	193	-193	-34	-270	29	-1192	-460	-478	-64	273	-14	20	-86	413	259	210	416	-824	-65	76	61	117	14	-317	373	670	882	-2	395	-254	-149	173	-49	712	175	184	-52	-38	-143	-765	239	261	6	227	-69	208	15	-719
691	313	322	-95	-32	-156	-2	-562	-590	-531	-1	313	-79	-7	-42	374	280	76	282	-852	-55	53	78	116	75	-452	400	500	882	-5	-150	-299	-145	113	-44	867	189	177	-73	-22	-152	-866	133	252	-102	350	-73	238	20	-500
692	348	395	29	11	-37	-29	226	-681	-623	46	385	-143	-48	-23	350	289	112	125	-558	-38	31	89	124	129	-545	389	269	806	-76	-630	-326	-141	79	365	812	211	166	-88	-6	-157	-955	68	254	-186	414	-88	256	-3	-339
693	377	399	124	98	21	-50	260	-684	-647	88	436	-176	-88	-39	335	296	249	19	-101	-27	5	101	139	178	-545	359	-10	673	-284	-879	-352	-133	86	686	780	224	177	-105	5	-162	-993	56	237	-287	389	-118	276	-45	-224
694	403	347	123	199	-27	-68	-177	-616	-601	137	423	-200	-141	-46	322	310	405	-84	385	-35	-22	121	157	202	-500	310	-161	521	-556	-957	-356	-124	111	806	493	228	189	-89	10	-170	-946	94	227	-418	358	-149	283	-89	-144
695	428	267	84	279	-167	-96	-550	-528	-441	181	381	-200	-186	-53	338	331	520	-181	747	-36	-46	144	160	223	-427	250	-113	360	-750	-829	-357	-123	133	719	46	198	183	-58	9	-179	-815	147	213	-562	326	-172	284	-122	-117
696	456	207	17	303	-241	-128	-743	-392	-265	214	616	-190	-218	-46	364	364	574	-255	898	-4	-70	160	151	236	-321	181	-49	200	-748	-619	-354	-119	153	461	-206	159	152	-44	17	-184	-638	216	199	-591	329	-203	256	-142	-110
697	472	175	0	273	-265	-154	-807	-178	-95	205	671	-185	-242	-47	399	385	584	-309	930	102	-95	151	139	249	-200	127	-97	80	-618	-427	-360	-113	171	176	-378	129	143	-56	20	-192	-460	261	152	-493	302	-253	209	-179	-155
698	489	186	10	214	-198	-173	-778	65	19	162	832	-191	-213	-59	398	402	578	-338	907	249	-123	118	113	248	-94	74	-383	4	-422	-286	-388	-111	193	-85	-390	109	160	-82	23	-195	-326	261	100	-294	283	-372	162	-222	-222
699	498	216	31	166	-106	-176	-682	321	81	107	614	-206	-184	-82	372	380	587	-360	863	373	-158	79	89	203	-11	15	-670	-37	-267	-206	-417	-102	217	-296	-357	94	197	-123	20	-195	-288	197	53	-106	284	-545	123	-302	-290
700	508	245	4	101	-17	-171	-556	502	153	61	215	-214	-114	-116	351	323	607	-361	782	394	-184	44	70	135	40	-43	-861	-113	-153	-146	-429	-103	244	-426	-433	60	241	-176	5	-173	-377	82	5	13	346	-669	115	-437	-348
701	511	272	-17	20	61	-168	-459	605	171	35	-157	-217	-47	-151	341	249	635	-353	674	302	-199	20	63	10	12	-94	-838	-191	-70	-112	-460	-105	279	-442	-442	21	277	-241	-20	-129	-481	-38	-41	70	442	-792	151	-505	-394
702	517	301	-6	-85	58	-159	-452	646	247	22	-459	-237	-8	-161	320	172	649	-347	567	194	-202	20	75	-139	-115	-133	-885	-284	-14	-99	-500	-119	313	-400	-312	-16	316	-259	-45	-81	-572	-96	-65	101	497	-780	239	-561	-439
703	519	351	42	-194	-44	-146	-483	598	261	95	-584	-265	-58	-130	271	134	657	-337	478	111	-203	45	85	-273	-181	-158	-935	-398	5	-127	-362	-103	338	-321	-136	-41	357	-245	-45	-97	-585	-75	-116	102	506	-626	459	-541	-475
704	522	404	112	-254	-195	-132	-507	476	280	404	-593	-293	-199	-90	186	123	649	-348	404	61	-186	75	79	-420	-249	-159	-935	-503	21	-175	-106	-36	358	-301	-111	-57	396	-167	-20	-13	-676	-112	-143	94	486	-369	645	-432	-500
705	526	459	153	-295	-354	-128	-514	305	324	650	-575	-317	-482	-92	103	127	641	-350	331	-48	-118	89	66	-442	-270	-172	-927	-543	73	-220	202	62	372	-279	-74	-73	430	-86	23	39	-909	-247	-165	93	449	-13	818	-252	-520
706	532	495	172	-291	-492	-139	-554	145	401	942	-569	-292	-967	-158	55	127	632	-354	244	-186	-15	61	52	-383	-347	-192	-788	-523	127	-257	437	155	384	-245	-303	-86	452	24	75	27	-1131	-496	-168	134	415	292	660	5	-504
707	545	521	190	-267	-567	-165	-659	34	478	600	-555	-138	-1194	-242	51	138	637	-337	158	-319	108	17	36	-281	-412	-218	-656	-422	153	-286	454	175	402	-196	-639	-102	470	113	119	-135	-1162	-727	-163	171	408	539	-20	292	-424
708	561	530	213	-225	-622	-192	-649	-41	526	-191	-505	213	-1195	-315	67	154	650	-313	89	-384	189	-34	39	-180	-381	-240	-502	-310	116	-306	428	225	399	-152	-795	-109	480	209	141	-323	-1014	-786	-174	183	446	706	-1121	509	-197
709	580	539	235	-164	-607	-204	-478	-91	511	-1217	-438	603	-783	-326	88	173	663	-293	27	-384	217	-75	42	-103	-275	-244	-313	-198	41	-305	418	200	380	-113	-720	-103	489	222	150	-379	-743	-765	-196	143	498	752	-1837	653	-9
710	605	543	253	-104	-571	-171	-170	-126	423	-1819	-356	931	-216	-305	99	189	676	-281	-20	-359	207	-83	42	-37	-141	-208	-105	-118	-16	-282	419	254	346	-86	-364	-88	493	196	167	-254	-530	-634	-209	50	549	692	-1868	704	157
711	620	559	264	-45	-486	-97	13	-148	285	-1687	-286	1021	257	-266	110	164	676	-275	-56	-323	171	-83	41	33	-47	-128	128	-51	-15	-253	411	231	301	-62	24	-70	498	142	183	-117	-327	-495	-198	29	548	583	-1684	681	276
712	609	584	273	-6	-359	-13	9	-168	156	-951	-221	963	628	-217	113	128	675	-261	-83	-266	116	-79	26	94	-20	-28	336	-7	22	-170	359	212	206	-22	236	-61	502	86	195	-61	-133	-338	-157	100	504	479	-679	621	433
713	568	609	276	15	-212	40	-141	-184	54	-71	-163	845	848	-179	110	64	672	-241	-108	-214	64	-70	-8	165	-27	77	474	28	68	-5	270	165	68	20	362	-57	503	45	176	-15	-287	-203	-124	259	445	392	306	551	663
714	500	630	277	24	-59	85	-261	-187	-52	566	-131	708	915	-139	104	29	656	-215	-134	-170	13	-64	-45	242	-126	174	499	72	102	314	144	125	-85	50	432	-42	508	14	126	43	-676	-50	-86	467	393	300	728	485	559
715	422	638	275	27	65	136	-327	-179	-128	839	-117	562	877	-112	94	19	598	-197	-162	-134	-16	-75	-84	404	-239	249	444	104	132	571	22	81	-196	53	455	-13	512	-18	67	123	-1009	94	-63	623	358	192	729	390	169
716	366	642	274	29	160	209	-380	-191	-223	656	-123	415	739	-89	76	23	455	-181	-185	-113	-45	-81	-122	383	-350	288	343	126	150	736	-83	39	-307	50	399	19	530	-43	-6	189	-1125	228	-33	709	335	79	284	266	-403
717	331	641	274	33	216	256	-427	-237	-294	-94	-124	276	566	-70	60	33	239	-175	-197	-98	-66	-86	-151	426	-400	286	224	118	160	686	-159	-3	-411	57	302	50	550	-77	-68	239	-886	337	3	725	311	-10	-502	130	-817
718	325	625	269	40	240	246	-499	-320	-339	-904	-124	141	346	-57	51	34	41	-192	-198	-83	-80	-97	-240	310	-344	277	171	30	170	560	-216	-41	-540	75	123	60	574	-96	-124	265	-411	356	28	669	292	-51	-1262	24	-840
719	343	539	271	57	253	196	-586	-450	-382	-1430	-128	47	156	-61	38	46	-4	-217	-197	-61	-101	-107	-416	186	-204	255	182	-40	179	453	-267	-65	-637	101	16	60	607	-111	-163	270	33	311	44	573	296	-77	-1436	-36	-494
720	370	324	277	92	266	138	-439	-567	-409	-1297	-139	-46	-4	-56	32	49	305	-253	-186	-27	-120	-164	-682	57	-28	226	266	-77	178	207	-312	-91	-676	110	-49	56	633	-128	-183	265	503	232	42	414	322	-83	-1053	-83	-68
721	412	76	301	141	293	95	-212	-611	-402	-673	-151	-121	-114	-52	22	51	522	-268	-170	11	-134	-334	-840	-29	135	197	383	9	170	-79	-345	-105	-683	113	4	71	638	-141	-180	239	827	162	55	238	345	-88	-276	-120	323
722	385	-103	333	183	333	58	72	-625	-366	65	-163	-179	-172	-45	10	56	547	-261	-136	59	-139	-571	-792	-85	260	167	479	160	166	-408	-368	-117	-659	75	153	101	615	-143	-165	210	909	150	57	50	326	-98	382	-159	551
723	251	-48	371	199	366	23	132	-547	-317	570	-178	-243	-196	-40	-5	57	164	-238	-102	95	-140	-773	-523	-106	319	132	510	329	159	-586	-387	-115	-609	78	331	133	555	-142	-144	196	828	173	73	-169	286	-112	708	-199	638
724	-34	388	412	200	377	1	20	-488	-345	762	-205	-280	-190	-36	-19	65	-265	-214	-84	163	-140	-744	-165	-120	320	101	533	446	150	-515	-406	-100	-544	48	486	152	480	-142	-121	200	802	206	89	-370	208	-143	818	-227	629
725	-411	762	442	179	344	-7	-138	-420	-399	798	-231	-300	-180	-37	-36	90	-560	-192	-99	230	-144	-528	109	-106	232	67	494	470	138	-141	-431	-89	-474	-55	580	128	412	-146	-115	218	729	221	92	-496	143	-177	713	-273	586
726	-814	1033	451	158	263	-6	-215	-292	-458	613	-240	-327	-164	-35	-56	112	-940	-177	-159	273	-137	-195	276	-115	156	9	412	383	128	300	-477	-93	-398	-200	673	74	361	-148	-98	233	692	198	82	-509	78	-182	389	-321	527
727	-1237	761	423	137	124	7	-271	-99	-432	162	-245	-337	-181	-40	-81	138	-1107	-164	-260	259	-103	71	306	-142	95	-66	238	224	119	655	-500	-121	-312	-33	651	-19	339	-151	-85	247	498	156	88	-422	19	-191	-29	-308	449
728	-1503	190	349	122	-35	1	-317	147	-330	-329	-219	-347	-201	-47	-108	131	-1446	-149	-350	199	-49	224	260	-195	40	-154	-77	19	107	781	-433	-138	-224	291	600	-133	342	-147	-77	248	-34	109	78	-292	2	-253	-369	-294	376
729	-1379	-517	250	121	-179	-14	-342	376	-200	-671	-231	-350	-236	-63	-115	79	-1445	-134	-421	150	17	260	163	-252	-118	-240	-360	-149	98	725	-202	-143	-165	875	337	-222	372	-147	-81	247	-535	44	58	-152	6	-328	-525	-258	274
730	-910	-1100	149	92	-279	-36	-354	524	-71	-728	-226	-354	-253	-85	-93	16	-1338	-122	-511	87	79	208	52	-318	-378	-326	-483	-229	87	586	83	-141	-143	1190	-68	-259	465	-148	-103	246	-889	-55	29	-46	28	-391	-472	-224	180
731	-219	-1339	70	35	-352	-58	-361	611	21	-542	-254	-348	-262	-109	-37	-36	-1254	-121	-657	21	141	116	-34	-369	-653	-378	-356	-205	72	467	315	-139	-152	1207	-450	-233	563	-151	-117	248	-949	-244	21	42	39	-404	-284	-171	90
732	290	-1297	32	-55	-364	-61	-365	618	82	-270	-262	-361	-260	-126	43	-51	-1122	-115	-781	-110	193	-5	-67	-408	-817	-388	-155	-119	59	372	404	-148	-164	960	-650	-162	679	-149	-120	240	-817	-450	6	99	47	-355	-35	-94	19
733	524	-977	9	-159	-365	-57	-364	538	114	19	-239	-369	-223	-142	88	-50	-1055	-103	-818	-220	220	-104	-46	-410	-911	-324	217	-68	49	291	373	-156	-149	598	-596	-93	691	-142	-95	225	-610	-637	17	121	58	-352	173	-28	-27
734	516	-655	23	-235	-305	-46	-379	395	143	238	-153	-395	-187	-159	107	-36	-982	-94	-712	-303	209	-155	-1	-360	-791	-211	608	-120	40	224	323	-163	-123	273	-319	-35	517	-136	-45	211	-93	-676	8	123	70	-245	330	-30	-55
735	306	-490	137	-277	-184	-41	-452	220	160	380	272	-385	-150	-196	87	-32	-892	-76	-458	-309	171	-146	37	-266	-478	-73	979	-279	30	129	288	-158	-93	11	-19	2	14	-128	9	193	252	-594	19	97	93	-68	391	-23	-56
736	-18	-423	278	-273	-91	-42	-563	83	205	369	957	-362	-169	-244	29	-29	-773	-56	-122	-279	135	-100	68	-187	-135	75	1170	-443	24	36	268	-151	-46	-191	344	15	-829	-118	63	176	396	-430	25	71	136	135	406	58	-45
737	-386	-408	465	-253	-14	-53	-339	-4	227	291	1348	-322	-263	-279	-38	-26	-616	-29	249	-230	109	-51	113	-133	96	170	954	-555	9	-46	253	-141	25	-425	814	12	-1653	-108	94	155	-37	-255	39	41	180	331	384	141	-18
738	-594	-441	516	-219	-8	-81	50	-49	298	192	1338	-283	-583	-255	-132	-33	-404	-6	599	-175	97	-7	165	-103	-12	245	480	-563	-6	-104	235	-127	103	-413	1056	1	-1854	-105	118	138	-500	-115	63	-13	225	423	343	260	4
739	-612	-501	459	-187	-122	-112	480	-75	373	124	695	-300	-930	-204	-230	-32	-210	16	856	-122	99	34	201	-71	-180	293	-77	-498	-16	-140	196	-115	154	-406	986	-4	-1509	-93	140	118	-771	-2	68	-67	227	457	266	310	15
740	-429	-577	233	-148	-180	-137	621	-85	448	66	107	-350	-1126	-223	-285	-34	16	38	964	-75	97	69	199	-22	-325	318	-657	-404	-25	-156	118	-103	166	-237	611	-4	-616	-88	162	98	-807	87	76	-105	181	451	217	316	34
741	-195	-588	-150	-116	-212	-143	416	-100	463	57	-262	-424	-1000	-288	-286	-26	297	50	956	-44	95	95	155	8	-363	325	-1124	-286	-34	-141	12	-93	141	-97	10	5	150	-81	186	82	-699	181	82	-101	83	388	196	310	49
742	14	-476	-606	-89	-180	-113	156	-105	452	64	-391	-490	-572	-433	-221	-23	496	68	796	-10	82	95	92	25	-345	330	-1353	-154	-42	-110	-100	-79	104	-49	-743	20	446	-74	194	61	-615	333	72	-79	-43	296	194	254	82
743	117	-279	-890	-66	-69	-29	-17	-123	363	59	-323	-523	-14	-517	-152	-17	658	83	616	15	59	73	10	-4	-287	322	-1289	-7	-44	-73	-188	-74	58	-44	-1143	30	410	-70	170	41	-455	465	75	-90	-155	199	208	183	112
744	158	-37	-805	-64	43	63	-128	-159	286	54	-203	-486	427	-539	-109	-22	661	93	473	35	18	35	-70	-83	-186	299	-924	132	-51	-45	-254	-65	5	-112	-1286	44	149	-61	118	20	-233	585	80	-158	-242	97	228	115	151
745	196	178	-417	-67	171	155	-214	-243	181	44	-65	-379	733	-508	-71	-18	463	95	402	43	-20	-7	-122	-151	-45	268	-581	257	-66	-32	-306	-54	-61	-203	-1007	55	-178	-54	46	4	10	598	95	-247	-276	9	277	41	195
746	258	276	1	-65	291	225	-263	-370	101	82	56	-48	884	-443	-38	-19	37	90	396	44	-54	-57	-138	-177	98	226	-183	338	-79	-14	-346	-46	-131	-244	-529	70	-506	-43	-32	-13	183	525	83	-287	-268	-76	377	-21	242
747	304	353	274	-41	360	268	-279	-519	-33	218	133	420	911	-374	-4	-12	-414	89	403	43	-70	-83	-132	-113	216	176	122	357	-90	1	-378	-42	-199	-230	-236	79	-713	-37	-103	-26	284	400	46	-259	-239	-132	426	-102	288
748	305	355	232	20	389	301	-283	-592	-121	298	145	831	829	-309	29	-1	-685	92	379	46	-81	-89	-107	2	299	123	375	351	-104	23	-401	-30	-259	-190	266	83	-756	-32	-156	-36	348	241	0	-144	-208	-162	432	-153	424
749	259	233	1	104	396	288	-272	-571	-241	335	77	1085	725	-256	59	2	-669	102	300	48	-92	-85	-75	127	351	81	422	370	-114	36	-410	-19	-352	-171	550	89	-692	-28	-186	-47	394	123	-46	22	-181	-177	326	-189	573
750	198	-19	-225	187	401	236	-269	-458	-293	194	-18	1055	560	-199	81	4	-340	111	150	37	-112	-81	-42	203	379	38	306	427	-121	56	-420	-18	-443	-324	536	90	-519	-26	-201	-61	454	49	-49	222	-147	-172	-31	-209	701
751	198	-415	-373	237	412	170	-267	-320	-350	-318	-122	936	374	-140	96	-4	-64	106	-6	9	-122	-73	-26	219	399	-10	8	506	-134	93	-424	-14	-513	-286	252	103	-331	-22	-195	-75	508	5	-40	404	-108	-165	-587	-213	800
752	206	-719	-356	237	416	119	-270	-194	-378	-847	-171	814	222	-70	123	-6	218	73	-119	-29	-132	-49	-16	158	409	-61	-309	540	-141	159	-424	-8	-523	-181	-184	115	-165	-16	-177	-87	549	31	-26	525	-64	-147	-1434	-220	833
753	218	-818	-248	220	399	79	-274	-36	-367	-1485	-198	681	88	-9	156	1	317	3	-146	-53	-129	-30	-27	55	420	-106	-594	515	-149	279	-413	-4	-484	200	-588	132	-92	-11	-154	-97	571	108	-9	535	-28	-134	-1845	-209	961
754	189	-585	-111	196	375	54	-272	124	-335	-1601	-193	540	-6	49	206	-2	327	-96	-108	-8	-135	-10	-89	-37	419	-150	-675	445	-158	547	-394	-2	-408	621	-736	154	-54	-12	-131	-106	583	229	4	455	2	-132	-1820	-192	1070
755	105	-244	-45	155	343	29	-268	295	-303	-1278	-177	406	-52	95	242	1	256	-149	-72	128	-137	-1	-212	-89	423	-227	-488	357	-171	862	-376	9	-309	764	-684	182	0	-11	-109	-108	594	325	37	341	19	-148	-1221	-170	1225
756	-12	234	-26	108	221	6	-257	427	-306	-501	-148	277	-107	122	251	-2	47	-86	-66	308	-144	-29	-358	-70	431	-264	-112	275	-184	1133	-371	12	-187	707	-483	219	75	-13	-89	-115	601	345	73	252	38	-155	-262	-165	966
757	-156	485	-56	25	-7	-18	-247	518	-340	369	-122	165	-134	124	228	-2	-244	70	-96	428	-147	-109	-459	-90	439	-263	292	175	-192	1220	-372	16	-75	504	-236	253	135	-3	-77	-126	605	314	110	220	51	-168	540	-157	214
758	-256	611	-99	-66	-243	-37	-235	566	-362	990	-99	59	-155	104	193	-14	-623	239	-130	432	-157	-203	-470	-104	442	-188	657	92	-205	1119	-382	12	25	289	161	276	146	0	-61	-138	603	233	148	259	62	-175	915	-162	-776
759	-331	471	-63	-142	-491	-60	-233	572	-307	1261	-60	-26	-199	59	153	-26	-761	304	-154	334	-157	-289	-411	-195	443	-73	923	-27	-215	1021	-417	15	108	142	385	254	162	11	-46	-146	604	126	190	317	76	-176	836	-172	-1460
760	-376	222	22	-197	-595	-79	-229	500	-223	949	167	-99	-218	6	104	-36	-689	280	-138	196	-155	-344	-320	-254	458	49	1018	-165	-223	930	-430	13	184	38	759	212	261	23	-20	-160	603	-3	233	361	88	-179	350	-193	-1473
761	-441	-47	125	-206	-626	-89	-219	366	-109	228	598	-161	-233	-27	35	-46	-421	200	-81	114	-154	-347	-248	-276	467	144	909	-312	-232	856	-501	17	261	-77	843	159	335	25	10	-168	594	-102	258	348	97	-165	-423	-220	-930
762	-547	-287	193	-191	-531	-93	-213	195	-35	-557	828	-206	-223	-15	-50	-60	-178	114	-12	63	-173	-311	-222	-175	478	209	607	-403	-240	470	-239	17	324	-226	956	120	398	28	43	-178	601	-89	265	296	93	-167	-1099	-214	-447
763	-714	-531	183	-164	-404	-94	-202	40	24	-1071	860	-240	-185	-31	-112	-65	-143	42	21	59	-199	-293	-236	-25	483	231	292	-424	-249	-98	34	16	371	-147	804	85	331	31	58	-185	620	-82	244	209	89	-163	-1240	-205	-81
764	-868	-601	144	-128	-339	-93	-195	-69	60	-915	456	-262	-156	-114	-137	-64	178	-21	3	10	-218	-246	-294	115	466	210	128	-408	-255	-750	366	12	408	-98	474	34	138	35	64	-195	610	-169	216	119	83	-165	-902	-166	115
765	-1003	-603	190	-93	-353	-86	-187	-128	102	-396	35	-276	-135	-207	-128	-62	363	-66	-50	-47	-227	-179	-369	207	414	182	134	-373	-270	-1046	511	11	426	27	107	-23	-127	36	64	-204	380	-393	173	29	72	-182	-328	-122	196
766	-1029	-405	295	-58	-385	-75	-185	-165	116	135	-263	-278	-143	-267	-95	-67	620	-88	-80	-139	-219	-142	-389	249	278	151	288	-400	-278	-900	486	16	423	19	-126	-69	-410	40	74	-208	-49	-658	131	-55	65	-239	148	-75	175
767	-983	-154	322	-20	-410	-64	-184	-183	130	493	-411	-279	-196	-237	-65	-58	472	-100	-136	-203	-214	-115	-320	266	99	124	466	-450	-283	-457	456	16	394	-97	-115	-95	-590	35	89	-216	-561	-750	85	-151	59	-350	356	-34	71
768	-960	103	202	25	-414	-57	-184	-196	143	601	-393	-287	-264	-162	-42	-64	170	-111	-256	-252	-198	-164	-185	259	-167	93	582	-523	-288	-90	468	18	346	-200	62	-110	-670	36	111	-223	-1044	-749	45	-242	48	-521	415	-15	-48
769	-870	140	-26	65	-377	-63	-181	-201	117	559	-267	-304	-447	-93	-33	-63	2	-113	-443	-276	-192	-175	-41	267	-467	69	558	-556	-292	125	479	23	273	-260	280	-118	-660	27	122	-228	-1343	-636	6	-329	31	-593	370	-69	-82
770	-732	358	-262	98	-270	-85	-175	-192	120	400	-109	-328	-690	-33	-22	-71	-120	-107	-698	-265	-143	-131	46	248	-873	65	439	-556	-293	171	463	20	198	-272	459	-127	-611	26	120	-237	-1529	-511	-27	-397	12	-473	245	-182	-46
771	-487	359	-470	115	-156	-126	-166	-182	100	193	19	-331	-894	3	-27	-74	-209	-80	-951	-238	-11	-75	67	146	-1106	58	258	-454	-291	123	395	15	138	-254	560	-141	-562	25	94	-250	-1513	-372	-57	-427	-7	-187	95	-230	18
772	-245	164	-567	122	-89	-159	-153	-185	114	3	76	-313	-935	25	-25	-82	-621	-54	-1110	-190	146	-25	56	3	-1196	46	77	-276	-291	36	289	12	120	-216	534	-148	-497	24	43	-259	-920	-212	-73	-444	-25	177	-31	-154	34
773	11	-76	-591	119	-60	-175	-144	-193	103	-141	45	-265	-728	40	-16	-82	-755	-28	-1095	-146	291	-36	8	-136	-911	38	-31	-30	-290	-66	161	7	120	-165	476	-138	-501	25	-13	-267	-105	-26	-78	-431	-42	423	-100	45	26
774	218	-360	-580	115	-34	-150	-137	-222	56	-235	-17	-232	-386	54	-13	-87	-753	-14	-867	-116	353	-57	-25	-222	-482	27	-78	208	-290	-144	47	5	126	-111	331	-113	-593	21	-70	-273	764	121	-82	-385	-54	571	-120	245	11
775	389	-517	-499	110	34	-101	-127	-267	45	-271	-105	-242	77	74	-17	-91	-494	-23	-433	-87	334	-91	-28	-188	-29	5	-93	370	-291	-128	-49	6	120	-54	211	-78	-755	23	-112	-277	1158	248	-91	-274	-62	625	-90	362	-14
776	481	-697	-405	107	153	-44	-122	-328	71	-250	-203	-299	456	87	-33	-91	-142	-61	18	-70	290	-114	12	-106	233	-28	-51	390	-299	-70	-131	3	100	-5	75	-42	-980	22	-131	-281	852	283	-101	-140	-73	612	-26	403	-56
777	474	-796	-218	125	270	-10	-112	-408	100	-185	-280	-364	747	96	-52	-97	27	-119	444	-63	255	-109	71	4	249	-62	19	334	-301	-9	-191	1	76	20	-47	-13	-1213	19	-135	-286	347	273	-111	10	-88	551	47	403	-86
778	426	-763	-95	171	386	23	-102	-483	130	-101	-331	-429	893	83	-74	-97	115	-163	745	-48	221	-76	119	114	62	-108	121	274	-299	-1	-241	-5	15	28	-90	4	-1368	19	-125	-292	-215	213	-123	132	-94	452	112	381	-98
779	369	-585	-102	251	480	76	-88	-552	116	-24	-336	-456	918	57	-97	-102	124	-181	904	-29	193	-13	146	200	-178	-152	221	284	-298	-13	-273	-5	-92	27	-45	11	-1332	16	-105	-294	-529	135	-122	198	-110	328	158	327	-91
780	327	-278	-198	334	540	154	-78	-589	55	29	-317	-422	820	14	-117	-103	85	-158	961	-5	165	35	169	220	-331	-197	286	364	-298	-31	-299	-4	-190	13	82	7	-1076	14	-91	-297	-630	77	-109	222	-120	202	181	255	-48
781	317	-56	-349	379	574	215	-62	-565	-20	57	-284	-324	691	-25	-135	-107	-44	-118	922	14	133	60	191	174	-384	-237	296	443	-292	-38	-315	-7	-250	0	238	2	-718	15	-78	-298	-631	78	-86	218	-131	68	179	162	11
782	316	7	-482	366	592	218	-49	-549	-122	51	-248	-34	483	-50	-152	-110	-181	-80	811	24	99	72	205	69	-362	-293	288	487	-288	-58	-337	-7	-202	-33	361	-3	-257	18	-67	-299	-530	117	-82	225	-139	-57	168	48	92
783	337	-2	-596	315	583	173	-34	-516	-179	30	-215	421	311	-68	-170	-108	-187	-58	658	60	70	86	214	-47	-297	-331	245	512	-288	-74	-360	-7	-76	-75	421	7	108	19	-50	-296	-386	171	-99	224	-144	-173	143	-68	154
784	357	-46	-651	258	537	126	-22	-479	-227	2	-187	815	133	-68	-182	-102	-100	-48	493	141	50	95	222	-133	-214	-334	220	557	-289	-85	-394	-5	62	-119	433	19	374	14	-29	-291	-267	207	-133	195	-148	-271	125	-172	173
785	381	-128	-618	197	358	99	-7	-295	-239	12	-175	1083	28	-73	-197	-91	5	-51	332	259	36	96	230	-171	-115	-308	212	613	-285	-91	-436	-3	171	-152	399	35	486	16	-10	-290	-170	191	-164	133	-148	-352	132	-253	124
786	404	-214	-435	152	103	95	7	-34	-278	36	-177	1058	-23	-72	-207	-85	42	-59	217	345	21	100	235	-226	-20	-237	207	644	-287	-55	-469	-5	228	-223	408	49	444	12	4	-285	-102	159	-164	51	-151	-412	178	-321	22
787	417	-272	-223	135	-117	96	17	294	-267	75	-196	947	-52	-75	-221	-80	50	-70	169	340	7	104	240	-283	82	-134	188	626	-284	1	-461	1	244	-262	402	63	347	12	4	-287	-14	144	-148	-60	-152	-456	274	-379	-80
788	424	-273	128	146	-311	88	34	523	-274	193	-228	818	-86	-76	-239	-84	61	-72	147	264	-4	108	238	-360	165	-3	97	527	-281	84	-385	0	237	-241	415	72	241	12	-16	-288	93	98	-129	-219	-154	-468	430	-429	-165
789	414	-213	390	166	-372	74	47	663	-298	395	-265	689	-91	-70	-258	-89	95	-76	148	144	-11	119	233	-383	224	117	-39	374	-263	151	-127	0	203	35	362	81	188	12	-53	-286	220	12	-111	-346	-152	-451	528	-452	-212
790	61	50	-137	-94	-80	-8	-16	-222	230	-177	30	-103	39	-22	48	87	-40	72	-63	-14	-53	-118	78	-126	-73	42	-50	-13	-13	76	-18	-32	4	20	-37	-26	-14	-95	-43	1	18	46	75	-162	-55	-8	121	69	-19
791	58	50	-120	-92	-104	-6	-19	-229	219	-189	38	-89	41	-21	48	76	-28	49	-68	-22	-32	-99	62	-84	-71	49	-29	-14	-10	75	-49	-31	10	26	-28	-33	-1	-86	-35	17	17	44	63	-205	-60	-7	104	51	-16
792	52	47	-112	-84	-74	-19	-25	-236	207	-199	34	-82	45	-20	45	60	-18	18	-76	-26	-23	-82	33	-45	-68	58	-14	-12	-12	74	-41	-29	5	24	-25	-41	3	-74	-33	24	17	42	26	-211	-59	-7	84	26	-18
793	48	50	-100	-73	13	-30	-22	-242	186	-208	52	-72	48	-23	47	57	-12	-9	-77	-30	-15	-65	12	-45	-65	63	7	-5	-18	66	34	-19	-1	18	-23	-50	13	-53	-32	33	25	42	2	-204	-56	6	77	15	-24
794	38	48	-79	-67	119	-38	-34	-249	166	-211	50	-63	53	-23	41	47	-12	-35	-81	-27	-12	-54	-14	-65	-61	66	14	-3	-26	61	143	-10	-2	17	-21	-56	19	-24	-32	36	30	46	-30	-204	-46	20	70	0	-32
795	39	47	-51	-63	200	-36	-44	-250	141	-215	63	-58	50	-23	34	44	-16	-54	-78	-30	-7	-50	-42	-46	-57	71	13	-7	-25	53	233	-6	-3	21	-27	-56	35	1	-38	33	35	48	-61	-201	-30	30	69	3	-42
796	40	50	-35	-64	234	-41	-74	-254	112	-222	64	-60	45	-27	30	16	-20	-81	-69	-34	4	-50	-66	-17	-40	70	-1	-6	-24	37	274	-5	1	25	-34	-61	42	25	-38	31	40	48	-85	-196	-14	43	36	0	-51
797	39	53	-25	-63	235	-44	-86	-258	90	-229	66	-61	38	-38	26	1	-28	-99	-60	-39	8	-56	-80	10	-24	62	-2	-10	-19	28	269	-2	3	15	-45	-61	57	35	-27	24	41	43	-97	-195	21	57	22	-12	-54
798	30	45	-27	-61	219	-45	-103	-261	74	-240	69	-67	33	-44	19	-33	-36	-115	-53	-49	6	-59	-92	25	-21	51	-2	-8	-14	25	243	-5	1	13	-57	-61	59	36	-21	29	41	40	-102	-198	52	52	-11	-12	-50
799	18	32	-38	-55	200	-44	-108	-265	65	-250	68	-72	35	-51	13	-45	-47	-120	-43	-57	-6	-70	-89	-3	-14	53	7	-7	-6	28	217	-8	-3	2	-70	-64	61	27	-18	31	40	40	-95	-200	82	48	-21	-13	-44
800	19	20	-50	-55	185	-44	-92	-275	63	-246	66	-75	39	-54	13	-63	-50	-106	-39	-57	-23	-81	-75	-31	-14	48	31	-11	5	30	198	-11	-4	1	-74	-65	79	23	-19	34	39	48	-74	-206	84	36	-36	-16	-37
801	20	18	-62	-52	170	-35	-81	-274	67	-239	65	-73	38	-52	4	-71	-55	-72	-33	-53	-43	-89	-40	-46	-8	48	49	-17	15	41	180	-15	-7	0	-80	-56	79	20	-24	29	37	56	-33	-207	80	36	-47	-25	-28
802	20	17	-73	-47	159	-30	-51	-270	64	-228	61	-73	36	-43	8	-56	-60	-51	-29	-44	-47	-99	-16	-42	-1	45	63	-18	21	46	165	-19	-7	3	-86	-45	68	15	-29	29	34	58	0	-212	82	36	-27	-11	-26
803	22	25	-82	-40	151	-28	-38	-259	57	-219	57	-72	31	-36	13	-41	-68	-27	-23	-37	-39	-106	12	-39	12	37	66	-20	12	49	153	-18	-16	6	-90	-29	61	18	-33	21	32	65	36	-205	83	25	-11	5	-27
804	17	27	-84	-28	148	-24	-11	-247	48	-209	44	-69	33	-31	18	-11	-71	-9	-18	-23	-27	-109	34	-43	28	25	72	-29	-7	44	149	-20	-23	2	-95	-14	65	14	-41	26	29	64	64	-201	84	19	18	26	-26
805	19	24	-84	-19	144	-23	-12	-231	41	-200	31	-63	29	-28	21	0	-73	5	-22	-17	-23	-109	57	-46	47	10	86	-40	-27	44	145	-28	-24	7	-95	2	78	10	-43	30	23	62	89	-192	92	2	29	48	-24
806	19	18	-81	-12	139	-28	4	-220	31	-202	16	-53	30	-23	24	24	-69	8	-18	-19	-15	-111	55	-33	49	7	103	-45	-36	36	139	-41	-25	5	-89	10	84	2	-37	33	19	58	93	-184	85	-1	50	49	-25
807	23	14	-81	-4	136	-32	5	-216	25	-207	6	-46	29	-24	24	24	-58	11	-15	-21	-13	-118	53	-14	38	-2	123	-48	-44	37	135	-44	-22	5	-76	9	88	7	-34	37	20	56	100	-173	79	-3	51	37	-26
808	18	16	-78	2	132	-38	-4	-218	18	-209	-3	-38	27	-21	21	41	-44	34	-15	-20	-19	-123	49	6	17	-3	124	-46	-32	36	128	-54	-29	6	-60	7	83	4	-26	41	20	54	95	-159	72	-1	72	17	-29
809	19	22	-78	6	126	-41	-3	-220	10	-216	-12	-37	17	-15	14	50	-34	42	-12	-21	-27	-129	29	5	17	-2	116	-37	-22	33	120	-66	-36	3	-43	8	73	11	-26	48	19	57	75	-147	67	4	82	3	-28
810	12	46	-80	16	115	-44	-8	-223	-2	-216	-17	-38	9	-11	12	44	-23	57	-5	-19	-41	-132	15	-1	28	-3	101	-27	-5	24	107	-75	-36	0	-24	5	68	11	-23	48	17	62	63	-135	59	5	75	19	-33
811	2	108	-87	18	105	-46	-6	-222	-17	-216	-19	-32	5	-10	4	50	-7	30	-1	-16	-51	-137	-23	14	54	0	77	-26	17	12	97	-67	-32	-8	-9	6	80	19	-22	49	11	63	26	-133	37	24	85	33	-31
812	-4	192	-91	23	93	-47	-5	-216	-22	-214	-25	-24	5	-8	-1	51	1	-6	3	-17	-70	-137	-65	42	71	0	61	-24	35	12	84	-58	-27	-8	0	5	74	25	-20	50	-1	58	-13	-135	13	38	86	44	-31
813	-13	283	-97	27	85	-47	0	-212	-37	-216	-33	-22	8	-1	-3	59	13	-71	3	-20	-75	-140	-127	82	91	1	35	-16	47	-5	74	-43	-28	-10	13	4	75	24	-21	50	-6	53	-71	-131	-9	73	103	54	-31
814	0	352	-101	31	80	-43	22	-211	-47	-218	-43	-18	15	0	-5	57	27	-111	5	-24	-64	-139	-154	80	114	-3	24	-6	43	-6	64	-26	-19	-11	26	1	75	25	-17	51	-5	53	-96	-121	-35	117	109	61	-34
815	-6	373	-106	30	72	-43	25	-213	-61	-221	-56	-15	16	5	-6	67	33	-153	1	-24	-51	-143	-187	70	126	1	8	5	39	-19	53	-9	-5	-9	30	-1	76	12	-12	56	-6	51	-124	-114	-39	147	123	56	-32
816	5	356	-110	30	63	-43	23	-213	-81	-220	-64	-9	15	13	-8	85	33	-183	7	-24	-29	-151	-200	55	139	5	-4	11	33	-34	40	-5	18	-1	34	-3	60	8	-7	55	-3	48	-131	-107	-52	157	140	56	-32
817	4	309	-117	27	50	-46	9	-212	-103	-213	-69	0	15	14	-10	83	33	-185	5	-24	-17	-160	-202	62	154	8	-10	15	34	-47	28	3	36	1	34	-1	54	3	-10	48	-1	47	-134	-95	-42	151	136	26	-31
818	4	257	-123	20	40	-42	-4	-209	-127	-206	-70	14	23	10	-9	80	31	-154	5	-21	-1	-169	-181	53	148	2	-13	12	38	-60	18	8	43	3	32	1	52	8	-5	45	-1	41	-117	-79	-35	153	128	10	-30
819	3	212	-131	17	27	-41	-22	-205	-135	-198	-75	32	29	14	-12	60	29	-121	1	-18	-6	-170	-155	37	144	1	-9	3	49	-55	8	4	46	11	25	7	45	-2	3	41	-6	35	-109	-61	-23	147	112	-5	-30
820	-4	174	-138	8	20	-39	-25	-202	-148	-201	-76	45	37	23	-12	53	29	-67	-1	-18	1	-172	-117	23	135	3	-16	-7	58	-57	0	-8	52	17	18	14	49	8	4	42	-5	32	-84	-34	-13	142	107	1	-31
821	-4	164	-142	8	12	-30	-38	-203	-151	-198	-77	58	43	29	-11	38	30	-27	-5	-14	5	-169	-97	-5	138	-1	-26	-22	60	-54	-8	-7	63	22	20	16	53	24	11	42	-6	39	-83	-21	-22	149	94	-2	-35
822	-16	161	-139	7	7	-21	-41	-202	-154	-191	-73	73	43	35	-9	34	30	6	-8	-12	0	-162	-77	-5	141	2	-33	-28	67	-55	-12	-4	76	22	14	23	58	17	4	39	-11	45	-77	-5	-19	135	89	-6	-41
823	-27	163	-135	10	-3	-21	-36	-194	-160	-184	-70	90	44	37	-1	17	27	13	-11	-11	-5	-155	-67	5	135	5	-36	-33	69	-60	-23	12	81	28	13	27	53	15	2	35	-16	51	-72	8	-22	120	75	-10	-46
824	-37	170	-132	2	-13	-19	-25	-186	-170	-177	-72	102	43	45	7	9	32	9	-7	-19	1	-148	-67	31	154	9	-35	-24	68	-64	-32	26	88	29	17	30	48	12	23	23	-19	61	-75	34	-31	106	62	-18	-51
825	-37	176	-139	-6	-21	-14	-25	-178	-177	-175	-77	110	42	41	18	11	36	14	-3	-26	14	-147	-58	49	158	6	-49	-18	64	-69	-34	40	88	37	25	35	55	19	55	22	-23	60	-54	60	-22	90	64	-4	-51
826	-40	173	-140	-10	-33	-13	-38	-176	-182	-176	-82	113	40	44	21	22	38	7	-10	-32	29	-145	-56	66	168	4	-68	-11	66	-68	-44	43	88	39	25	40	60	26	82	20	-33	56	-50	81	0	71	74	8	-53
827	-36	159	-148	-15	-46	-13	-35	-179	-195	-180	-88	109	38	39	30	22	42	6	-14	-39	45	-148	-63	84	172	5	-83	-7	62	-71	-52	38	86	38	29	46	64	26	84	27	-37	47	-50	98	23	42	75	32	-59
828	-26	149	-151	-13	-59	-16	-38	-181	-200	-175	-104	111	39	34	33	8	48	27	-21	-40	56	-148	-42	85	170	-1	-101	-9	57	-70	-58	45	87	34	35	43	59	14	85	32	-43	45	-29	103	29	33	65	16	-60
829	-22	138	-152	-9	-74	-23	-36	-178	-198	-167	-128	111	39	34	37	7	53	41	-24	-39	59	-146	-28	83	170	2	-107	-15	47	-65	-68	55	77	30	42	42	60	14	80	42	-52	38	-20	100	29	34	67	10	-59
830	-15	139	-146	1	-89	-24	-29	-174	-196	-162	-152	106	37	37	38	3	58	77	-30	-42	53	-139	2	48	154	8	-115	-25	34	-72	-76	75	66	31	50	36	42	19	78	49	-51	40	7	98	35	42	65	9	-55
831	-9	145	-138	15	-104	-27	-36	-173	-197	-152	-175	96	37	35	38	10	63	94	-25	-40	66	-129	23	40	143	14	-116	-32	28	-79	-84	105	58	27	59	34	52	31	81	47	-46	39	30	96	36	58	79	29	-52
832	-5	152	-128	25	-123	-25	-47	-165	-200	-150	-188	89	36	31	37	23	60	82	-26	-42	87	-112	20	15	123	14	-104	-40	20	-89	-98	120	54	28	57	33	57	41	90	40	-41	37	27	85	44	57	97	34	-51
833	-8	158	-116	27	-145	-20	-67	-159	-212	-149	-192	82	34	28	34	18	55	58	-27	-36	121	-90	14	14	108	20	-119	-44	19	-105	-119	124	46	28	50	31	52	41	96	37	-37	33	24	70	50	72	99	32	-52
834	-5	163	-106	27	-168	-20	-79	-155	-230	-152	-184	75	36	30	35	9	53	32	-27	-34	169	-74	2	32	95	17	-135	-45	15	-122	-142	117	41	27	48	29	68	41	95	26	-29	25	12	55	48	75	90	16	-59
835	-9	171	-96	16	-188	-21	-71	-155	-242	-153	-172	74	44	29	34	-17	52	10	-35	-33	197	-64	-6	17	83	14	-157	-42	17	-128	-163	121	37	24	49	23	77	42	98	22	-25	22	1	44	39	91	66	10	-68
836	-3	175	-87	10	-198	-26	-73	-159	-248	-156	-160	69	45	29	31	-30	52	21	-36	-35	207	-59	8	21	64	14	-161	-37	22	-123	-178	119	31	22	45	20	81	44	93	16	-23	16	10	33	26	107	49	22	-76
837	9	178	-81	3	-203	-27	-57	-160	-249	-160	-146	69	43	27	28	-26	51	22	-40	-45	203	-62	8	16	30	16	-150	-32	21	-115	-186	111	21	23	47	14	68	37	88	17	-22	14	11	29	5	115	55	42	-86
838	19	175	-75	4	-198	-29	-38	-164	-250	-170	-136	64	40	25	23	-27	50	33	-39	-55	207	-64	10	15	6	18	-139	-20	15	-111	-187	106	11	17	46	8	65	32	75	15	-19	11	12	24	-5	125	61	58	-99
839	21	176	-61	12	-188	-29	-20	-168	-247	-172	-113	57	36	22	22	-17	50	33	-41	-58	206	-62	5	-4	-30	11	-121	-12	13	-111	-179	90	2	19	43	2	48	29	59	21	-12	9	8	21	0	118	71	67	-106
840	22	172	-47	20	-183	-35	-16	-172	-247	-177	-83	47	28	13	16	-3	45	12	-37	-67	202	-55	-12	-13	-80	11	-118	-8	14	-111	-178	72	-14	19	37	-4	34	13	36	14	-10	9	-6	14	-7	100	83	62	-113
841	28	163	-25	21	-181	-35	-14	-177	-247	-181	-49	33	31	11	13	12	40	-5	-30	-76	206	-42	-24	-16	-116	9	-126	-4	8	-112	-174	52	-27	21	33	-9	28	9	16	14	-2	10	-11	7	-11	95	90	71	-111
842	38	151	2	20	-176	-36	-27	-186	-242	-180	-20	21	35	5	11	11	36	-10	-16	-80	194	-23	-26	-8	-142	7	-139	-13	3	-107	-163	36	-45	17	27	-19	30	10	1	6	-5	19	-11	-4	-10	94	86	74	-112
843	41	137	29	22	-162	-37	-26	-186	-233	-181	1	9	44	2	5	9	30	-27	-11	-82	179	5	-37	3	-159	7	-152	-31	0	-104	-141	26	-56	20	17	-19	39	12	-14	7	-9	19	-14	-23	-15	93	85	86	-110
844	53	122	49	28	-138	-30	-30	-188	-228	-176	26	-1	53	13	0	-9	24	-25	-6	-80	163	31	-39	-6	-147	11	-150	-47	-8	-97	-107	18	-60	25	11	-17	43	3	-25	3	-14	31	-11	-38	-13	83	60	103	-110
845	57	107	59	29	-103	-28	-33	-182	-229	-167	37	-5	60	10	-1	-18	20	-2	-4	-74	153	50	-21	-6	-125	13	-145	-73	-16	-90	-73	25	-47	28	3	-16	55	4	-37	5	-20	36	10	-62	-24	83	50	98	-111
846	63	98	69	35	-82	-20	-51	-177	-229	-158	39	-3	66	16	1	-29	12	21	-1	-72	143	66	1	-22	-116	11	-130	-97	-27	-82	-51	27	-26	36	-1	-12	50	-1	-37	5	-27	39	30	-67	-29	88	38	103	-109
847	59	86	73	35	-82	-14	-62	-168	-236	-145	31	1	67	24	7	-34	2	45	-3	-67	134	74	24	-14	-89	15	-126	-110	-24	-85	-49	21	-5	43	-12	-10	53	-6	-38	6	-33	31	57	-68	-9	87	37	96	-109
848	54	75	66	33	-87	-10	-65	-162	-241	-143	17	8	70	29	16	-52	-4	49	0	-70	137	78	46	13	-62	11	-117	-116	-31	-93	-58	4	13	49	-21	-6	64	-8	-30	15	-35	30	84	-64	-3	88	24	102	-105
849	44	70	59	30	-92	-10	-69	-159	-247	-138	1	17	71	34	23	-66	-7	63	-8	-61	134	83	64	27	-15	7	-105	-115	-27	-101	-66	-5	25	53	-23	-5	70	-10	-23	21	-34	31	106	-45	13	86	12	99	-97
850	39	62	50	28	-92	-14	-53	-149	-246	-133	-12	25	72	39	27	-73	-4	72	-7	-55	124	89	76	56	0	-2	-85	-103	-32	-100	-75	-15	36	57	-21	6	70	-18	-14	27	-31	36	116	-31	34	85	6	92	-84
851	27	54	45	25	-96	-10	-39	-143	-247	-127	-17	38	67	46	31	-79	4	62	-12	-52	106	97	70	62	8	-2	-78	-93	-39	-99	-84	-9	51	55	-5	10	59	-34	-13	25	-27	43	109	-16	44	91	-4	82	-76
852	28	43	38	23	-95	-11	-11	-138	-248	-119	-24	48	61	48	36	-66	25	70	-12	-48	93	95	65	58	-10	-6	-66	-72	-52	-101	-84	-4	66	49	16	14	64	-45	-16	23	-17	40	100	-4	60	90	9	64	-77
853	27	37	38	15	-93	-14	-6	-131	-247	-111	-15	60	51	43	40	-53	43	81	-18	-40	81	98	67	48	-13	-11	-62	-62	-68	-99	-79	4	77	40	42	17	55	-54	-13	23	-11	40	97	13	68	80	21	45	-81
854	33	25	31	3	-83	-13	2	-123	-252	-105	-16	71	39	35	41	-28	56	90	-20	-42	75	93	73	66	-15	-11	-41	-52	-69	-105	-66	-2	79	36	62	20	62	-72	-12	32	-6	34	99	30	78	61	49	30	-89
855	44	19	26	-6	-77	-21	8	-122	-265	-100	-18	78	32	26	40	-32	71	72	-26	-41	70	89	59	76	-3	-17	-14	-40	-73	-113	-50	-7	77	28	82	21	59	-80	-13	32	4	25	78	46	77	44	39	14	-91
856	45	11	23	-16	-67	-19	20	-119	-268	-90	-30	84	29	14	37	-24	79	54	-28	-42	62	87	44	95	0	-17	22	-27	-66	-114	-43	-17	72	18	87	21	61	-94	-17	33	12	21	65	59	66	33	46	-8	-88
857	46	2	20	-27	-58	-11	11	-112	-272	-90	-38	89	25	6	35	-18	82	17	-35	-46	40	89	13	98	2	-17	40	-15	-53	-111	-33	-21	67	11	88	23	60	-100	-28	31	22	14	37	62	53	20	53	-14	-71
858	42	-9	26	-35	-46	-17	0	-108	-277	-90	-34	87	22	0	38	-5	80	-29	-40	-46	11	96	-32	101	23	-6	53	-1	-43	-112	-29	-15	58	8	82	23	68	-104	-34	21	30	18	-5	65	39	8	64	-7	-67
859	46	-17	31	-40	-35	-20	-10	-109	-281	-90	-32	83	22	-10	43	-9	73	-54	-41	-44	-34	99	-55	117	37	-2	51	11	-39	-115	-14	10	55	3	73	24	81	-98	-35	17	38	27	-25	64	8	1	61	2	-67
860	46	-18	40	-43	-12	-30	-23	-109	-275	-85	-21	83	21	-18	46	-20	64	-90	-45	-35	-70	107	-93	109	55	8	51	11	-35	-114	4	32	51	-1	66	28	84	-89	-35	9	39	39	-56	59	-16	3	50	-17	-69
861	48	-27	45	-43	-4	-32	-33	-103	-276	-78	-18	78	18	-26	42	-29	49	-105	-46	-33	-90	111	-110	124	56	15	57	6	-30	-117	14	36	48	-2	48	33	79	-83	-38	4	38	41	-70	49	-37	1	40	-35	-73
862	38	-32	52	-45	-3	-42	-30	-100	-265	-74	-20	70	12	-30	35	-42	34	-123	-44	-33	-74	117	-131	133	64	17	65	1	-29	-113	23	52	48	-3	36	29	67	-73	-43	0	37	42	-84	45	-32	5	30	-64	-74
863	22	-39	59	-53	-11	-47	-41	-96	-269	-73	-27	65	9	-34	27	-44	20	-121	-42	-32	-48	121	-127	171	66	13	68	-5	-36	-121	22	58	38	-4	22	28	66	-62	-46	1	35	36	-76	39	-30	11	35	-86	-72
864	9	-50	65	-61	-12	-46	-38	-95	-262	-69	-30	56	5	-37	16	-35	9	-124	-41	-36	-47	125	-122	184	57	6	65	-10	-42	-116	20	58	25	-7	6	25	49	-46	-37	15	29	22	-61	35	-14	6	46	-76	-71
865	-5	-64	70	-65	-14	-47	-53	-97	-268	-72	-30	50	8	-38	13	-36	-2	-127	-43	-39	-28	128	-122	182	49	8	53	-13	-47	-123	19	58	13	-14	-8	20	32	-40	-41	22	25	13	-56	28	-8	10	49	-62	-76
866	-9	-78	70	-62	-16	-42	-50	-97	-270	-72	-18	37	16	-38	16	-30	-8	-114	-49	-40	-21	134	-113	135	39	6	47	-14	-50	-123	21	55	-1	-13	-17	15	11	-32	-43	26	22	7	-43	18	-7	22	58	-43	-78
867	-7	-82	69	-50	-27	-41	-51	-99	-268	-76	4	27	24	-33	19	-39	-17	-93	-53	-37	-1	141	-100	88	33	10	41	-10	-47	-120	11	57	-4	-12	-25	7	8	-26	-43	23	19	8	-30	8	-8	13	49	-42	-77
868	-12	-84	63	-45	-35	-32	-45	-99	-270	-87	9	16	31	-25	28	-29	-24	-62	-52	-41	11	144	-79	67	19	16	27	-4	-45	-125	-5	56	-17	-1	-32	2	-7	-30	-41	13	15	6	-13	-7	5	13	60	-25	-68
869	-24	-78	54	-33	-36	-27	-30	-105	-272	-84	19	5	31	-10	35	-24	-32	-31	-54	-38	25	141	-43	66	33	16	7	0	-53	-125	-8	56	-18	11	-36	-7	3	-23	-39	3	11	14	15	-18	7	-3	65	-11	-62
870	-30	-68	52	-29	-25	-16	-31	-103	-273	-85	25	-3	33	-2	41	-10	-34	-7	-50	-35	48	140	-14	71	35	12	-3	0	-55	-131	1	60	-19	14	-40	-12	13	-16	-36	-10	7	19	41	-31	18	-6	80	-4	-58
871	-44	-59	52	-32	-19	-14	-32	-101	-268	-83	24	-5	31	3	42	8	-38	-3	-48	-27	67	140	-2	68	42	6	-1	-1	-54	-128	7	65	-15	18	-44	-15	26	-9	-31	-15	-1	26	46	-41	25	-11	97	-5	-57
872	-47	-59	47	-35	-18	-25	-26	-102	-266	-88	36	-10	35	4	44	13	-34	-14	-48	-26	85	138	-9	50	38	7	-7	-1	-54	-130	3	69	-14	16	-42	-16	38	-18	-26	-20	-14	22	36	-60	25	-14	97	-26	-54
873	-39	-52	41	-43	-26	-20	-18	-108	-261	-88	40	-9	37	-1	46	21	-27	-20	-50	-30	100	135	-15	36	50	1	-10	-2	-53	-125	-3	84	-11	10	-36	-21	37	-23	-22	-11	-17	19	31	-59	24	-6	104	-22	-47
874	-37	-49	32	-52	-29	-21	-18	-112	-260	-80	46	-3	36	7	45	28	-16	-15	-51	-28	111	124	-8	31	48	-1	-20	-1	-56	-124	-9	97	-18	11	-24	-23	43	-31	-23	-4	-22	18	34	-63	18	-2	105	-18	-39
875	-30	-54	19	-59	-30	-16	-10	-109	-266	-75	47	1	34	5	44	41	-10	-21	-52	-24	123	111	-10	32	46	-3	-20	-3	-56	-129	-10	97	-24	17	-20	-25	42	-31	-27	9	-13	11	33	-61	17	-6	114	12	-40
876	-22	-62	9	-64	-24	-19	-11	-106	-268	-72	50	2	30	10	39	41	-8	-22	-49	-20	144	97	-11	36	32	-1	-22	-6	-53	-134	-13	103	-25	15	-12	-32	52	-27	-33	12	-2	8	31	-57	3	-9	110	25	-47
877	-13	-68	2	-75	-24	-21	-11	-98	-270	-71	52	3	28	-2	39	43	-3	-31	-45	-10	162	81	-19	47	11	-3	-19	-9	-44	-136	-15	105	-26	15	-9	-37	70	-20	-36	8	8	0	22	-57	-12	-16	109	22	-50
878	-10	-70	-4	-72	-18	-31	-1	-92	-265	-79	51	-7	23	-5	30	38	-2	-49	-36	-12	167	70	-40	75	-14	-5	-9	-18	-33	-130	-19	104	-28	13	-3	-39	81	-22	-32	-7	14	-13	5	-57	-26	-10	102	14	-52
879	-8	-69	-17	-67	-22	-43	4	-94	-273	-87	47	-18	26	-5	20	26	4	-66	-24	-20	178	55	-63	119	-27	-2	-13	-19	-19	-137	-21	99	-35	15	2	-40	88	-25	-32	-17	22	-31	-19	-67	-28	-7	90	15	-48
880	-10	-71	-26	-65	-20	-50	0	-98	-274	-85	40	-29	26	-8	12	24	19	-59	-16	-18	181	38	-68	137	-46	-9	-14	-27	-14	-137	-27	103	-41	11	17	-43	79	-17	-31	-22	24	-37	-29	-74	-36	13	83	12	-49
881	-7	-73	-38	-59	-19	-54	-15	-99	-274	-75	34	-34	28	-4	6	18	24	-57	-10	-21	183	25	-77	128	-44	-6	-32	-38	-8	-140	-27	99	-52	11	24	-40	44	-16	-45	-16	22	-42	-46	-87	-17	16	76	22	-46
882	0	-80	-41	-56	-21	-52	-29	-93	-279	-62	33	-40	25	-7	4	7	26	-53	-7	-20	180	9	-79	114	-71	-2	-32	-46	-8	-147	-26	94	-58	8	25	-35	25	-9	-59	-16	16	-48	-53	-103	-18	14	60	43	-47
883	5	-84	-49	-44	-24	-56	-32	-91	-281	-53	33	-40	21	-5	3	-10	27	-53	-1	-20	187	-5	-76	88	-60	-3	-41	-53	-12	-154	-31	96	-63	6	26	-28	3	-11	-80	-24	11	-53	-52	-110	-19	11	41	54	-50
884	-3	-84	-55	-35	-17	-49	-31	-88	-289	-53	31	-36	18	-9	5	-17	25	-46	2	-22	187	-14	-72	66	-53	-6	-34	-52	-7	-159	-25	84	-69	7	23	-23	9	-21	-96	-39	10	-63	-51	-111	-33	10	37	73	-52
885	-9	-80	-57	-28	-26	-47	-43	-88	-283	-55	28	-32	9	-14	3	-14	16	-34	-5	-28	185	-19	-71	35	-32	-8	-35	-50	0	-150	-32	76	-75	7	16	-14	15	-42	-105	-53	1	-68	-59	-111	-54	-1	44	77	-55
886	-13	-81	-61	-23	-27	-47	-51	-85	-284	-60	23	-29	8	-17	10	-11	11	-38	-13	-27	185	-24	-84	-5	-7	-4	-42	-53	9	-149	-35	59	-71	1	11	-11	17	-56	-110	-71	-6	-73	-75	-110	-68	-5	49	82	-67
887	-15	-82	-68	-20	-34	-46	-68	-85	-279	-61	17	-32	8	-22	17	-24	11	-33	-34	-31	176	-29	-87	-7	12	-7	-54	-58	25	-144	-44	58	-63	-1	12	-9	-5	-61	-105	-81	-12	-66	-85	-110	-86	-13	30	76	-70
888	-11	-79	-75	-15	-41	-40	-72	-80	-274	-60	9	-30	11	-25	19	-37	12	-33	-48	-27	164	-32	-90	-9	15	-3	-66	-61	85	-143	-47	57	-47	-6	9	-9	-33	-63	-108	-85	-20	-63	-84	-116	-75	-9	12	73	-71
889	-10	-79	-78	-19	-51	-39	-61	-79	-273	-62	-1	-24	11	-22	19	-55	10	-41	-51	-38	147	-34	-93	-9	26	2	-68	-60	199	-146	-53	59	-33	-5	10	-5	-74	-60	-116	-84	-17	-59	-82	-113	-68	-9	-7	66	-77
890	-16	-71	-82	-8	-61	-37	-45	-84	-277	-65	-9	-18	14	-19	24	-57	10	-36	-49	-40	146	-39	-91	-17	26	2	-72	-55	351	-147	-62	74	-15	-8	14	-9	-91	-60	-127	-85	-16	-53	-77	-109	-60	7	-12	62	-88
891	-18	-65	-87	-19	-66	-34	-41	-88	-282	-64	-16	-3	7	-12	24	-43	9	-30	-43	-43	145	-45	-74	-49	30	-1	-77	-47	483	-149	-69	78	2	-5	15	-15	-87	-52	-126	-85	-13	-42	-58	-94	-69	25	4	51	-101
892	-23	-60	-86	-10	-73	-36	-46	-89	-276	-61	-25	6	1	-12	29	-26	4	-9	-40	-45	144	-45	-47	-58	24	-7	-74	-37	552	-141	-75	77	8	-6	6	-23	-83	-50	-126	-90	-15	-30	-28	-82	-68	23	18	50	-105
893	-15	-56	-86	-17	-78	-47	-41	-89	-277	-69	-35	12	-3	-16	33	-24	0	3	-34	-52	154	-51	-21	-63	13	-13	-80	-24	569	-145	-81	64	6	-8	4	-29	-69	-35	-126	-93	-12	-13	-2	-65	-57	26	27	62	-105
894	-10	-45	-84	-20	-82	-54	-31	-92	-270	-70	-42	22	-5	-27	35	-34	3	18	-30	-62	152	-57	5	-90	1	-19	-76	-16	539	-143	-87	59	3	-14	2	-36	-58	-19	-119	-92	-12	-5	26	-52	-44	20	20	53	-102
895	-5	-39	-89	-25	-89	-60	-33	-94	-271	-75	-49	25	-5	-37	28	-22	4	43	-31	-67	143	-59	39	-102	-8	-14	-77	-15	500	-149	-97	54	-5	-18	-3	-41	-43	-7	-116	-83	-10	-5	56	-40	-38	25	33	46	-96
896	-14	-38	-79	-23	-97	-65	-38	-95	-270	-76	-46	31	-13	-46	23	-6	1	58	-27	-67	127	-58	52	-123	-24	-10	-77	-16	436	-149	-111	57	-5	-18	-1	-46	-45	-2	-117	-70	-17	-5	75	-42	-38	13	48	23	-95
897	-9	-31	-70	-21	-102	-74	-50	-96	-270	-71	-56	41	-12	-52	14	3	6	88	-22	-68	122	-53	81	-108	-29	-6	-87	-10	375	-152	-121	61	-8	-25	2	-54	-21	-4	-116	-53	-43	-3	101	-36	-51	13	59	-20	-92
898	0	-20	-41	-18	-96	-78	-62	-92	-261	-64	-63	43	-20	-58	11	2	-1	105	-20	-60	119	-43	105	-108	-36	-7	-101	-8	327	-144	-114	59	-3	-28	0	-53	-5	-2	-111	-38	-83	-3	128	-31	-36	-20	58	-48	-85
899	12	-2	-23	-25	-85	-83	-72	-87	-251	-55	-73	39	-25	-61	4	-10	-8	109	-20	-56	115	-28	111	-53	-36	-1	-106	-7	299	-139	-99	52	-10	-30	-6	-52	23	-5	-98	-33	-146	-5	130	-21	-24	-35	43	-58	-75
900	20	23	-19	-32	-62	-81	-53	-82	-241	-54	-80	18	-26	-62	4	-18	-12	105	-24	-53	113	-25	112	-13	-30	-3	-100	0	272	-138	-61	44	-10	-30	-12	-52	45	-8	-87	-33	-237	-9	130	-15	-16	-60	39	-48	-64
901	31	67	-9	-42	-46	-82	-49	-82	-232	-49	-88	19	-29	-63	2	-23	-18	94	-24	-50	101	-17	94	54	-18	1	-90	3	249	-135	-26	48	-8	-38	-20	-52	47	-8	-76	-42	-341	-14	114	-27	-18	-75	40	-27	-57
902	32	119	-1	-41	-48	-80	-41	-75	-222	-44	-94	18	-33	-61	-1	-3	-23	80	-26	-42	90	-7	77	105	-34	5	-83	4	235	-131	-20	46	-12	-37	-27	-49	43	-15	-70	-45	-466	-23	91	-50	-27	-77	66	-26	-50
903	32	196	13	-43	-63	-79	-51	-68	-212	-37	-100	34	-39	-61	-9	5	-25	46	-36	-35	72	-3	42	133	-39	11	-96	-3	225	-120	-29	42	-6	-41	-30	-47	14	-16	-67	-43	-491	-23	55	-53	-31	-82	84	-22	-45
904	36	316	11	-55	-93	-82	-64	-58	-205	-32	-109	53	-42	-65	-13	4	-30	23	-34	-27	70	-4	16	125	-72	15	-113	-9	216	-116	-57	41	-9	-45	-30	-41	3	-18	-60	-37	-491	-25	25	-35	-63	-51	78	-8	-41
905	33	498	-1	-66	-112	-84	-71	-49	-197	-18	-122	71	-44	-71	-18	-4	-31	20	-43	-19	53	-9	8	69	-90	11	-120	-17	203	-109	-80	30	-15	-52	-28	-35	-7	-6	-39	-31	-442	-19	12	-14	-96	-43	66	-6	-35
906	29	660	-25	-79	-131	-91	-79	-43	-196	-8	-132	81	-50	-73	-24	-15	-34	6	-48	-12	34	-22	-22	12	-93	16	-120	-23	190	-109	-104	19	-24	-52	-30	-20	-6	-3	-28	-36	-401	-12	3	17	-98	-35	53	16	-27
907	37	751	-59	-87	-130	-99	-70	-35	-196	0	-141	78	-53	-75	-30	-22	-38	-1	-52	-7	10	-35	-28	-34	-72	12	-125	-27	177	-113	-115	-4	-43	-58	-31	-13	4	1	-8	-45	-373	-4	0	32	-113	-37	48	19	-22
908	31	737	-81	-78	-128	-106	-56	-30	-195	4	-148	72	-51	-78	-39	-23	-35	-9	-45	1	-18	-43	-44	-65	-43	7	-128	-31	175	-117	-122	-17	-50	-64	-35	-7	3	2	0	-53	-351	9	-16	36	-96	-24	51	18	-23
909	25	653	-86	-67	-112	-109	-37	-19	-196	10	-153	69	-39	-80	-42	-5	-37	-12	-47	8	-46	-51	-40	-85	-41	5	-153	-35	181	-118	-107	-34	-49	-60	-40	1	-16	7	15	-53	-308	16	-14	30	-76	0	72	19	-29
910	18	578	-78	-50	-93	-114	-36	-17	-197	8	-157	62	-33	-81	-45	11	-39	-23	-51	10	-70	-54	-44	-100	-52	4	-153	-41	187	-122	-89	-45	-41	-58	-43	3	-43	23	16	-44	-283	18	-27	8	-65	22	91	25	-42
911	25	528	-65	-39	-74	-111	-37	-14	-204	9	-157	51	-20	-72	-48	41	-40	-22	-54	10	-80	-59	-45	-133	-44	9	-157	-40	190	-130	-70	-34	-35	-50	-45	9	-49	32	7	-33	-247	17	-29	2	-59	32	117	41	-51
912	34	496	-57	-35	-56	-103	-52	-19	-203	6	-155	37	-20	-67	-60	51	-49	-16	-62	3	-95	-57	-40	-169	-35	0	-138	-44	195	-122	-52	-9	-31	-38	-50	5	-51	43	3	-17	-229	18	-25	-13	-47	37	127	56	-59
913	32	464	-51	-26	-57	-91	-57	-23	-197	-9	-148	20	-15	-55	-67	55	-55	-27	-59	-10	-120	-55	-49	-177	-2	3	-148	-48	202	-115	-51	8	-33	-27	-55	1	-35	44	-4	-7	-205	21	-25	-21	-31	24	132	77	-60
914	37	428	-49	-20	-60	-75	-56	-30	-193	-25	-135	7	-9	-49	-64	48	-58	-31	-54	-20	-102	-52	-47	-170	20	-1	-149	-45	197	-108	-54	26	-29	-23	-57	-16	-30	54	-1	-5	-173	20	-22	-29	-13	23	128	87	-62
915	31	382	-48	-13	-60	-63	-63	-45	-185	-31	-124	2	3	-45	-57	35	-51	-21	-53	-28	-78	-46	-37	-146	48	0	-155	-47	195	-103	-58	41	-30	-22	-54	-28	-22	71	5	-7	-135	22	-11	-40	-11	15	119	83	-63
916	29	342	-45	-10	-61	-49	-79	-54	-171	-37	-115	2	12	-39	-40	35	-47	-4	-58	-28	-37	-48	-14	-134	56	3	-149	-51	189	-92	-57	58	-32	-8	-53	-42	-21	85	19	-10	-95	19	13	-57	-14	11	115	70	-51
917	34	300	-51	-11	-65	-35	-80	-59	-163	-38	-103	-8	10	-23	-29	25	-43	16	-58	-27	-7	-48	0	-107	73	9	-137	-60	181	-89	-63	68	-35	-3	-47	-53	-34	86	21	-13	-55	22	35	-61	-25	6	107	73	-44
918	35	257	-56	-11	-69	-27	-60	-63	-159	-41	-95	-15	12	-16	-6	11	-32	37	-55	-26	5	-51	23	-93	83	14	-137	-66	172	-88	-69	74	-41	3	-38	-58	-37	90	22	-13	-19	24	55	-61	-25	0	89	68	-29
919	35	216	-59	-2	-83	-20	-58	-64	-158	-36	-78	-16	6	-10	2	11	-26	52	-57	-17	34	-54	44	-89	101	17	-136	-76	163	-91	-83	79	-45	3	-28	-66	-35	90	29	-8	7	30	82	-70	-24	-15	88	54	-18
920	38	180	-61	10	-87	-16	-54	-57	-172	-39	-69	-15	3	-4	17	34	-18	50	-53	-13	45	-54	54	-86	110	21	-145	-89	156	-106	-85	77	-45	7	-17	-66	-22	89	28	-8	27	29	100	-84	-16	-43	106	56	-14
921	44	157	-56	16	-79	-19	-66	-58	-185	-35	-56	-14	-3	-8	25	33	-8	42	-46	-1	63	-50	53	-88	122	27	-149	-102	146	-114	-79	67	-42	6	-1	-67	4	81	32	-8	43	30	106	-84	-15	-70	99	45	-15
922	49	152	-52	22	-61	-17	-83	-52	-200	-32	-50	-15	-4	-10	34	31	6	27	-39	4	64	-51	41	-59	100	33	-149	-118	142	-122	-61	67	-44	-1	10	-64	13	71	37	-5	54	30	94	-89	-17	-68	92	41	-10
923	51	156	-40	26	-50	-25	-106	-44	-205	-31	-43	-24	-14	-19	35	8	20	25	-42	9	49	-44	29	-31	68	35	-128	-130	136	-117	-46	56	-46	-3	23	-60	24	54	42	2	63	24	78	-90	-8	-76	67	23	-5
924	52	161	-30	37	-45	-32	-120	-39	-202	-27	-36	-42	-12	-25	33	-23	25	7	-37	11	35	-38	10	2	25	43	-126	-140	129	-107	-36	59	-61	-13	26	-57	13	35	46	8	68	18	56	-93	-5	-50	30	4	-4
925	57	165	-24	35	-43	-38	-121	-37	-198	-20	-28	-66	-12	-32	31	-54	31	3	-34	12	25	-35	5	33	1	43	-111	-144	116	-103	-28	74	-74	-21	28	-55	8	7	53	10	77	7	47	-102	-9	-26	0	-3	-1
926	60	171	-18	36	-39	-38	-109	-34	-185	-10	-18	-79	-17	-37	23	-65	29	5	-31	23	16	-29	7	48	-18	46	-108	-147	103	-90	-22	87	-89	-28	26	-51	-9	-26	55	18	86	1	53	-119	-7	-7	-5	-1	-1
927	68	168	-21	32	-38	-44	-98	-26	-175	3	-6	-87	-21	-39	23	-57	24	10	-32	26	17	-32	9	78	-38	46	-104	-145	89	-87	-27	94	-104	-23	17	-44	-4	-62	61	16	99	-9	49	-140	-7	8	12	17	-1
928	73	164	-23	30	-36	-52	-92	-18	-167	15	-1	-84	-27	-47	21	-35	14	14	-39	31	23	-29	1	96	-36	38	-101	-139	67	-92	-28	90	-112	-26	12	-34	8	-95	61	9	115	-9	39	-156	-12	16	34	22	-5
929	75	162	-22	23	-30	-55	-82	-8	-153	22	-3	-78	-23	-53	20	-25	6	11	-43	31	37	-27	-7	102	-43	31	-92	-129	47	-96	-22	75	-115	-29	2	-26	30	-107	65	0	123	-8	27	-166	-9	32	38	4	-7
930	67	157	-17	19	-30	-59	-85	0	-135	22	-1	-72	-22	-52	14	-26	-4	4	-52	27	39	-23	-23	93	-53	23	-91	-117	30	-95	-15	57	-112	-32	-15	-13	36	-113	71	-13	129	-12	9	-171	-10	49	34	-14	-9
931	60	150	-8	12	-32	-67	-72	3	-127	20	-1	-65	-18	-46	5	-24	-13	-10	-57	25	52	-24	-26	86	-41	20	-91	-102	17	-102	-17	48	-100	-28	-25	-8	28	-107	75	-22	133	-14	-1	-174	-2	50	40	-17	-11
932	54	143	-11	9	-43	-65	-56	3	-123	18	-3	-58	-13	-41	-2	-28	-16	-21	-58	21	41	-32	-39	82	-38	16	-100	-86	0	-106	-27	60	-79	-27	-37	-8	17	-93	79	-29	141	-24	-12	-173	-8	47	38	-5	-12
933	47	139	-19	8	-60	-62	-52	0	-117	20	-7	-51	-7	-34	-10	-6	-29	-19	-58	22	43	-39	-31	78	-19	16	-84	-78	-16	-101	-43	74	-60	-24	-47	-8	12	-76	84	-24	142	-32	-14	-172	-7	28	64	13	-7
934	46	135	-26	6	-72	-60	-53	-1	-121	14	-9	-42	-7	-29	-16	10	-39	-32	-59	17	46	-55	-36	79	-17	16	-71	-64	-33	-107	-58	87	-40	-22	-56	-8	6	-59	89	-17	145	-35	-17	-162	-4	10	72	12	-15
935	47	135	-32	8	-84	-53	-48	-7	-114	14	3	-29	-5	-22	-12	12	-41	-26	-54	15	80	-66	-31	89	-6	16	-61	-56	-50	-96	-62	96	-17	-20	-50	-12	25	-51	96	-21	142	-28	-11	-148	0	0	73	7	-20
936	43	134	-32	13	-91	-52	-42	-10	-109	7	8	-11	-9	-28	-12	5	-36	-23	-47	17	108	-80	-14	109	-1	15	-38	-55	-62	-92	-74	103	4	-20	-47	-18	45	-46	105	-26	136	-29	4	-130	4	-12	66	-5	-26
937	36	125	-26	11	-98	-51	-36	-17	-92	-8	24	3	-16	-36	-8	-2	-27	-22	-44	11	129	-88	-13	144	1	11	-38	-51	-69	-74	-81	100	27	-17	-36	-19	43	-46	105	-39	130	-31	11	-110	12	-32	61	-12	-22
938	31	110	-29	11	-101	-62	-26	-28	-79	-22	36	13	-10	-36	-8	2	-18	-29	-51	4	141	-91	-10	170	7	16	-25	-47	-76	-69	-94	87	47	-18	-26	-29	54	-59	96	-46	124	-32	8	-86	10	-45	69	-3	-13
939	26	97	-19	6	-105	-61	-31	-43	-63	-31	49	19	2	-35	-8	15	-6	-40	-49	0	153	-89	-21	175	24	6	-18	-46	-86	-60	-104	78	66	-19	-4	-40	56	-62	95	-51	124	-26	4	-65	1	-50	83	-6	-3
940	24	86	-13	0	-112	-69	-28	-50	-49	-29	58	27	12	-27	-12	36	7	-40	-52	3	155	-78	-26	166	46	5	-9	-34	-96	-55	-110	65	73	-16	4	-46	55	-67	94	-51	119	-20	0	-50	-9	-39	107	-1	-1
941	28	69	6	-8	-109	-71	-27	-49	-39	-28	59	35	9	-20	-7	41	12	-39	-44	3	153	-59	-27	167	48	3	2	-27	-111	-51	-103	49	70	-12	13	-49	40	-62	98	-48	119	-6	8	-35	-22	-33	116	4	-5
942	22	57	24	-12	-93	-72	-15	-48	-37	-27	68	31	8	-13	-10	46	17	-46	-31	10	153	-29	-40	171	63	-1	3	-8	-124	-58	-86	35	60	-10	22	-54	30	-53	90	-56	119	3	1	-19	-26	-20	121	21	-16
943	20	43	49	-21	-71	-76	-19	-46	-37	-32	71	30	7	-10	-16	47	19	-44	-17	10	147	7	-43	171	49	-3	-8	-6	-137	-55	-56	27	54	-3	21	-58	46	-31	84	-55	118	1	10	-15	-41	-12	119	37	-28
944	17	35	67	-18	-52	-84	-27	-53	-34	-30	70	20	3	1	-29	61	20	-43	-13	6	136	39	-39	172	24	-7	0	-2	-145	-59	-37	20	38	1	22	-63	54	-19	74	-55	113	-6	12	-33	-45	0	136	56	-30
945	21	25	73	-16	-47	-95	-29	-57	-39	-31	64	13	-7	3	-42	62	21	-53	-7	-5	124	53	-44	193	5	-10	-6	0	-157	-63	-27	12	35	0	20	-66	68	-4	64	-49	110	-22	11	-24	-37	20	137	81	-31
946	29	19	76	-15	-37	-101	-26	-53	-36	-30	56	9	-12	-4	-54	50	22	-52	-8	-12	111	57	-38	190	-13	-18	16	-2	-172	-62	-19	38	36	-3	19	-73	57	11	51	-37	110	-35	15	-36	-26	23	123	92	-34
947	35	10	75	-17	-33	-93	-30	-52	-29	-32	48	2	-14	-7	-64	39	19	-46	-12	-15	97	53	-36	179	-15	-26	14	-7	-189	-53	-15	60	35	-18	12	-79	42	24	38	-24	108	-41	16	-39	8	27	110	101	-32
948	409	-164	516	145	-414	58	61	717	-319	559	-295	549	-82	-55	-267	-95	136	-70	117	24	-20	127	227	-313	268	216	-104	188	-191	158	145	0	179	345	178	91	199	4	-83	-283	340	-187	-99	-389	-155	-413	596	-441	-235
949	397	-143	445	78	-364	41	66	677	-332	701	-315	420	-89	-39	-274	-91	175	-54	67	-116	-24	129	225	-204	307	286	-35	25	-75	97	394	2	165	703	-24	100	226	-1	-76	-283	389	-422	-80	-278	-150	-367	368	-404	-235
950	395	-147	247	-32	-249	27	74	556	-336	264	-333	291	-111	-27	-280	-99	243	-32	3	-241	-25	126	221	-96	316	327	154	-105	68	-20	465	2	187	844	-192	105	261	-1	-36	-282	264	-617	-57	-17	-148	-324	-190	-350	-219
951	391	-150	51	-129	-136	8	86	390	-348	-358	-338	175	-160	-12	-286	-106	324	-7	-89	-309	-26	130	218	-60	278	325	433	-186	185	-134	435	0	230	799	-152	100	295	0	25	-279	70	-665	-16	232	-150	-283	-1092	-285	-186
952	387	-112	-49	-206	-66	-2	94	232	-337	-1189	-318	72	-210	-6	-287	-111	420	8	-190	-314	-22	127	215	-101	228	281	530	-252	221	-223	402	1	266	594	33	92	326	0	87	-276	-85	-582	15	415	-156	-248	-1764	-213	-142
953	382	-14	-53	-244	-33	-15	104	121	-310	-1601	-269	-20	-248	-6	-286	-114	522	22	-268	-294	-27	127	213	-166	187	227	532	-298	112	-275	381	-2	265	333	399	82	353	16	132	-273	-87	-421	43	489	-162	-233	-1856	-139	-91
954	372	140	-29	-242	23	-21	112	46	-242	-1407	-204	-102	-253	-13	-295	-115	583	32	-302	-241	-31	125	211	-209	196	162	521	-341	-92	-303	373	-1	228	129	569	75	372	53	164	-270	64	-242	53	439	-166	-215	-1400	-77	-34
955	364	304	4	-215	89	-27	113	-11	-170	-785	-58	-169	-284	-18	-296	-116	652	36	-311	-195	-34	132	209	-203	250	112	516	-403	-225	-309	355	-2	161	-51	707	66	378	110	184	-266	243	-106	66	333	-169	-184	-503	-22	3
956	361	437	59	-179	175	-35	117	-46	-64	51	511	-224	-264	-28	-298	-117	587	47	-302	-135	-38	135	210	-108	316	76	563	-478	-212	-297	307	-4	45	-168	732	62	376	163	197	-264	368	3	67	204	-169	-111	372	-2	33
957	355	486	116	-146	263	-38	125	-72	32	796	779	-265	-317	-43	-295	-125	356	57	-290	-91	-42	138	209	-2	370	38	445	-569	-127	-266	221	-13	-139	-286	603	79	371	184	210	-260	434	86	73	92	-169	-26	918	-15	49
958	352	501	156	-122	330	-40	130	-78	98	1219	1097	-291	-414	-61	-291	-127	-22	72	-277	-62	-45	143	208	140	409	4	80	-663	-59	-222	105	-20	-456	-391	483	127	360	128	216	-249	465	184	69	17	-176	62	1068	-68	44
959	351	516	175	-121	391	-41	139	-81	85	1214	771	-308	-684	-77	-286	-128	-320	80	-262	-34	-47	143	202	187	442	-27	-473	-727	-71	-169	-13	-26	-755	-479	230	218	357	13	207	-231	487	351	72	-38	-181	120	748	-96	19
960	350	472	173	-126	437	-44	147	-81	92	589	294	-318	-946	-94	-286	-126	-459	92	-253	-16	-46	141	191	135	462	-59	-972	-751	-86	-113	-105	-43	-953	-566	-89	332	354	-124	173	-183	501	469	61	-85	-184	142	72	-105	-7
961	345	323	160	-138	474	-51	154	-99	173	-248	-131	-326	-1155	-110	-284	-127	-258	102	-256	2	-48	139	167	6	477	-95	-1350	-720	-82	-74	-179	-63	-934	-599	-381	425	347	-201	118	-92	505	589	65	-110	-181	116	-763	-46	-35
962	347	-9	145	-135	513	-61	162	-164	296	-1030	-361	-329	-1043	-113	-279	-133	-67	107	-257	11	-54	135	132	-141	485	-123	-1477	-647	-59	-47	-237	-108	-755	-570	-714	469	348	-167	44	9	473	566	52	-117	-181	63	-1336	28	-53
963	346	-289	123	-116	533	-76	168	-308	418	-1357	-327	-321	-695	-114	-278	-136	80	111	-266	14	-59	124	96	-186	491	-141	-1512	-558	-16	-28	-287	-130	-586	-534	-1067	465	341	-15	-35	58	393	472	51	-160	-176	48	-1326	136	-67
964	353	-405	111	-78	530	-100	177	-469	475	-1021	-127	-327	-105	-101	-283	-142	39	110	-274	17	-71	105	53	-151	487	-154	-1270	-485	14	-32	-331	-82	-507	-497	-1184	410	335	185	-109	116	282	338	51	-221	-178	54	-855	240	-47
965	374	-255	102	-19	489	-126	182	-600	529	-452	59	-329	439	-77	-286	-140	-41	107	-275	26	-82	87	16	-104	474	-170	-932	-443	48	-54	-360	17	-513	-460	-1011	307	331	321	-164	235	187	205	63	-259	-176	100	-234	307	27
966	409	-78	91	62	437	-150	193	-593	492	145	148	-349	854	-59	-283	-128	-147	109	-274	36	-105	65	-27	-17	463	-184	-512	-415	99	-82	-376	200	-536	-419	-693	163	329	399	-197	300	148	121	52	-240	-176	141	296	317	250
967	461	105	89	154	383	-166	203	-511	442	521	123	-352	1084	-45	-272	-113	-234	116	-274	39	-115	46	-124	3	451	-202	-158	-394	189	-116	-386	307	-546	-352	-502	-16	325	452	-210	230	160	71	35	-103	-172	145	549	281	402
968	506	206	79	226	353	-159	213	-356	355	611	8	-333	1142	-30	-258	-104	-365	125	-268	31	-115	25	-265	35	444	-219	-23	-448	293	-149	-395	349	-504	-256	-220	-162	324	483	-207	29	200	26	39	93	-168	150	650	193	531
969	542	283	72	255	346	-106	217	-212	208	563	-96	-287	1015	-11	-241	-102	-780	126	-269	6	-61	-47	-382	34	440	-229	-188	-601	355	-189	-401	322	-425	-156	-192	-254	327	558	-196	-184	244	27	51	308	-163	153	612	119	519
970	538	306	68	243	361	-5	218	-41	111	409	-145	-235	881	7	-230	-105	-925	130	-264	-16	26	-209	-470	-23	441	-223	-566	-723	344	-204	-398	281	-307	-146	-266	-293	326	574	-181	-229	284	59	44	500	-152	163	382	69	369
971	493	245	64	201	413	132	228	122	-4	56	-149	-238	684	28	-223	-115	-1106	134	-266	-18	125	-379	-506	-153	443	-185	-831	-815	285	-169	-383	243	-187	-195	-522	-306	329	526	-161	-200	296	138	5	661	-147	167	25	57	160
972	421	89	62	140	468	247	235	312	-39	-403	-139	-289	496	45	-190	-128	-961	128	-262	46	207	-465	-493	-277	444	-142	-859	-734	229	87	-368	221	-119	-282	-719	-298	333	410	-137	-110	250	232	-41	740	-145	146	-348	58	-163
973	359	-173	64	47	513	305	246	464	-79	-793	-142	-372	305	57	-119	-140	-814	130	-256	181	255	-462	-415	-400	444	-66	-523	-535	221	486	-349	154	-95	-115	-712	-274	335	254	-114	-20	267	296	-84	729	-144	92	-568	34	-665
974	325	-542	75	-57	520	317	254	564	-104	-933	-149	-460	144	57	-29	-154	-664	130	-243	327	252	-400	-248	-430	363	23	-46	-264	263	917	-347	95	-96	188	-528	-247	360	140	-102	93	265	314	-125	625	-138	25	-580	-9	-1141
975	318	-782	81	-171	489	308	261	619	-119	-733	-153	-508	27	42	62	-170	-347	138	-238	412	235	-257	-53	-482	205	96	294	54	316	1085	-354	49	-53	500	-234	-214	401	59	-94	181	307	284	-152	433	-129	-44	-425	-56	-1483
976	343	-898	90	-253	441	309	267	617	-160	-356	-135	-488	-67	9	138	-183	-92	146	-248	395	211	-87	84	-473	-4	173	525	376	361	891	-349	12	34	655	190	-187	458	4	-87	245	-18	223	-183	215	-118	-112	-223	-100	-1486
977	402	-805	98	-276	381	291	274	537	-218	18	-95	-362	-132	-36	183	-193	109	150	-262	299	243	104	118	-424	-302	237	633	704	392	503	-354	-27	139	602	451	-163	516	-51	-60	269	-512	119	-191	9	-108	-180	-20	-141	-1249
978	436	-593	102	-265	330	262	286	390	-265	313	-45	63	-184	-96	206	-204	-237	145	-280	188	312	204	53	-285	-575	279	644	999	432	3	-391	-79	241	439	782	-143	574	-107	-21	292	-1193	-6	-209	-175	-102	-240	150	-187	-908
979	390	-333	141	-224	323	202	291	218	-280	479	1	551	-241	-152	206	-216	-856	140	-287	99	371	178	-73	-138	-807	296	635	1244	452	-516	-485	-123	319	177	858	-126	590	-143	32	315	-1326	-118	-249	-312	-96	-296	271	-231	-628
980	170	-281	207	-189	357	116	296	66	-314	490	36	970	-254	-190	164	-221	-1331	137	-244	39	387	69	-189	-27	-758	285	517	1358	462	-998	-258	-149	366	-5	853	-112	565	-158	71	357	-940	-114	-306	-413	-92	-325	329	-283	-413
981	-178	-153	294	-161	383	23	301	-29	-384	413	40	1128	-267	-189	53	-221	-1447	138	-181	24	344	-98	-286	55	-555	251	322	1271	400	-1334	-5	-154	389	78	723	-100	499	-148	86	409	-299	-120	-347	-472	-85	-358	349	-318	-303
982	-640	-204	379	-121	211	-67	303	-85	-436	309	38	1047	-265	-176	-119	-224	-1085	137	-111	-20	259	-215	-329	116	-263	200	146	1073	314	-1322	341	-150	398	244	424	-84	426	-137	99	446	335	-210	-339	-498	-81	-410	337	-344	-290
983	-1045	-579	457	-87	130	-135	302	-126	-465	224	17	932	-291	-222	-277	-222	-624	129	-65	-69	173	-289	-311	160	-23	150	77	860	217	-1072	503	-133	401	521	93	-57	382	-123	115	459	594	-426	-290	-499	-74	-478	324	-344	-306
984	-1158	-894	482	-40	-65	-176	301	-148	-367	176	-11	806	-327	-317	-336	-221	-22	126	-101	-149	109	-297	-229	174	123	94	161	691	181	-713	481	-121	391	572	-155	-5	365	-115	151	438	575	-669	-233	-490	-67	-517	314	-315	-349
985	-941	-1165	449	12	-154	-200	301	-177	-221	169	-41	671	-343	-428	-284	-215	422	126	-215	-215	63	-273	-113	196	191	27	361	579	182	-404	470	-114	347	506	-240	86	394	-101	178	422	340	-752	-192	-487	-65	-481	319	-262	-359
986	-492	-1045	356	53	-250	-211	298	-190	-156	187	-68	515	-331	-477	-169	-207	585	135	-365	-266	17	-219	7	203	155	-47	564	476	189	-189	492	-105	254	374	-132	217	475	-92	186	428	59	-753	-165	-488	-63	-353	328	-200	-351
987	-34	-682	237	83	-325	-216	294	-200	-115	196	-72	375	-322	-460	-62	-195	499	144	-539	-285	-17	-142	130	226	54	-102	637	349	202	-95	508	-99	112	234	100	343	617	-81	166	446	-114	-661	-137	-497	-63	-197	321	-176	-328
988	252	-346	139	95	-355	-222	292	-206	-85	186	-19	236	-317	-397	18	-183	306	152	-766	-288	-41	-65	259	213	-57	-156	696	242	205	-103	480	-102	-102	137	369	408	795	-72	123	470	-195	-547	-110	-479	-62	-66	285	-215	-311
989	401	8	65	98	-348	-223	292	-204	-25	149	188	121	-371	-316	87	-173	207	155	-944	-263	-42	11	365	163	-159	-203	595	148	206	-136	406	-108	-358	73	543	409	906	-65	71	483	-187	-404	-68	-395	-63	16	238	-160	-321
990	316	164	45	97	-392	-220	288	-209	131	103	534	25	-547	-229	155	-153	226	159	-988	-222	-43	82	400	103	-210	-236	494	41	216	-182	286	-126	-567	-46	680	359	830	-57	9	471	-117	-237	-28	-227	-66	92	186	-72	-351
991	-32	182	100	104	-436	-213	288	-222	312	54	802	-57	-748	-152	207	-132	285	174	-836	-182	-41	156	373	67	-219	-262	359	-76	228	-186	165	-136	-649	-194	649	288	265	-39	-54	449	-31	-54	2	-10	-67	232	148	122	-413
992	-391	91	354	105	-462	-203	288	-255	493	18	895	-125	-966	-81	245	-106	315	187	-540	-154	-42	240	289	99	-195	-295	176	-184	242	-184	60	-137	-582	-91	614	197	-670	-21	-106	430	30	81	27	198	-68	382	138	308	-458
993	-676	-42	654	102	-427	-195	290	-308	675	12	634	-182	-862	-19	267	-80	342	190	-165	-127	-54	311	188	186	-152	-351	20	-246	213	-180	-33	-124	-439	102	429	91	-1398	6	-138	409	77	197	23	365	-69	547	162	436	-482
994	-756	-114	952	99	-335	-182	293	-381	788	35	290	-223	-586	19	287	-55	371	176	218	-108	-61	334	110	315	-97	-376	-63	-246	205	-183	-99	-119	-291	391	155	-16	-1475	30	-148	406	114	236	27	453	-70	629	216	538	-469
995	-696	-66	1022	113	-225	-160	296	-457	856	93	-80	-233	-60	30	316	-39	360	161	597	-80	-69	291	63	400	-30	-366	-24	-224	195	-196	-159	-105	-163	427	-174	-109	-928	51	-149	387	141	236	44	463	-68	638	273	577	-447
996	-601	-3	626	153	-121	-123	298	-519	835	154	-324	-228	429	27	352	-33	408	103	911	-46	-72	192	58	460	27	-297	-25	-191	164	-219	-202	-94	-29	360	-357	-186	-155	67	-147	372	144	183	66	420	-67	578	335	555	-458
997	-491	71	8	229	-24	-71	294	-547	732	222	-388	-216	796	8	392	-32	454	17	1037	-12	-50	103	37	461	81	-186	33	-232	105	-271	-236	-61	91	233	-421	-240	304	79	-146	353	126	114	77	353	-64	480	370	493	-469
998	-411	144	-581	317	60	-13	295	-561	607	265	-314	-223	1038	-15	410	-33	547	-93	1018	5	-44	59	25	416	126	-82	-98	-317	-27	-313	-255	-51	194	33	-347	-273	436	92	-148	320	98	60	55	259	-61	377	404	410	-461
999	-379	229	-881	380	109	48	295	-571	394	307	-121	-246	1083	-38	414	-35	626	-93	929	5	-37	16	17	364	181	-10	-405	-440	-111	-341	-273	-67	279	-171	-105	-283	287	96	-147	292	90	53	1	163	-58	284	451	327	-426
1000	-358	299	-794	395	131	96	297	-582	225	363	54	-272	988	-61	400	-38	684	60	829	-8	-72	-8	56	295	263	35	-689	-560	-159	-340	-287	-84	339	-331	148	-277	-65	86	-134	261	89	82	-38	84	-57	198	477	251	-368
1001	-314	369	-463	353	97	125	298	-576	23	397	224	-293	818	-73	374	-33	711	274	806	-19	-109	-10	101	225	290	71	-972	-664	-141	-335	-296	-90	385	-454	305	-271	-428	73	-115	231	124	147	-56	71	-56	123	475	178	-313
1002	-283	442	-126	278	50	128	299	-526	-133	397	318	-314	589	-66	328	-31	716	412	824	11	-133	23	121	159	203	95	-995	-739	-101	-363	-306	-89	421	-514	508	-263	-727	69	-91	203	181	213	-64	138	-48	53	421	113	-267
1003	-259	514	101	195	24	116	299	-307	-241	339	363	-335	370	-47	288	-30	661	389	841	112	-127	74	113	106	72	108	-884	-772	-65	-386	-313	-92	447	-550	511	-253	-934	54	-72	181	226	261	-89	263	-41	6	316	54	-218
1004	-245	588	134	124	26	86	297	-17	-300	218	398	-343	184	-29	262	-25	567	284	828	260	-65	86	45	78	-109	106	-746	-712	-25	-395	-331	-104	478	-549	513	-233	-1025	38	-57	174	133	269	-126	387	-31	-35	207	15	-152
1005	-246	621	-3	100	52	76	295	322	-356	86	382	-352	45	-15	239	-23	468	174	766	368	43	47	-35	54	-319	104	-661	-562	8	-377	-351	-123	488	-516	378	-207	-985	2	-53	161	-315	232	-176	468	-22	-67	139	-21	-49
1006	-241	620	-229	96	88	94	293	547	-354	-16	347	-344	-63	-25	217	-24	441	83	660	378	172	-58	-101	36	-411	90	-685	-395	39	-338	-394	-157	480	-479	40	-174	-859	-10	-69	126	-736	177	-200	500	-18	-95	138	-47	38
1007	-222	543	-407	128	133	148	289	670	-357	-50	236	-329	-154	-1	179	-24	511	-5	537	302	267	-181	-82	16	-505	71	-751	-284	58	-301	-396	-174	437	-428	-364	-133	-700	-11	-98	122	-937	140	-191	487	-16	-127	194	-71	50
1008	-181	442	-558	122	187	200	285	695	-354	-14	60	-270	-215	5	149	-22	682	-87	453	232	301	-255	-30	-10	-448	48	-808	-303	67	-273	-415	-172	388	-366	-859	-89	-609	4	-120	241	-888	111	-174	494	-16	-142	354	-98	-21
1009	-117	346	-590	73	251	206	282	623	-339	122	-146	-12	-268	21	124	-22	710	-141	381	181	270	-255	12	-26	-318	17	-683	-449	69	-241	-217	-153	333	-295	-1139	-44	-543	35	-100	300	-727	35	-172	512	-11	-146	608	-105	-149
1010	-40	354	-542	-25	314	150	277	495	-334	532	-285	377	-298	29	111	-29	578	-182	302	101	215	-184	41	-58	-200	-7	-459	-559	75	-195	10	-141	302	-244	-1020	0	-450	58	-49	331	-527	-148	-190	522	-7	-155	866	-99	-234
1011	44	497	-490	-132	374	55	269	335	-285	912	-328	746	-314	27	106	-23	366	-212	235	-23	153	-123	63	-123	-69	-15	-150	-582	87	-108	289	-71	287	-218	-630	41	-352	106	31	211	-369	-388	-214	498	-3	-163	1072	-104	-237
1012	132	789	-443	-211	431	-33	264	209	-241	1338	-321	982	-301	38	108	-24	228	-237	178	-178	102	-76	80	-178	3	-14	115	-435	101	-39	464	-9	293	-217	-198	75	-286	162	95	74	-83	-616	-228	450	-1	-179	974	-112	-180
1013	219	961	-429	-254	483	-101	256	112	-201	1225	-306	971	-263	39	108	-15	162	-248	153	-277	60	-11	44	-187	19	-24	293	-218	106	-42	488	61	336	-212	17	105	-272	231	135	2	84	-710	-220	387	-5	-203	204	-131	-25
1014	305	934	-383	-255	519	-139	247	41	-163	508	-292	875	-205	36	116	-12	-50	-246	131	-306	25	22	-41	-182	-45	-42	407	4	103	-126	472	101	381	-205	198	123	-313	282	166	1	83	-685	-196	318	-8	-232	-803	-162	204
1015	372	733	-315	-233	525	-159	240	-4	-160	-429	-290	750	-171	30	141	-1	-413	-230	100	-297	-2	30	-145	-167	-126	-46	425	194	102	-267	479	70	419	-186	249	133	-373	308	188	16	79	-566	-177	229	-11	-276	-1486	-192	406
1016	426	478	-225	-202	520	-172	236	-40	-238	-1031	-288	610	-162	21	186	-2	-719	-218	102	-260	-40	-16	-303	-177	-165	-55	388	406	98	-374	487	52	419	-166	302	133	-406	295	212	44	116	-407	-155	138	-13	-313	-1401	-233	522
1017	459	243	-225	-175	495	-168	234	-67	-358	-982	-279	470	-135	20	244	-5	-809	-222	138	-217	-76	-71	-469	-140	-147	-61	338	627	90	-413	469	25	380	-111	223	126	-387	252	227	66	202	-264	-136	3	-16	-301	-647	-266	483
1018	482	-108	-214	-148	448	-156	231	-83	-545	-440	-252	334	-140	18	296	-6	-633	-232	184	-168	-114	-214	-610	-47	-61	-62	320	857	81	-387	406	0	337	-31	126	109	-307	193	223	67	313	-121	-123	-113	-19	-261	166	-241	396
1019	497	-624	-268	-125	204	-137	230	-84	-617	137	-231	202	-165	14	322	-9	-517	-242	190	-136	-147	-356	-647	97	39	-67	328	1053	76	-201	309	-23	303	62	58	85	-198	142	185	45	403	6	-85	-209	-20	-222	555	-190	273
1020	499	-1000	-324	-102	17	-114	224	-85	-557	485	-206	87	-370	3	311	-12	-245	-237	138	-108	-182	-494	-526	244	138	-76	338	1142	67	244	178	-46	286	142	105	79	-84	85	128	6	456	176	-26	-275	-16	-200	703	-169	-60
1021	482	-1120	-342	-82	-268	-88	217	-91	-370	628	-196	-19	-636	-20	271	-15	10	-226	45	-84	-209	-588	-340	335	227	-87	351	1063	58	710	63	-64	283	187	183	79	22	50	65	-20	486	322	61	-308	-20	-189	595	-175	-307
1022	443	-858	-286	-71	-357	-61	212	-117	-205	446	-178	-103	-933	-57	190	-16	180	-208	-39	-68	-230	-490	-141	280	296	-104	369	894	47	1025	-35	-76	271	221	239	82	124	11	2	-21	482	467	151	-335	-20	-180	277	-190	-718
1023	419	-489	-179	-70	-387	-38	214	-172	-116	-2	-158	-179	-1078	-78	83	-24	-112	-204	-82	-49	-253	-354	-52	177	330	-120	387	690	36	952	-113	-88	225	186	279	59	229	-19	-55	-2	480	522	210	-350	-22	-156	-162	-199	-851
1024	392	-131	-75	-77	-385	-16	214	-246	-72	-549	-139	-236	-823	-72	-21	-28	-555	-195	-94	-40	-254	-116	-54	67	327	-128	386	538	27	734	-173	-96	134	-151	319	15	324	-47	-99	22	469	471	255	-341	-26	-158	-663	-159	-872
1025	372	79	9	-71	-421	0	216	-365	28	-996	-119	-278	-464	-76	-90	-37	-1201	-192	-90	-28	-231	34	-86	4	310	-129	319	462	15	417	-224	-103	29	-53	357	-29	396	-75	-131	32	485	378	280	-338	-26	-202	-1033	-116	-633
1026	342	173	80	-37	-465	17	219	-499	219	-1091	-86	-306	189	-123	-117	-36	-1477	-181	-79	-17	-172	68	-124	-26	251	-125	167	424	7	37	-261	-109	-91	-40	379	-75	440	-103	-152	31	473	262	259	-362	-25	-274	-1081	-56	-328
1027	314	49	126	42	-493	26	219	-621	453	-781	-53	-329	641	-209	-108	-42	-1434	-172	-71	0	-90	47	-121	-98	141	-128	-44	406	-2	-245	-286	-109	-236	589	350	-113	464	-137	-162	22	162	178	223	-438	-20	-298	-752	19	-3
1028	305	-340	206	145	-485	18	221	-621	699	-312	-32	-341	984	-257	-54	-46	-1287	-167	-57	11	-25	5	-135	-140	-125	-132	-174	349	-13	-654	-301	-101	-395	1137	240	-151	467	-167	-168	18	-267	157	177	-536	-18	-324	-304	93	291
1029	319	-723	250	255	-480	-3	220	-550	879	178	-48	-353	1105	-265	22	-45	-555	-147	-39	18	9	9	-167	-129	-506	-141	-144	228	-15	-765	-307	-96	-506	1325	59	-173	466	-191	-172	5	-749	174	145	-586	-12	-318	245	122	550
1030	331	-1015	306	338	-460	-29	223	-442	976	577	-109	-358	1094	-243	116	-53	113	-129	-19	19	41	-2	-198	-94	-777	-165	37	57	-18	-778	-309	-90	-561	1174	-102	-193	460	-207	-168	-7	-1003	210	122	-530	-11	-307	591	111	742
1031	320	-908	352	366	-414	-42	220	-324	950	756	-188	-365	943	-213	196	-53	901	-102	-7	57	48	-49	-184	-55	-916	-189	488	-86	-24	-558	-314	-83	-549	770	-147	-200	434	-224	-150	-16	-1095	252	80	-353	-4	-193	780	84	839
1032	277	-568	386	333	-328	-23	220	-163	811	795	-229	-364	742	-193	245	-50	999	-78	-12	156	73	-124	-108	-17	-835	-204	916	-155	-29	-259	-329	-75	-544	408	-83	-187	422	-236	-124	-26	-1098	275	35	-123	6	-1	707	73	801
1033	189	-226	420	244	-231	32	219	59	591	573	-15	-361	485	-161	274	-56	714	-48	-53	294	98	-176	-1	1	-659	-205	1183	-185	-30	50	-353	-71	-563	155	190	-155	397	-243	-98	-38	-901	263	-7	100	12	201	280	121	644
1034	59	238	432	143	-139	97	216	320	359	-57	530	-363	238	-160	260	-63	121	-17	-128	396	107	-176	68	23	-421	-209	1107	-206	-45	312	-376	-66	-570	0	527	-104	369	-248	-84	-52	-509	199	-47	251	21	358	-317	151	418
1035	-105	505	427	35	-60	129	207	518	101	-714	852	-360	48	-167	231	-66	-446	12	-175	394	98	-120	89	35	-147	-223	708	-234	-57	517	-402	-60	-546	-107	823	-54	329	-251	-84	-61	-53	141	-80	312	23	448	-886	203	201
1036	-302	525	404	-60	10	140	195	639	-89	-1173	1021	-362	-70	-172	182	-58	-754	20	-189	310	73	-63	99	110	101	-267	217	-230	-46	661	-404	-53	-475	-163	971	-17	291	-253	-98	-72	321	104	-110	293	26	486	-1194	240	29
1037	-513	333	387	-142	75	154	190	691	-289	-1182	586	-370	-120	-129	134	-49	-787	3	-159	226	40	-33	101	208	228	-307	-383	-224	-1	721	-314	-48	-378	-150	856	10	269	-255	-107	-78	397	68	-138	263	27	487	-1112	257	-70
1038	-757	-61	341	-219	139	175	180	665	-383	-750	134	-385	-99	-70	101	-39	-398	-42	-147	139	13	-9	135	294	229	-297	-1014	-227	59	680	-77	-40	-264	-106	423	28	280	-261	-99	-84	246	-28	-164	271	25	435	-676	269	-116
1039	-1050	-526	270	-268	197	189	174	556	-442	-202	-181	-398	-95	-18	71	-23	179	-106	-239	44	-8	1	168	342	168	-179	-1446	-273	172	558	205	-33	-153	-105	-177	43	320	-263	-63	-89	26	-210	-185	343	24	358	-175	262	-83
1040	-1327	-901	178	-289	231	161	166	399	-420	300	-291	-386	-92	0	53	-19	546	-166	-385	-91	-24	22	195	385	41	-7	-1590	-338	167	394	455	-23	-47	-206	-799	53	360	-258	-19	-96	-249	-459	-195	437	19	271	331	249	15
1041	-1387	-959	95	-300	231	98	157	230	-365	686	-222	-348	-119	-7	42	-13	774	-199	-513	-215	-44	54	196	423	-76	183	-1276	-448	25	249	514	-16	25	-318	-1171	68	382	-242	29	-101	-388	-648	-178	489	13	172	605	234	169
1042	-1144	-793	32	-287	203	37	147	112	-344	824	-75	-301	-171	3	46	3	779	-195	-519	-280	-72	74	194	448	-117	348	-869	-534	-229	151	482	-7	63	-437	-1231	78	377	-212	65	-102	-355	-671	-140	522	8	88	708	192	292
1043	-630	-146	25	-259	148	-1	138	30	-286	759	84	-281	-206	17	53	54	617	-145	-370	-291	-96	78	196	451	-65	474	-447	-594	-483	113	460	1	47	-532	-754	93	326	-155	79	-104	-212	-601	-102	551	0	32	649	143	420
1044	-92	257	65	-208	91	-8	139	-22	-258	545	250	-312	-208	46	49	131	346	-97	-107	-264	-123	82	202	327	32	537	-155	-589	-568	105	447	5	13	-580	-276	100	240	-113	84	-106	-33	-428	-70	601	-6	21	501	101	483
1045	325	585	92	-151	45	4	136	-62	-199	298	365	-383	-246	75	34	197	33	-65	191	-226	-138	89	218	132	127	532	2	-539	-499	135	447	10	0	-567	287	101	53	-100	96	-103	113	-277	-40	663	-16	27	339	90	501
1046	588	685	123	-89	39	15	139	-88	-143	106	417	-461	-226	110	18	259	-74	-57	472	-180	-151	99	232	-116	200	498	39	-483	-336	183	418	16	11	-490	579	93	-250	-138	123	-101	200	-137	-12	713	-23	14	200	91	485
1047	708	582	115	-42	58	16	144	-107	-109	-48	384	-513	-240	128	-7	273	-3	-57	712	-135	-156	109	234	-308	246	454	-81	-435	-196	341	355	17	44	-413	558	66	-712	-198	153	-105	250	-17	0	720	-22	-14	104	78	428
1048	721	410	63	2	101	15	151	-116	-192	-170	275	-498	-227	124	-32	253	193	-54	892	-93	-165	121	232	-361	279	401	-335	-390	-119	491	252	17	87	-340	207	19	-1190	-280	164	-99	315	113	23	674	-20	-67	77	50	385
1049	632	189	38	28	119	3	154	-112	-376	-163	144	-389	-277	111	-53	216	371	-48	1007	-64	-167	122	225	-374	313	335	-596	-363	-86	685	131	7	134	-257	-245	-50	-1615	-386	144	-68	391	266	40	579	-15	-106	166	-2	370
1050	497	59	-13	33	122	-22	150	-105	-615	-56	16	-100	-424	86	-71	176	484	-57	1000	-35	-166	120	217	-441	346	253	-767	-363	-51	739	20	-11	182	-219	-806	-131	-1793	-437	97	-16	459	394	44	450	-5	-140	263	-36	313
1051	371	81	-36	30	111	-63	128	-114	-733	77	-90	372	-677	62	-72	157	584	-67	934	-21	-165	117	207	-506	369	155	-666	-373	-9	672	-70	-28	236	-179	-1052	-211	-1637	-418	34	20	502	495	13	317	2	-162	328	-58	113
1052	277	225	-73	19	101	-108	73	-159	-657	223	-170	782	-929	36	-70	178	663	-93	826	-8	-157	114	196	-543	392	67	-359	-436	56	540	-131	11	290	-189	-975	-274	-1185	-299	-33	31	530	525	-37	181	10	-189	267	-76	-101
1053	239	391	-216	13	101	-144	-71	-258	-437	174	-229	1072	-1162	20	-57	206	716	-107	706	-1	-146	110	190	-536	414	0	-30	-515	117	393	-184	83	344	-216	-638	-302	-574	-138	-92	175	550	482	-87	30	16	-215	-1	-109	-212
1054	239	501	-396	19	122	-168	-509	-400	-244	-224	-260	1053	-978	21	-28	235	747	-106	579	9	-139	99	181	-522	431	-44	293	-660	156	294	-223	188	392	-224	-161	-282	-20	20	-137	218	557	397	-98	-128	10	-254	-402	-150	-116
1055	259	542	-612	40	154	-182	-1193	-502	-108	-703	-253	939	-667	35	32	258	765	-91	428	28	-132	94	175	-497	443	-84	446	-692	121	249	-256	231	440	-221	186	-228	359	197	-158	173	565	289	-81	-256	-23	-288	-927	-207	58
1056	292	539	-737	69	192	-195	-1046	-568	-45	-1156	-245	815	-97	59	113	274	734	-60	280	51	-125	86	171	-441	457	-100	519	-602	38	173	-277	265	479	-183	545	-176	592	330	-161	-36	577	198	-40	-322	-1	-306	-1366	-254	43
1057	323	525	-740	114	224	-212	-578	-522	36	-1264	-216	684	437	81	187	296	664	-34	173	70	-121	80	167	-363	465	-106	451	-309	-22	-15	-293	242	498	-210	655	-145	678	445	-152	-229	591	148	-14	-354	181	-282	-1451	-266	-142
1058	347	521	-533	164	257	-221	221	-457	200	-1030	-187	554	804	95	208	320	562	-33	106	78	-116	79	160	-263	470	-114	286	81	-36	-197	-300	288	482	-118	675	-133	659	457	-137	-252	606	106	4	-370	347	-230	-1151	-246	-373
1059	364	537	-181	222	282	-222	452	-363	372	-581	-158	411	1038	94	164	337	565	-41	69	74	-116	81	153	-148	475	-129	72	466	-6	-326	-307	321	440	86	438	-128	534	416	-118	-174	614	91	26	-411	468	-154	-600	-225	-580
1060	372	547	217	259	300	-211	48	-245	528	-62	-147	289	1061	63	79	357	635	-50	43	58	-115	80	148	-1	476	-150	-32	757	40	-314	-309	330	403	432	86	-110	388	328	-98	-114	614	99	48	-443	445	-99	-28	-164	-630
1061	369	554	528	258	305	-203	-377	-60	630	366	-165	170	980	0	-50	369	774	-48	15	51	-114	74	143	138	474	-189	27	977	84	-268	-310	307	359	835	-275	-85	264	230	-89	-83	605	143	76	-494	361	-72	352	-137	-544
1062	359	520	579	219	313	-196	-611	151	712	614	-192	75	838	-68	-173	376	902	-39	-28	91	-114	73	135	248	466	-243	256	1111	114	-236	-306	250	275	1100	-468	-55	193	125	-78	-20	597	192	103	-507	337	-84	523	-129	-333
1063	349	560	459	167	310	-200	-722	366	729	633	-213	-8	667	-89	-263	357	998	-36	-91	202	-110	69	127	330	463	-263	530	1191	142	-203	-309	193	117	1146	-401	-26	168	40	-73	82	591	217	115	-505	295	-166	540	-142	-101
1064	347	630	289	99	307	-221	-739	530	695	502	-208	-78	477	-97	-301	318	1058	-31	-172	336	-105	63	114	296	458	-232	731	1155	161	-108	-320	127	-122	977	-139	0	174	-23	-73	184	586	227	127	-482	274	-282	389	-155	75
1065	354	747	144	25	300	-244	-630	619	577	251	-162	-133	296	-122	-293	268	1080	-26	-247	433	-101	57	96	210	453	-158	782	1018	173	-66	-342	66	-433	670	192	19	196	-60	-82	258	579	230	120	-453	289	-360	87	-112	163
1066	368	843	87	-70	294	-228	-485	661	422	-150	-85	-165	139	-178	-242	225	1103	-26	-299	446	-96	51	68	20	451	-68	721	855	177	-17	-350	20	-679	371	549	37	220	-86	-93	294	575	246	137	-434	352	-421	-270	-38	164
1067	387	902	70	-155	283	-166	-331	620	237	-599	-7	-186	1	-235	-173	197	1047	-19	-321	370	-90	43	37	-134	452	24	648	736	181	-16	-348	-28	-856	163	710	48	243	-98	-92	296	571	203	125	-433	462	-439	-593	25	6
1068	405	931	83	-209	269	-71	-299	500	98	-938	69	-189	-95	-260	-103	182	864	-6	-325	285	-88	26	-7	-268	450	105	560	686	185	52	-172	-65	-900	-184	841	53	261	-108	-62	271	563	44	111	-443	515	-416	-706	31	-241
1069	413	955	131	-224	260	27	-381	337	-15	-985	137	-189	-184	-244	-17	167	398	13	-315	142	-85	13	-65	-323	443	188	502	635	181	119	51	-90	-835	-148	773	53	273	-112	-21	243	557	-233	98	-468	509	-249	-569	4	-459
1070	396	986	176	-212	245	77	-530	167	-96	-748	407	-217	-229	-225	61	164	-6	36	-290	-22	-84	-14	-150	-346	440	257	386	530	179	153	321	-99	-750	-192	598	58	275	-115	35	219	552	-547	77	-519	446	-36	-283	51	-513
1071	354	983	207	-186	231	91	-640	50	-147	-343	529	-242	-218	-202	128	166	-342	62	-272	-178	-83	-58	-283	-322	435	317	260	375	173	140	494	-88	-653	111	415	66	273	-114	77	210	546	-737	68	-531	374	236	-35	116	-396
1072	308	887	218	-154	224	73	-571	-21	-223	-3	660	-277	-200	-164	156	171	-388	88	-264	-298	-78	-146	-431	-235	428	342	200	214	165	75	514	-78	-553	345	95	73	272	-116	110	221	538	-778	51	-490	369	411	148	259	-228
1073	271	555	222	-116	235	43	-401	-62	-283	263	485	-316	-176	-131	159	171	-223	108	-277	-331	-77	-297	-527	-129	421	343	285	66	148	-60	495	-81	-455	404	-177	77	280	-126	149	236	530	-697	58	-366	470	533	197	355	-97
1074	253	218	216	-64	253	21	-181	-92	-333	324	201	-346	-155	-117	145	146	-71	124	-296	-324	-74	-476	-515	-35	416	329	446	-47	133	-207	483	-96	-341	366	-359	72	303	-142	186	247	520	-558	44	-172	556	583	221	411	-23
1075	231	-113	201	-6	282	12	-119	-110	-375	286	-85	-356	-183	-132	124	89	-24	120	-314	-304	-74	-594	-414	54	409	290	623	-149	117	-317	484	-125	-230	257	-345	70	327	-169	222	256	510	-432	9	51	598	547	197	427	15
1076	205	-261	187	31	324	14	-177	-129	-355	156	-225	-342	-184	-143	97	35	-96	83	-332	-277	-76	-568	-296	122	399	240	721	-234	99	-310	463	-145	-126	100	-177	71	356	-192	241	262	501	-294	-47	247	537	463	176	385	41
1077	194	-194	184	56	367	16	-273	-140	-364	41	-163	-328	-252	-122	69	9	-159	18	-344	-237	-75	-425	-210	128	393	189	651	-342	81	-212	407	-155	-46	-67	144	78	385	-215	233	257	495	-168	-102	401	478	326	162	323	68
1078	215	-86	199	66	360	10	-314	-143	-294	0	-40	-311	-284	-84	40	6	-225	-53	-346	-204	-62	-238	-132	160	377	144	429	-428	68	-103	314	-161	22	-275	447	71	407	-229	194	251	488	-53	-113	451	451	203	201	234	107
1079	213	137	237	69	77	-9	-335	-140	-260	36	65	-297	-406	-52	21	23	-358	-89	-319	-167	-39	-88	-62	123	353	101	64	-494	54	-22	184	-165	80	-259	577	40	413	-231	132	243	474	121	-103	434	427	77	284	162	143
1080	118	319	279	71	-107	-31	-368	-140	-218	113	84	-203	-601	-34	12	32	-781	-76	-264	-136	-15	12	1	116	305	65	-329	-513	38	27	65	-165	135	-282	680	-16	392	-234	60	236	455	271	-88	351	391	-25	399	73	215
1081	-98	463	320	72	-372	-54	-461	-151	-179	249	48	82	-781	-33	8	46	-1085	-20	-209	-112	24	62	-31	112	216	37	-731	-500	29	50	-60	-160	183	-195	738	-89	362	-229	-11	224	424	408	-121	286	372	-98	527	-9	265
1082	-435	416	355	75	-412	-68	-459	-191	-130	419	66	463	-965	-26	9	62	-1319	46	-169	-102	11	88	-94	89	62	-3	-1064	-488	14	62	-130	-155	208	-198	615	-155	328	-231	-70	211	375	470	-146	274	388	-155	585	-77	329
1083	-819	201	379	69	-407	-72	-259	-259	-155	446	89	806	-950	-5	12	78	-1239	77	-174	-90	-42	57	-190	96	-156	-64	-1246	-484	-7	78	-202	-149	200	-223	382	-180	309	-227	-108	194	310	414	-181	330	430	-193	597	-137	369
1084	-1176	-166	382	58	-404	-73	20	-369	-216	497	101	975	-738	17	13	103	-1017	90	-214	-75	-98	-4	-256	109	-470	-141	-1276	-500	-27	101	-237	-140	168	-229	-62	-152	277	-222	-127	173	218	320	-162	404	467	-212	568	-183	407
1085	-1396	-590	365	61	-409	-64	221	-510	-409	424	117	923	-424	41	14	118	-694	79	-284	-49	-68	-80	-297	117	-891	-216	-1122	-503	-44	122	-268	-132	110	-278	-469	-89	244	-209	-133	149	106	189	-130	507	451	-208	423	-208	469
1086	-1305	-877	331	84	-421	-58	198	-640	-541	190	135	825	141	67	31	118	-305	62	-332	-30	57	-126	-283	132	-1113	-290	-869	-492	-60	177	-302	-122	54	-350	-892	-13	224	-201	-138	124	22	85	-67	673	416	-188	173	-207	636
1087	-963	-937	287	155	-484	-49	37	-674	-549	-108	185	684	553	89	67	85	178	42	-365	-30	215	-151	-234	97	-1105	-339	-549	-457	-77	214	-307	-110	8	-422	-1108	41	258	-196	-145	99	206	27	-27	867	342	-162	-155	-186	850
1088	-474	-717	230	240	-599	-49	-87	-614	-403	-478	273	536	887	108	117	34	552	21	-481	-39	319	-153	-143	36	-738	-360	-282	-408	-91	274	-316	-100	2	-484	-1053	74	346	-183	-155	74	370	11	26	1046	274	-123	-410	-156	1043
1089	-67	-365	148	339	-697	-49	-165	-510	-201	-663	407	409	1022	118	152	-20	879	2	-662	-64	335	-144	-38	-59	-314	-326	-61	-357	-106	325	-322	-92	18	-518	-650	93	437	-177	-165	50	371	19	38	1129	191	-81	-532	-108	1131
1090	177	-51	78	398	-723	-47	-228	-379	-62	-680	568	267	1008	119	158	-38	1026	-23	-793	-81	303	-104	38	-146	14	-251	134	-319	-115	397	-334	-85	55	-513	-232	96	517	-178	-163	30	152	71	62	1078	125	-24	-521	-58	1135
1091	200	246	19	400	-659	-38	-279	-209	9	-602	593	152	920	100	127	-36	1061	-60	-825	-77	265	-37	95	-203	127	-124	256	-294	-127	539	-330	-76	67	-470	4	87	404	-180	-152	10	-242	169	61	937	90	27	-422	7	1142
1092	-31	571	71	337	-598	-26	-307	20	85	-368	492	28	757	55	47	-24	927	-88	-646	-10	227	7	107	-231	67	4	279	-277	-133	822	-319	-70	64	-389	414	69	-15	-173	-128	-12	-383	267	54	723	73	64	-200	65	1261
1093	-357	793	193	227	-566	-16	-362	269	158	-85	263	-57	571	-12	-68	-22	671	-108	-319	132	180	34	60	-223	-39	99	176	-282	-146	1139	-307	-64	54	-283	340	48	-783	-164	-97	-30	-285	327	66	477	67	44	47	114	1309
1094	-630	855	384	105	-559	10	-486	450	244	212	13	-143	365	-89	-177	-28	229	-100	119	297	126	33	-15	-189	-125	170	26	-346	-158	1407	-308	-54	45	-179	285	30	-1568	-160	-76	-47	-97	332	83	235	71	-11	280	105	1154
1095	-707	780	584	-31	-554	25	-438	551	313	500	-191	-201	196	-115	-249	-24	-185	-70	573	401	68	-19	-78	-127	-131	217	-108	-432	-170	1460	-311	-47	49	-98	-151	29	-1848	-159	-70	-67	36	291	86	6	103	-98	440	51	564
1096	-610	598	629	-163	-468	60	-127	601	407	610	-342	-259	41	-136	-271	-27	-360	-42	950	402	42	-109	-106	-101	-97	238	-193	-470	-180	1328	-308	-47	72	-33	-520	42	-1593	-158	-75	-86	95	207	97	-183	148	-177	313	-30	-206
1097	-441	397	486	-276	-315	115	259	581	512	239	-427	-290	-50	-175	-245	-22	-264	-24	1153	315	46	-167	-84	-73	-62	244	-195	-429	-190	1192	-334	-48	105	33	-722	63	-934	-144	-69	-104	49	90	49	-355	171	-226	-201	-115	-929
1098	-276	68	23	-347	-122	190	494	481	625	-293	-442	-317	-125	-204	-201	-13	248	-11	1204	197	83	-192	-44	-121	-30	248	-111	-304	-200	1172	-377	-46	145	151	-592	85	-284	-132	-34	-119	-63	-53	41	-473	168	-249	-812	-175	-1259
1099	-103	-262	-544	-365	64	271	405	331	719	-770	-418	-339	-141	-245	-155	0	661	-8	1117	96	112	-145	-1	-141	-4	248	35	-149	-203	1126	-447	-45	177	303	-285	99	69	-114	11	-138	-205	-143	-6	-544	141	-239	-1078	-207	-1247
1100	17	-372	-996	-353	213	328	161	163	707	-771	-373	-339	-162	-215	-122	5	886	1	953	28	114	-78	33	-152	-25	237	222	4	-205	855	-197	-44	208	411	27	108	84	-98	68	-154	-403	-183	-28	-546	80	-201	-821	-208	-1005
1101	118	-255	-1072	-317	318	334	3	37	598	-351	-303	-342	-175	-158	-93	2	872	1	782	-24	97	-13	50	-126	-114	223	409	194	-211	316	91	-44	229	322	244	108	-120	-86	114	-166	-582	-228	-61	-511	11	-132	-271	-187	-790
1102	190	202	-824	-274	371	294	-82	-49	423	95	-233	-330	-194	-98	-78	3	644	6	676	-75	89	27	64	-74	-267	205	541	427	-217	-308	421	-44	242	-39	375	116	-457	-63	143	-178	-729	-340	-83	-472	-74	-94	135	-156	-610
1103	241	552	-432	-223	290	220	-149	-93	160	353	-163	-332	-210	-52	-70	-7	323	13	644	-118	72	49	91	-12	-455	189	548	682	-229	-757	540	-44	246	20	462	130	-775	-47	161	-188	-865	-513	-103	-435	-134	-133	272	-136	-461
1104	276	715	-45	-166	12	146	-208	-126	-49	410	-106	-337	-219	-6	-63	-9	-45	21	640	-178	49	51	144	59	-596	165	361	959	-244	-852	502	-48	251	169	521	158	-966	-29	178	-195	-949	-667	-125	-417	-150	-296	267	-174	-256
1105	308	712	114	-105	-104	99	-244	-144	-237	326	-41	-330	-230	14	-57	-12	-265	30	620	-213	17	44	204	130	-637	135	98	1128	-260	-793	493	-54	249	784	521	193	-1018	-19	200	-205	-984	-690	-141	-384	-137	-475	203	-274	-14
1106	58	-22	74	-54	-27	-109	10	-3	-8	37	-27	-49	4	11	-15	20	48	-12	-29	-18	36	30	9	19	78	-1	30	-37	-22	60	-30	40	56	-1	-22	-18	99	-74	-93	107	15	-62	27	-41	-37	-75	-98	-61	59
1107	50	-36	67	-42	-5	-100	-10	-4	-29	39	-27	-42	2	4	-19	4	44	-33	-29	-23	41	27	25	20	64	-22	51	-50	-33	50	-53	22	69	-7	-19	-7	94	-104	-86	88	0	-64	15	-54	-48	-71	-93	-64	59
1108	40	-20	49	-26	-17	-91	-28	10	-16	43	-14	-42	1	-4	-19	5	39	-50	-33	-28	42	16	37	-3	47	-28	91	-52	-30	109	-48	6	69	-4	-13	-24	83	-93	-98	93	-25	-62	1	-53	-52	-53	-90	-75	54
1109	39	-7	29	-22	-28	-83	-46	20	-11	42	-18	-41	10	-13	-30	8	42	-62	-25	-22	37	13	36	-38	50	-19	120	-53	-12	120	-43	-11	43	-4	-4	-29	61	-67	-94	114	-40	-67	-13	-50	-55	-45	-69	-74	52
1110	43	17	20	-38	-45	-70	-46	21	-1	33	-9	-36	16	-8	-38	4	43	-63	-22	-13	28	5	22	-73	64	9	120	-58	15	128	-18	-20	28	-22	-9	-34	39	-57	-86	105	-61	-73	-19	-37	-41	-40	-56	-63	25
1111	52	33	20	-70	-46	-72	-33	12	-11	19	-6	-21	16	10	-38	-4	31	-63	-17	-2	24	2	-12	-87	73	11	75	-67	14	58	6	-50	6	-19	-9	-17	18	-59	-68	69	-69	-75	-25	-44	-36	-40	-33	-43	-1
1112	65	3	29	-67	-62	-83	-13	4	-20	2	-2	-15	15	21	-32	0	16	-47	-7	-2	18	5	4	-70	76	27	27	-70	10	17	27	-74	-4	-31	-7	-20	17	-73	-52	51	-75	-72	-27	-63	-21	-28	-26	-31	-2
1113	52	-35	45	-47	-70	-90	5	-6	-31	11	-6	-20	6	29	-37	8	15	-5	2	24	4	9	21	-58	79	21	1	-71	-10	-1	42	-91	2	-30	-2	-12	24	-91	-31	56	-84	-67	-12	-92	-10	-31	-30	-26	7
1114	30	-83	53	-9	-56	-87	-2	-6	-32	25	4	-15	0	32	-22	13	19	32	3	26	-16	14	57	-42	79	30	3	-72	-3	16	49	-84	25	-18	3	3	31	-111	-24	46	-83	-75	9	-91	-3	-44	-31	-38	14
1115	7	-94	59	-4	-34	-86	-17	-7	-32	35	4	-9	3	27	4	9	28	69	-6	28	-24	17	82	-20	77	35	27	-69	20	15	62	-76	43	-5	2	26	31	-111	-29	51	-58	-78	7	-47	-2	-51	-47	-56	31
1116	-4	-78	58	-1	2	-89	-26	-7	-14	40	22	0	-1	16	17	2	29	58	-7	27	-29	17	67	51	72	9	54	-60	29	61	64	-64	46	-22	-18	52	33	-109	-53	59	-34	-75	2	-13	-8	-44	-61	-72	40
1117	-18	-72	59	-1	26	-93	-20	-10	-8	36	15	1	-11	-1	28	-9	30	44	-10	5	-24	16	41	30	83	-13	76	-53	77	56	66	-51	38	-48	-38	58	20	-103	-57	11	-18	-83	-9	25	-11	-35	-75	-76	59
1118	-32	-68	48	-2	34	-101	-2	-12	7	34	9	4	-23	-18	30	-22	23	0	-3	-13	-22	9	-2	12	85	-19	68	-36	61	79	55	-35	52	-74	-59	47	28	-78	-52	31	-3	-89	-2	33	-5	-21	-81	-88	67
1119	-47	-85	36	-13	11	-125	-5	-9	19	24	-5	-3	-24	-33	11	-29	26	-31	2	-20	-18	7	-21	-36	97	12	49	-21	44	34	35	-15	45	-99	-62	12	35	-54	-50	21	-4	-89	-8	44	4	-30	-82	-91	73
1120	-53	-99	55	-20	-6	-141	-10	-9	24	38	-20	-7	-31	-33	-8	-32	33	-34	13	-21	-22	12	-22	-56	91	73	38	-24	2	1	9	-2	41	-100	-64	-16	30	-46	-34	33	-7	-81	4	43	27	-35	-81	-84	58
1121	-48	-111	65	-16	-7	-158	-42	-5	22	50	-32	-10	-30	-28	-28	-29	28	-26	16	-17	-10	7	-3	-36	79	83	39	-26	-38	21	-14	-6	35	-89	-64	-35	19	-47	-36	40	-2	-63	3	55	53	-57	-76	-67	47
1122	-40	-88	84	29	8	-168	-53	-2	20	59	-12	-1	-32	-29	-39	-21	7	-12	22	-6	6	11	23	-34	69	51	56	-37	-37	57	-15	-14	20	-56	-44	-24	1	-47	-35	50	7	-38	-15	63	98	-44	-62	-59	53
1123	-17	-84	86	37	8	-159	-46	0	14	63	2	-12	-40	-27	-47	3	0	4	29	1	12	12	-2	-36	72	-1	70	-43	-36	79	-24	-27	27	-47	-25	-11	7	-45	-25	80	31	-33	-32	55	107	-40	-46	-48	62
1124	-23	-91	105	53	5	-131	-25	-8	14	67	18	-14	-56	-27	-51	19	-4	15	35	-9	0	19	-21	-37	75	-40	67	-42	-49	78	-13	-25	46	-8	1	2	9	-40	-19	80	48	-35	-41	37	91	-28	-30	-26	65
1125	-32	-96	126	46	-20	-95	-17	1	13	68	31	-21	-64	-17	-49	38	-6	12	27	-21	-2	21	-32	-8	54	-30	33	-47	-48	77	-8	-36	66	23	29	0	47	-38	-9	121	52	-42	-27	26	52	-23	-27	-9	63
1126	-41	-91	123	34	-44	-68	-15	10	9	64	41	-23	-62	-19	-35	52	-7	5	16	-37	-6	22	-23	12	34	-7	5	-42	-37	90	-12	-49	95	61	60	-10	79	-36	-15	60	52	-36	-14	21	-7	-15	-15	23	68
1127	-50	-78	119	29	-36	-52	-38	11	4	54	48	-28	-53	-17	-28	57	-8	-17	15	-29	-4	22	5	15	12	35	-1	-43	-21	124	-25	-40	110	74	81	1	100	-44	-19	50	40	-40	6	33	-44	-7	-33	38	65
1128	-53	-75	88	-4	-29	-51	-79	14	-4	44	50	-23	-37	-13	-21	63	-3	-37	8	-28	-1	20	18	-1	11	41	22	-46	-35	75	-37	-23	109	78	72	11	83	-49	-34	32	32	-49	27	60	-58	-5	-43	35	77
1129	-49	-70	52	-33	-20	-66	-113	13	-6	37	57	-16	-25	-4	-6	60	-7	-49	23	-15	0	25	40	-26	27	75	48	-52	-59	27	-29	-10	80	81	62	12	46	-54	-42	55	36	-49	10	74	-53	-4	-58	12	82
1130	-35	-77	16	-66	-34	-76	-113	19	-7	45	65	-22	-20	2	7	63	4	-43	35	-1	4	29	34	-15	39	75	85	-53	-82	-14	-23	3	64	65	27	-4	30	-53	-41	92	36	-50	4	61	-39	-27	-65	-19	84
1131	-28	-69	-19	-49	-60	-87	-101	17	-9	54	58	-23	-29	-7	0	50	1	-20	39	20	-2	23	29	-1	48	90	99	-64	-74	-24	-8	9	93	52	-12	-38	8	-66	-26	99	32	-53	-2	24	-17	-53	-76	-43	77
1132	-15	-66	-31	-46	-68	-89	-98	21	-14	47	44	-27	-40	-17	-11	34	-7	0	25	19	10	16	22	13	52	66	83	-71	-50	49	-1	15	102	34	-56	-56	22	-69	-6	97	34	-66	13	-13	24	-58	-64	-59	68
1133	-2	-52	-41	-21	-55	-100	-100	16	0	35	33	-27	-40	-36	-19	26	-17	22	11	-2	10	10	41	1	51	31	52	-63	-25	81	-1	18	113	12	-89	-59	23	-60	10	99	30	-73	36	-53	31	-63	-53	-68	72
1134	14	-69	-10	-35	-35	-101	-104	11	10	20	23	-39	-40	-42	-24	34	-19	46	5	-17	9	16	59	-12	56	-1	28	-54	-11	105	-9	17	107	-20	-107	-40	23	-44	25	88	38	-82	44	-71	33	-68	-44	-69	68
1135	18	-59	14	-47	-3	-100	-107	9	4	9	8	-45	-26	-32	-14	37	-10	46	9	-36	8	10	74	-14	40	-9	22	-45	14	52	-5	24	97	-50	-116	-9	11	-39	25	91	47	-75	46	-62	3	-62	-43	-74	72
1136	15	-57	36	-57	-4	-110	-93	21	-12	-1	-1	-42	-11	-16	-1	33	-4	26	14	-29	9	-5	95	24	30	-9	21	-46	67	-1	3	14	96	-60	-101	-3	12	-58	27	81	63	-65	42	-43	-23	-56	-65	-82	82
1137	20	-48	48	-89	-17	-115	-57	34	-30	-14	-18	-41	-8	-11	0	43	-3	-7	17	-20	12	-11	100	65	21	23	18	-54	57	-41	1	10	90	-62	-84	-5	15	-76	22	48	56	-52	30	-12	-35	-54	-68	-84	97
1138	14	-43	40	-64	-40	-112	-11	35	-44	-17	-31	-30	-11	-7	-2	31	2	-4	8	-12	11	-19	64	88	42	61	-2	-70	9	-46	6	0	85	-43	-63	-26	26	-104	29	56	33	-48	29	25	-20	-31	-76	-71	95
1139	20	-40	31	-67	-42	-92	20	21	-37	-22	-30	-19	-15	0	8	46	0	28	-6	-13	9	-24	4	87	55	78	-31	-73	-43	-16	12	-11	87	-31	-37	-26	49	-106	28	69	30	-34	34	66	-2	-18	-78	-52	85
1140	22	-51	30	-23	-46	-65	33	-12	-26	-27	-18	-20	-24	-3	3	48	3	77	-21	1	0	-24	-39	42	62	64	-60	-71	-49	18	19	-25	94	1	-16	-44	71	-90	18	139	29	-23	46	75	12	-4	-63	-16	80
1141	17	-67	28	-8	-14	-29	18	-44	-16	-33	-14	-37	-25	14	-6	55	14	94	-31	14	-13	-20	-55	3	57	37	-69	-68	1	10	14	-38	108	-3	-12	-30	89	-77	20	138	27	-28	55	58	22	-3	-61	25	85
1142	6	-82	25	12	23	-3	-10	-56	-14	-41	-22	-45	-24	39	-20	53	8	63	-36	4	-22	-15	-6	-42	43	-1	-59	-76	21	22	6	-41	129	-11	-13	-14	93	-69	8	163	23	-30	60	35	27	-30	-64	54	98
1143	-1	-79	3	32	54	9	-31	-39	5	-47	-10	-40	-15	53	-28	49	3	-1	-34	0	-26	-12	33	-21	52	-12	-33	-83	24	25	-3	-36	152	-39	-23	-5	86	-63	7	138	29	-34	50	16	27	-45	-67	60	123
1144	4	-91	-20	18	58	13	-22	-15	6	-40	-1	-38	-8	54	-29	53	1	-48	-34	-12	-37	-12	50	15	74	0	0	-76	-23	31	-14	-24	149	-59	-36	-1	85	-60	5	141	25	-41	60	6	16	-68	-71	51	129
1145	13	-99	-41	9	51	9	-14	2	-2	-29	-3	-18	-19	44	-23	41	8	-57	-46	-12	-42	-11	47	45	102	13	12	-75	-31	0	-18	-9	136	-64	-54	8	80	-77	5	103	27	-58	83	-9	2	-72	-79	41	125
1146	32	-111	-71	-1	47	-8	-12	16	-12	-26	-10	-1	-37	37	-7	43	14	-52	-62	-8	-36	-24	20	49	109	24	4	-65	-12	20	-14	0	102	-58	-75	20	69	-92	16	68	28	-71	78	-37	-5	-72	-72	37	115
1147	52	-97	-80	-34	23	-36	-18	11	-25	-15	-27	16	-49	24	3	52	20	-18	-72	5	-22	-31	4	79	108	53	-14	-62	15	-12	-9	-1	75	-65	-92	14	59	-103	15	77	35	-69	50	-74	-5	-74	-65	36	98
1148	69	-70	-88	-35	9	-44	-32	4	-23	-6	-40	10	-50	13	5	63	28	13	-74	17	-11	-32	1	68	85	81	-30	-61	28	26	-3	11	153	-80	-118	15	50	-107	20	83	47	-71	14	-103	15	-87	-34	38	75
1149	77	-38	-80	-13	-6	-45	-47	-2	-27	-5	-50	6	-37	6	2	83	33	45	-76	24	-1	-30	24	106	58	78	-25	-63	14	-12	7	12	151	-62	-136	13	45	-104	13	92	55	-79	-2	-105	32	-93	-12	28	82
1150	83	-38	-58	0	-24	-36	-55	-7	-22	-17	-54	-9	-18	1	-2	82	34	47	-62	27	16	-22	57	82	31	107	-3	-68	-10	-5	18	-2	142	-42	-138	10	48	-98	4	104	61	-88	3	-91	31	-89	7	15	86
1151	80	-72	-16	26	-26	-26	-48	-21	-24	-37	-64	-17	-7	-3	-19	100	52	38	-48	27	25	-16	83	36	17	118	40	-75	-29	30	26	-19	77	-22	-132	7	58	-95	4	107	53	-90	2	-63	13	-73	4	19	90
1152	70	-120	28	23	-17	-16	-35	-33	-21	-45	-62	-15	-12	0	-37	91	65	5	-28	16	31	-24	80	-4	-1	118	54	-81	-24	-9	30	-31	45	-26	-116	-3	61	-97	15	92	53	-88	-1	-26	-8	-64	-8	25	75
1153	63	-154	53	36	0	-8	-29	-25	-14	-47	-54	-5	-10	-3	-50	84	74	-18	-25	-9	46	-38	84	-12	-24	77	38	-77	-11	-4	29	-24	62	-32	-92	2	72	-95	30	76	33	-78	-13	3	-30	-48	-17	36	67
1154	65	-173	57	-1	15	-5	-18	-12	-8	-30	-39	3	-9	-2	-52	67	74	-22	-22	-26	54	-48	88	6	-23	54	1	-69	31	0	29	-25	83	-34	-61	6	81	-95	42	124	22	-73	-15	9	-42	-41	-29	43	61
1155	60	-129	40	-34	25	5	-21	3	-14	-20	-40	5	-5	4	-43	62	76	-19	-11	-38	48	-54	112	17	-3	65	-26	-59	19	4	22	-25	92	-42	-39	11	66	-92	31	109	-11	-75	-3	2	-27	-41	-37	46	53
1156	42	-91	11	-53	27	-6	-30	12	-27	-30	-33	8	6	12	-21	68	67	-14	-12	-32	34	-59	92	-1	35	86	-27	-67	14	39	25	-28	95	-8	-21	9	25	-102	12	111	-9	-75	6	5	3	-31	-54	28	53
1157	29	-71	-31	-46	25	-28	-34	25	-34	-65	-23	-8	21	20	5	79	68	-28	-16	-6	21	-55	79	-19	71	127	13	-67	-16	21	21	-31	94	21	-20	1	1	-105	-18	85	-5	-66	14	16	41	-23	-49	-4	72
1158	10	-60	-67	-6	19	-57	-38	17	-32	-94	-8	-16	27	16	16	83	71	-26	-22	29	1	-48	37	-34	73	145	74	-58	-34	8	20	-25	81	34	-26	-2	-9	-115	-41	97	4	-64	19	18	55	-10	-28	-26	107
1159	-3	-44	-82	14	19	-63	-46	5	-23	-97	-2	-23	15	9	15	73	67	-28	-29	55	2	-39	32	-16	77	162	107	-53	-28	4	19	-15	79	15	-50	17	4	-114	-43	116	17	-80	3	13	67	0	-24	-37	118
1160	0	-22	-84	21	17	-59	-64	2	-6	-74	0	-8	9	14	15	78	65	-20	-33	59	13	-48	45	18	56	142	88	-46	-24	78	27	2	82	-27	-75	42	37	-105	-58	127	22	-94	-8	23	48	-3	-15	-28	107
1161	10	2	-64	29	5	-50	-74	-11	16	-38	2	4	1	17	8	86	62	-6	-30	58	16	-60	57	32	45	84	24	-62	-16	111	30	-2	103	-55	-97	48	61	-84	-49	103	36	-92	-26	21	31	-8	-19	-3	76
1162	10	-3	-41	36	8	-38	-94	-22	27	-9	5	6	6	31	2	94	71	8	-32	43	15	-63	83	14	22	37	-33	-72	27	96	22	-8	138	-86	-122	55	76	-74	-31	90	53	-88	-31	31	2	-3	-8	16	47
1163	0	-13	-24	60	9	-41	-102	-39	31	3	15	1	15	44	-5	78	67	10	-32	27	10	-55	105	6	-1	-15	-64	-85	51	-25	21	-23	138	-94	-131	45	82	-82	-20	112	70	-67	-33	49	-13	-3	-13	21	39
1164	-2	-14	-16	7	1	-39	-95	-50	34	-10	24	-17	26	55	-13	43	61	1	-28	19	15	-32	136	-5	-17	-35	-37	-80	45	-65	15	-42	101	-66	-124	42	77	-76	-19	112	77	-57	-29	47	-26	19	-23	15	42
1165	2	-24	-1	-8	-19	-27	-82	-54	27	-26	22	-31	29	54	-26	26	51	-15	-13	11	8	-9	141	-22	-28	-26	10	-76	-9	-102	15	-36	47	-34	-112	12	56	-79	-19	107	72	-53	-22	36	-27	35	-35	8	44
1166	2	-47	18	-55	-19	-5	-73	-40	17	-42	5	-36	30	54	-28	13	47	-20	7	11	1	-4	126	-9	-27	-9	49	-76	-65	-33	26	-14	44	16	-99	1	15	-82	-17	88	60	-65	14	23	-16	47	-51	-16	39
1167	-3	-58	22	-51	-8	21	-68	-25	10	-56	-6	-30	41	50	-15	31	50	-19	17	7	-2	-14	79	-2	-36	3	46	-78	-61	11	36	6	62	47	-80	0	-21	-82	-24	74	65	-80	29	23	-7	40	-33	-33	47
1168	-15	-70	16	-42	12	39	-59	-25	5	-64	-2	-37	51	39	-11	44	50	0	31	21	9	-16	41	-13	-26	19	18	-86	-40	130	46	19	51	49	-63	12	-41	-80	-28	101	72	-90	28	40	6	3	-19	-35	63
1169	-23	-68	18	-44	22	58	-66	-42	-6	-58	-11	-46	57	34	-4	48	51	24	27	22	31	-19	18	-41	-21	-6	-21	-91	13	91	47	26	39	33	-48	34	-55	-79	-44	81	68	-98	17	47	9	-60	-5	-13	66
1170	-28	-63	12	-43	46	56	-77	-61	-4	-47	-7	-50	60	22	2	38	41	39	23	16	44	-20	10	-81	-16	-3	-58	-103	17	55	48	37	1	30	-38	64	-45	-81	-47	73	64	-109	-4	53	12	-82	-4	11	62
1171	-12	-60	-2	-62	44	53	-79	-58	7	-40	4	-58	66	13	9	34	38	40	20	5	44	-16	41	-74	-4	-12	-58	-90	34	-32	31	35	52	14	-24	72	-25	-65	-58	75	44	-120	-4	47	8	-86	-19	33	54
1172	-2	-64	-20	-56	50	57	-48	-54	17	-37	12	-68	69	0	7	25	46	41	20	-5	27	-17	49	-42	-5	-10	-34	-87	32	-27	6	30	53	4	-21	73	-3	-67	-62	51	27	-120	-17	43	5	-54	-33	44	41
1173	-2	-71	-41	-78	24	60	-11	-41	21	-41	17	-73	73	13	15	7	49	46	20	-12	19	-22	31	-3	-12	3	-2	-84	18	40	-18	30	64	-5	-40	45	23	-60	-62	55	24	-118	-27	47	4	-34	-53	35	39
1174	-1	-77	-63	-65	16	45	16	-36	21	-44	13	-65	76	19	23	4	42	49	21	-16	21	-30	8	23	-27	2	16	-84	35	44	-33	29	29	-27	-58	22	41	-54	-59	59	31	-102	-25	49	1	-5	-56	19	44
1175	17	-85	-70	-66	0	18	11	-46	21	-44	2	-61	72	30	32	5	35	57	26	-1	21	-24	19	21	-36	33	10	-76	38	53	-40	22	5	-47	-83	4	39	-43	-59	57	32	-93	-27	35	15	7	-47	7	32
1176	22	-89	-67	-59	-5	7	-19	-63	17	-43	-18	-58	60	35	20	9	36	75	20	3	10	-18	39	-5	-31	17	-18	-65	40	81	-36	31	20	-60	-105	1	21	-39	-44	58	22	-94	-6	14	13	21	-51	28	17
1177	38	-88	-47	-28	-9	11	-53	-71	23	-41	-19	-49	44	41	-6	16	33	72	17	4	-8	-1	51	-18	-32	-25	-63	-53	47	72	-23	18	28	-49	-110	8	17	-26	-41	47	5	-86	16	-21	21	27	-35	48	10
1178	44	-94	-35	-28	-23	24	-65	-54	34	-48	-11	-54	42	46	-22	16	34	66	16	-12	-6	11	30	-21	-30	-67	-81	-36	50	51	-14	4	36	-29	-89	15	10	-12	-34	29	3	-73	42	-46	10	34	-14	76	13
1179	42	-96	-5	-24	-15	27	-61	-41	44	-53	3	-51	31	54	-36	11	37	54	25	-16	-16	19	-21	-17	-32	-70	-63	-34	63	28	-24	1	39	-38	-63	36	13	1	-17	34	-1	-58	49	-52	6	45	2	91	44
1180	28	-106	-1	-20	-8	24	-64	-18	38	-71	2	-52	28	68	-37	5	42	41	33	-21	-16	12	-44	-14	-37	-21	-15	-28	26	-5	-35	3	62	-42	-40	57	2	2	4	19	11	-55	53	-31	6	50	10	84	60
1181	3	-98	7	16	-9	7	-73	5	16	-84	-3	-44	18	73	-34	3	43	46	37	-19	-16	1	-39	19	-35	16	39	-21	6	21	-38	1	82	-51	-21	71	-14	-25	21	33	28	-59	35	-8	1	55	6	58	80
1182	-12	-89	4	61	-10	-4	-94	18	6	-85	-7	-39	11	75	-26	0	43	49	45	-14	-8	2	-12	-7	-32	35	74	-11	-14	102	-26	-10	110	-48	-12	75	-10	-43	21	44	28	-66	36	-2	-2	41	0	29	77
1183	-33	-84	21	91	-26	7	-114	22	2	-70	-12	-24	8	84	-19	3	38	64	48	-22	2	3	4	5	-36	-4	85	3	-19	79	2	-3	160	-55	-1	51	-2	-63	10	55	22	-73	38	-6	11	14	-7	12	58
1184	-44	-84	32	96	-24	24	-128	20	8	-44	-2	1	11	102	2	-6	26	56	47	-23	16	-4	-11	8	-45	-32	61	7	-16	123	29	-2	136	-73	4	39	5	-62	17	42	2	-75	24	0	24	-1	-16	4	42
1185	-47	-96	31	93	-34	37	-127	21	13	-26	8	12	11	116	14	4	22	52	38	-15	10	-6	5	34	-57	-32	32	16	-25	44	45	8	109	-87	6	15	10	-56	10	66	6	-77	6	3	30	-18	-24	10	32
1186	-45	-117	34	96	-18	36	-102	18	24	-16	21	8	2	123	19	3	22	61	40	5	-2	-2	9	38	-66	1	15	18	-39	0	51	18	50	-93	9	14	8	-54	16	34	8	-80	-7	4	36	-32	-21	12	26
1187	-45	-119	23	87	-15	37	-77	21	34	-17	28	-1	-5	128	17	4	20	74	36	21	-9	5	22	22	-76	63	20	22	-19	-23	58	19	25	-82	2	1	4	-47	-6	5	29	-92	-9	1	23	-34	-39	10	25
1188	-46	-114	16	69	-11	37	-55	22	49	-27	40	-2	6	128	16	6	7	85	36	26	-10	18	8	21	-61	107	33	17	-1	23	68	20	49	-88	11	-2	6	-40	-38	30	39	-90	2	-8	17	-22	-35	-2	26
1189	-40	-104	6	20	-28	48	-49	30	59	-24	35	-7	16	128	7	16	-1	87	41	25	-4	29	-25	37	-46	101	53	19	18	96	57	28	80	-111	-13	-16	5	-35	-70	19	42	-96	12	-27	10	-10	-35	-18	35
1190	-33	-87	3	-13	-24	56	-64	24	55	-19	22	-2	29	126	-5	29	-15	80	43	15	-7	41	-41	26	-16	47	66	8	32	105	46	20	78	-116	-33	0	-19	-42	-95	14	34	-103	37	-31	12	0	-26	-31	29
1191	-6	-62	-9	-37	-22	46	-88	18	42	-21	13	6	36	126	-12	33	-30	66	49	-3	-2	37	-30	25	-1	-20	74	7	45	72	45	6	57	-120	-61	24	-27	-54	-102	0	49	-106	44	-17	22	-5	-26	-49	35
1192	21	-61	-13	-71	-23	21	-116	-3	35	-30	11	-3	40	111	-24	17	-40	49	57	-18	-1	27	-12	-16	7	-58	81	11	39	51	43	-5	29	-93	-70	47	-22	-59	-89	-1	58	-110	29	11	12	18	-34	-51	37
1193	32	-64	-8	-85	-29	0	-132	-22	27	-41	7	-15	23	109	-32	1	-53	47	73	-15	-5	23	12	-19	17	-55	77	22	27	80	33	-18	21	-68	-74	58	-11	-61	-56	25	65	-111	12	32	2	21	-26	-52	28
1194	16	-74	6	-84	-48	-14	-162	-19	12	-41	0	-19	12	120	-31	-10	-50	33	74	-14	-15	7	8	-16	-3	-20	62	30	10	56	14	-23	41	-37	-69	39	4	-70	-28	38	45	-120	-7	45	-8	31	-16	-36	33
1195	-6	-96	9	-56	-47	-23	-177	-2	0	-36	0	-12	6	139	-18	-15	-50	24	74	-2	-34	5	26	-17	-17	-16	27	24	14	67	1	-22	55	-3	-48	32	8	-82	-19	37	11	-113	-32	40	-8	33	8	-33	41
1196	-23	-97	11	-39	-57	-17	-171	15	-12	-26	-9	-14	6	151	-20	-11	-28	20	73	6	-41	-3	20	-9	-25	-8	8	25	23	42	-7	-11	72	-10	-27	8	9	-86	-18	9	-18	-101	-49	18	-21	25	31	-18	65
1197	-37	-87	17	-8	-51	-14	-150	13	-26	-15	-22	-11	6	155	-19	-30	-28	27	72	-3	-52	-4	10	-13	-29	-9	-3	14	66	42	3	1	104	-16	-10	4	1	-102	-20	25	-54	-94	-55	-4	-37	24	49	-1	79
1198	-37	-37	11	11	-55	-1	-144	8	-27	-18	-30	-9	16	155	-6	-52	-29	47	70	-5	-34	-5	7	4	-16	3	-3	9	79	52	22	10	130	-19	4	-3	5	-108	-33	33	-69	-101	-58	-19	-48	40	68	8	88
1199	-40	-7	-2	20	-45	1	-130	-6	-16	-14	-24	2	34	142	-1	-57	-34	59	71	-8	-35	3	-17	26	-23	16	6	6	74	26	40	0	167	-14	15	10	13	-99	-57	84	-74	-107	-51	-20	-55	68	86	19	90
1200	-45	-8	-25	41	-34	7	-111	-21	-21	-17	-32	1	41	137	1	-61	-41	66	79	-15	-26	12	4	6	-22	35	10	-7	52	25	51	-11	140	-25	10	38	27	-97	-77	84	-56	-116	-49	-15	-33	76	80	28	80
1201	-57	-35	-47	55	-13	9	-75	-27	-26	-30	-29	5	36	132	-4	-57	-38	59	76	-28	-27	1	7	-1	-20	42	-7	-34	8	11	57	-13	110	-28	5	80	37	-88	-94	113	-26	-108	-31	3	-21	85	48	30	102
1202	-64	-58	-53	80	-3	12	-38	-35	-21	-54	-26	6	24	113	-2	-51	-32	48	70	-36	-30	-8	15	-11	-6	15	-47	-51	19	35	63	-14	57	-28	-3	108	47	-84	-114	111	-1	-92	-37	4	-20	72	12	33	104
1203	-52	-81	-41	62	-8	32	-6	-37	-13	-73	-30	-13	8	84	3	-40	-11	55	63	-34	-36	-7	-2	20	29	6	-74	-49	13	18	63	-1	35	-20	-11	104	54	-69	-121	111	13	-94	-31	-15	-29	59	-32	47	99
1204	-38	-74	1	43	-9	49	-1	-44	-7	-70	-31	-14	-5	64	11	-25	5	46	51	-17	-37	-2	0	28	63	-5	-80	-55	35	70	64	24	33	-36	-7	92	49	-61	-125	65	34	-94	-31	-48	-22	24	-70	62	75
1205	-20	-58	27	-6	-15	64	-12	-35	5	-64	-25	7	-12	65	16	-6	-5	33	38	-1	-21	1	7	32	80	19	-49	-48	72	93	71	29	62	-51	-3	68	32	-57	-114	25	60	-103	-28	-74	-2	14	-92	61	54
1206	-1	-43	43	-37	-32	59	-20	-30	11	-43	-12	28	-20	74	5	0	-9	17	27	12	-3	1	31	2	78	21	-9	-48	59	123	70	13	106	-58	18	24	11	-65	-104	-3	52	-99	-29	-65	14	7	-82	34	59
1207	10	-43	52	-28	-47	59	-31	-24	21	-26	-9	47	-21	85	-3	-6	-2	18	31	2	-2	3	68	-38	65	25	26	-42	50	134	62	11	133	-46	29	-12	-18	-72	-83	9	45	-102	-25	-44	20	19	-47	-5	56
1208	5	-47	45	-21	-46	49	-26	-30	23	-15	-1	58	-14	94	-12	-26	-2	18	24	-6	2	0	85	-30	46	-2	26	-49	19	91	52	16	133	-35	37	-23	-35	-73	-58	44	18	-105	-20	-9	18	22	-10	-48	51
1209	-4	-39	24	-23	-58	44	-20	-43	30	-15	6	44	1	102	-2	-26	1	8	17	-9	11	5	87	23	51	-1	1	-48	25	50	44	17	69	-14	37	-18	-30	-82	-33	87	26	-103	-27	-1	2	19	15	-76	45
1210	-7	-38	12	-18	-76	30	-5	-66	24	-23	11	13	13	102	3	-26	1	6	14	2	2	17	49	28	65	-15	-21	-45	18	43	34	10	16	-52	34	-17	-22	-92	-11	118	28	-89	-19	0	-26	12	45	-62	37
1211	-17	-53	5	-12	-87	16	-5	-84	17	-22	9	-19	21	94	14	-12	-5	-6	10	10	1	21	14	27	78	1	-22	-47	8	33	19	0	-11	-36	25	-4	-22	-98	-2	103	30	-82	-16	-8	-25	4	56	-41	37
1212	-32	-63	10	-18	-92	9	-8	-77	10	-20	2	-39	35	89	27	2	1	-16	7	8	-17	13	1	18	70	5	8	-41	38	86	2	0	-19	-32	26	20	-16	-95	-14	80	39	-77	-9	-8	-25	11	62	-19	45
1213	-49	-79	17	-45	-76	6	10	-57	10	-9	-1	-54	40	77	28	23	24	-18	8	3	-32	16	-2	-6	61	33	47	-37	28	99	-8	3	-17	-3	29	52	-13	-80	-25	59	29	-69	-4	-6	-1	14	43	-14	83
1214	-74	-92	18	-53	-63	12	18	-33	-1	1	-27	-56	53	73	18	28	48	-8	13	-8	-39	24	22	8	39	47	75	-38	16	50	-20	7	-21	15	34	81	-7	-70	-29	68	14	-78	24	1	2	26	24	-20	96
1215	-96	-90	9	-70	-49	22	23	-13	-3	6	-36	-33	58	73	-6	20	71	20	18	-13	-24	26	62	7	20	46	64	-43	-9	-7	-13	9	-23	13	40	76	-8	-73	-25	151	-20	-76	38	16	21	36	-3	-32	90
1216	-97	-97	-1	-50	-39	19	5	-3	7	-1	-37	-10	57	69	-21	9	82	39	28	-23	6	25	51	11	9	4	31	-56	-22	-53	-6	-1	-35	-9	38	55	0	-66	-29	96	-19	-63	47	22	35	45	-33	-41	60
1217	-79	-117	-10	-32	-30	29	-22	-4	16	-5	-26	-2	57	50	-35	-11	93	56	40	-33	37	20	0	4	2	27	-4	-72	-22	3	1	-10	-32	-45	36	25	3	-72	-27	71	-24	-46	41	20	41	32	-47	-24	32
1218	-53	-143	4	12	-4	38	-38	-6	20	-6	-14	-4	40	31	-36	-42	87	42	48	-30	58	15	-58	-5	24	14	-30	-88	-26	22	8	-27	15	-65	16	8	-6	-80	-11	6	4	-51	35	11	52	9	-41	-7	23
1219	-27	-163	21	18	13	41	-55	-6	7	-24	-1	-11	37	11	-23	-46	62	17	45	-29	74	2	-61	4	30	44	-25	-90	-29	99	6	-32	27	-86	6	-3	-20	-96	-31	-12	43	-56	26	-8	42	-5	-24	2	34
1220	-7	-170	40	7	17	43	-36	-8	-2	-43	7	-24	32	-5	-14	-33	37	-10	40	-18	67	-5	1	27	48	57	12	-76	0	109	3	-26	32	-62	13	-1	-14	-104	-45	33	74	-64	14	-34	12	-17	-12	1	41
1221	10	-164	52	-5	39	55	-20	-20	-21	-60	-5	-39	30	-2	5	-16	23	-22	19	-28	39	-9	49	45	53	62	61	-51	27	105	-7	-8	10	-55	20	29	-9	-103	-61	64	90	-77	6	-43	-10	-17	-7	10	45
1222	30	-147	59	9	45	69	5	-30	-36	-63	-23	-44	28	15	12	-11	32	-4	-3	-29	10	-13	76	46	55	72	85	-29	44	47	-7	7	-21	-57	38	55	7	-95	-63	30	86	-68	1	-30	-18	-17	-33	16	53
1223	49	-127	63	1	46	79	39	-26	-34	-58	-42	-59	38	45	17	-5	43	17	-10	-37	-4	-6	91	31	72	86	70	-4	20	16	-9	1	-31	-38	46	82	14	-84	-51	30	72	-55	-7	-13	-2	-12	-54	16	66
1224	47	-109	80	11	6	79	73	-21	-35	-39	-61	-72	31	64	0	-12	52	35	-2	-31	0	4	55	53	64	75	28	9	8	-6	-8	-5	-20	-48	43	53	18	-88	-28	-3	53	-29	-8	-11	19	-14	-65	17	78
1225	32	-99	81	-5	-17	77	91	-14	-24	-19	-69	-81	27	85	-4	-9	45	30	15	-32	10	14	9	44	61	44	-14	13	-6	17	-10	-9	-14	-20	32	41	21	-88	-14	-2	29	-14	5	-2	41	-23	-59	19	80
1226	20	-90	76	6	-29	67	92	-15	-23	-17	-68	-73	22	84	-10	-20	33	24	20	-30	8	21	-48	36	35	-18	-34	4	9	-3	2	0	33	-22	39	29	15	-96	-6	25	28	-14	23	-5	35	-18	-36	27	84
1227	27	-70	57	-9	-21	57	96	-25	-14	-21	-46	-62	12	75	2	-24	22	39	26	-17	-4	37	-53	4	31	-21	-20	-7	5	28	4	-7	36	-13	49	41	0	-85	9	45	20	-13	36	-15	15	-32	-23	26	81
1228	29	-67	42	-29	-5	47	85	-32	-17	-19	-40	-65	-9	57	14	-25	15	70	20	-9	-17	50	-31	4	21	-7	25	-26	-9	51	-3	-5	42	-35	58	46	-17	-80	17	59	18	-23	43	-29	11	-29	6	27	68
1229	15	-53	29	-16	-7	28	86	-32	-16	-25	-23	-59	-35	53	28	-17	10	96	10	5	-29	61	3	-5	17	11	43	-48	-11	69	-7	-1	29	-46	60	41	-26	-66	23	59	20	-29	34	-33	13	-34	5	16	50
1230	-9	-59	1	-24	-13	2	87	-22	-21	-26	-32	-73	-52	51	43	-1	20	89	6	17	-36	66	22	68	13	-10	36	-57	-42	54	-16	3	38	-42	52	39	-26	-59	11	50	11	-37	22	-16	29	-20	4	9	46
1231	-31	-70	-17	18	-4	-28	99	-25	-28	-17	-51	-83	-60	44	22	16	36	76	16	35	-33	60	6	40	3	-38	4	-54	-42	34	-19	13	54	-30	45	41	-28	-74	5	45	2	-46	14	6	36	-22	-9	23	53
1232	-45	-82	-37	26	-9	-28	107	-33	-33	0	-87	-88	-54	42	1	13	51	54	28	7	-16	47	-32	26	-7	-42	-36	-50	-65	50	-14	20	85	-1	35	30	-23	-95	0	43	-8	-53	24	31	38	-27	-30	31	63
1233	-47	-85	-39	27	-4	-15	95	-43	-29	17	-98	-81	-45	41	-18	6	43	41	31	-14	17	22	-43	-20	-13	-44	-62	-46	-67	35	-3	4	61	21	34	35	-26	-106	1	58	-15	-64	23	44	19	-40	-38	40	89
1234	-44	-87	-39	23	-13	13	68	-45	-14	27	-86	-80	-40	35	-17	5	28	39	27	-33	47	19	-13	-49	14	-27	-60	-51	-59	88	12	2	31	39	24	33	-14	-96	-2	67	3	-69	10	38	-1	-58	-39	28	106
1235	-59	-93	-26	15	-9	35	20	-39	-30	21	-91	-81	-35	32	-11	-9	14	34	13	-40	50	14	-1	-41	34	-18	-30	-48	-69	125	21	-3	47	36	6	54	-18	-108	-2	72	10	-91	-5	20	-12	-65	-42	3	122
1236	-66	-89	-17	5	-1	35	-11	-32	-41	-6	-79	-64	-40	24	16	-14	8	20	5	-28	39	16	7	-17	49	-6	-6	-53	-61	173	28	-1	59	22	-9	69	-20	-123	-1	58	34	-100	-22	0	5	-72	-43	-33	123
1237	-65	-86	-7	5	-5	19	-18	-27	-59	-46	-75	-52	-39	15	29	-7	22	22	5	-13	22	12	-15	2	40	-9	10	-41	-54	171	24	3	83	29	-8	69	-11	-125	-1	39	49	-96	-23	-23	12	-74	-49	-62	112
1238	-43	-76	15	-5	3	3	11	-43	-58	-80	-73	-45	-48	-2	35	10	43	33	3	-5	5	21	-19	-11	16	0	2	-42	-33	169	16	1	57	5	8	67	-9	-118	2	12	51	-73	5	-38	2	-66	-48	-60	108
1239	-7	-73	34	13	-2	-8	39	-52	-53	-104	-84	-38	-41	-6	25	15	59	42	-5	3	4	18	-45	-22	-14	16	-23	-38	-18	45	18	1	38	-13	16	58	-7	-103	3	4	43	-61	14	-37	-5	-41	-40	-51	89
1240	16	-80	46	-34	-15	-8	60	-54	-32	-113	-84	-25	-22	-14	25	9	61	33	-23	8	12	21	-40	-28	-34	46	-53	-34	-3	-8	32	-14	40	-50	37	46	-3	-83	-3	21	29	-55	24	-40	4	-7	-26	-25	84
1241	34	-105	55	-47	-31	-2	74	-46	-18	-108	-86	-25	-3	-18	19	19	57	21	-32	21	19	28	-43	3	-44	60	-60	-32	-18	-15	34	-36	45	-73	48	39	17	-84	5	28	19	-59	13	-56	9	10	5	-3	69
1242	37	-126	65	-85	-55	21	77	-30	-5	-87	-66	-20	11	-11	19	31	45	20	-42	28	22	32	-29	25	-30	78	-43	-32	-47	33	36	-37	65	-72	67	35	23	-86	1	49	10	-61	19	-76	25	16	20	14	48
1243	44	-123	58	-108	-38	39	72	-18	1	-63	-46	-21	22	4	25	47	21	24	-42	28	23	21	-10	15	-25	44	-26	-30	-56	85	32	-50	76	-41	86	73	30	-96	3	59	14	-58	25	-91	24	14	41	10	46
1244	58	-109	32	-121	-15	49	67	-26	11	-46	-25	-32	39	16	27	63	8	37	-46	17	20	4	20	-2	-17	20	-12	-25	-40	104	22	-56	66	-33	97	104	20	-99	8	80	2	-51	24	-82	8	7	49	1	54
1245	65	-74	3	-121	23	49	74	-56	18	-20	-15	-53	47	22	27	51	-3	45	-45	12	-5	-5	31	-27	-17	-13	-15	-24	-50	89	9	-62	53	-17	89	153	5	-94	7	105	-9	-71	18	-62	7	0	32	-1	59
1246	67	-59	-19	-124	44	52	77	-79	20	-15	-17	-73	50	30	23	47	-1	49	-49	1	-15	-12	44	-16	-6	0	-27	-33	-25	14	-4	-63	30	-27	69	170	-9	-86	18	90	-8	-86	3	-30	3	-4	-6	8	63
1247	62	-51	-36	-100	58	45	78	-77	14	-25	-28	-75	56	32	25	46	-7	43	-48	-4	-28	-11	20	-5	0	-1	-49	-45	-52	2	-8	-45	-21	-22	56	165	-15	-76	11	94	22	-101	-23	-5	-1	0	-48	15	64
1248	51	-65	-34	-115	45	53	69	-63	1	-47	-40	-69	60	23	18	47	-8	23	-38	-4	-25	-13	-17	15	20	33	-60	-56	10	7	-18	-35	-11	-36	39	128	-13	-59	3	60	28	-114	-38	2	-10	0	-87	30	61
1249	26	-84	-5	-71	43	61	50	-50	-7	-60	-57	-53	59	8	6	48	-13	21	-39	-17	-29	-6	-45	8	35	15	-60	-68	22	68	-28	-10	15	-26	22	88	-2	-56	-4	31	18	-100	-36	-1	-12	-14	-94	32	54
1250	3	-91	33	-40	40	66	31	-41	-15	-76	-55	-47	60	-5	16	32	-17	9	-44	-39	-20	-1	-38	22	35	-18	-55	-66	33	150	-31	-10	42	-40	11	54	18	-52	-1	13	14	-82	-20	-13	-6	-21	-90	28	54
1251	-14	-88	50	28	37	81	31	-42	-8	-80	-38	-53	60	-13	28	49	-16	12	-54	-40	-28	-3	3	31	27	-45	-37	-60	20	98	-30	-15	60	-38	10	39	53	-48	8	38	17	-58	-13	-36	0	-34	-64	18	67
1252	-19	-69	65	61	36	96	41	-52	-10	-71	-29	-56	57	-14	35	57	2	14	-49	-20	-40	-2	39	37	25	-43	-18	-58	-37	131	-23	-25	30	-41	15	42	79	-53	32	46	34	-54	-11	-76	18	-38	-44	5	79
1253	-19	-41	47	62	34	122	48	-51	-17	-69	-30	-62	64	-4	22	90	14	9	-42	-11	-48	-18	45	37	8	-18	-7	-60	-33	66	-17	-24	17	-29	8	60	81	-76	53	76	42	-65	-6	-88	37	-48	-43	-7	81
1254	-21	0	22	21	17	120	62	-38	-5	-66	-21	-59	71	-7	13	87	8	-9	-27	-12	-38	-20	29	-1	11	1	-2	-60	-34	28	-4	-13	19	-5	13	72	75	-85	60	82	26	-64	-4	-106	54	-43	-23	-20	89
1255	-14	11	-2	-36	-15	115	99	-17	2	-63	-20	-71	73	-20	0	95	6	-20	-13	-4	-22	-8	-21	-43	10	41	4	-53	-28	19	-5	-3	21	-27	-1	59	49	-77	61	93	5	-68	5	-93	53	-36	-21	-21	79
1256	1	51	-14	-71	-15	85	131	-1	5	-45	-31	-68	62	-27	-3	100	-9	-22	-6	-1	-14	5	-54	-83	15	23	2	-51	-16	4	-4	11	37	-24	-12	67	42	-65	71	80	-22	-76	7	-84	45	-27	-22	-7	73
1257	20	86	-9	-101	-20	51	147	7	-18	-25	-66	-58	48	-19	-1	110	-4	-21	-10	9	5	18	-73	-69	5	27	-15	-51	6	20	-1	2	38	-34	-22	57	33	-77	65	78	-28	-78	1	-64	33	-20	-27	-2	62
1258	44	98	10	-108	-8	8	137	0	-36	-10	-82	-57	46	-6	0	111	3	-36	-8	12	11	19	-61	-34	-6	15	-31	-35	17	48	1	-10	30	-2	-18	60	50	-98	59	68	-42	-73	6	-65	17	6	-21	11	55
1259	59	69	36	-90	-14	-13	107	-13	-48	-7	-89	-63	37	7	2	87	14	-47	-5	10	23	30	-18	5	9	-4	-42	-25	24	19	-9	-17	23	24	-6	62	58	-123	47	74	-51	-61	-4	-75	23	15	-8	20	35
1260	67	17	52	-57	-12	-12	73	-24	-43	-23	-72	-58	33	24	18	60	16	-49	-1	7	24	34	10	1	17	-22	-37	-18	8	60	-10	-8	14	24	14	72	56	-121	41	49	-39	-59	6	-72	17	30	-12	21	24
1261	67	-22	50	-37	-10	-5	43	-29	-28	-41	-37	-44	29	30	40	48	6	-47	9	8	20	35	21	-7	23	-50	-29	-17	-9	28	-9	2	-4	59	39	74	57	-109	39	54	-22	-60	5	-50	16	43	-29	4	21
1262	72	-43	42	-56	-22	-1	27	-24	-14	-56	-8	-45	28	30	59	64	5	-18	20	17	6	37	7	-23	11	-54	-15	-17	-45	41	-6	17	25	42	51	55	53	-90	53	49	-6	-68	3	-10	-7	26	-58	-7	23
1263	65	-59	46	-57	-5	-2	16	-20	1	-58	2	-48	29	25	56	77	12	-12	21	29	-16	33	-26	-29	-1	-62	-14	-25	-71	64	5	11	30	34	50	44	55	-87	67	52	3	-80	24	28	-22	17	-84	-25	25
1264	12	-56	-37	-31	14	-87	-2	-31	8	-41	14	-64	10	31	30	34	-62	-18	0	-20	-58	6	-40	-1	28	67	19	-4	-42	96	-21	-41	-26	-10	-19	40	-49	-73	18	63	-45	-81	-19	-46	-21	-13	7	-7	26
1265	22	-50	-22	-43	26	-89	20	-16	17	-38	25	-72	-6	25	19	34	-55	-9	2	-3	-59	-14	-13	-40	30	86	14	4	-49	43	-29	-37	-29	-9	-39	60	-48	-66	34	43	-105	-79	9	-44	-6	-27	11	4	10
1266	35	-64	-17	-39	32	-73	42	10	29	-31	31	-52	-14	17	-3	31	-44	9	-1	2	-60	-33	43	-56	8	89	23	10	-37	71	-34	-29	-39	-33	-41	74	-46	-59	45	47	-106	-76	35	-47	1	-39	20	21	7
1267	45	-91	-24	-39	25	-69	48	28	46	-25	36	-24	-14	7	-14	4	-42	33	14	16	-52	-43	69	-10	-9	65	30	15	-12	87	-34	-37	-30	-24	-16	70	-32	-58	37	53	-54	-66	37	-40	3	-46	24	6	6
1268	69	-135	-31	-9	16	-51	27	31	50	-32	33	4	-9	4	-12	-15	-33	52	36	29	-47	-40	55	33	-2	19	46	15	0	108	-44	-32	-1	-61	5	67	-34	-53	35	70	-17	-73	17	-21	-4	-42	22	-11	7
1269	74	-140	-20	-5	8	-48	11	8	44	-27	33	21	-7	4	-5	-41	-31	69	60	36	-44	-36	12	60	16	6	47	13	-9	108	-58	-20	43	-52	14	48	-41	-73	34	87	14	-86	-3	4	-18	-43	18	-38	0
1270	79	-134	-5	18	8	-51	9	-21	28	-29	27	18	1	4	10	-53	-24	56	80	34	-38	-31	7	109	29	13	42	-2	-10	67	-68	-9	65	-41	6	44	-40	-94	38	86	36	-124	-21	18	-19	-26	19	-66	0
1271	78	-114	14	7	12	-47	48	-50	19	-20	27	-16	4	6	20	-63	-14	57	84	29	-41	-19	28	86	36	42	38	-9	9	96	-69	-12	69	-4	-5	44	-29	-116	38	68	36	-129	-35	25	-35	-39	25	-67	21
1272	66	-115	31	-12	11	-30	82	-67	17	1	21	-53	0	-2	19	-49	-5	59	86	38	-48	5	39	84	30	72	36	-6	16	27	-63	-15	46	16	-20	52	-28	-129	43	25	14	-131	-21	-8	-38	-31	32	-63	28
1273	43	-126	31	-42	19	-6	83	-59	15	3	24	-64	-8	7	1	-25	9	57	78	26	-57	25	19	35	1	79	26	8	18	25	-57	-26	9	14	-23	69	-37	-122	43	38	-13	-116	-21	-14	-35	-36	26	-46	38
1274	33	-138	20	-53	23	12	50	-44	32	-9	32	-63	-21	14	-6	-2	17	46	77	6	-59	37	-13	4	-24	90	8	17	-1	-21	-42	-34	-3	1	-21	73	-48	-111	43	63	-26	-102	-23	-33	-27	-19	22	-45	42
1275	36	-143	2	-62	24	7	12	-34	43	-29	39	-60	-15	26	-16	11	18	39	79	-1	-50	48	-28	-21	-45	106	-2	26	-21	1	-27	-37	11	-4	-17	66	-54	-84	47	106	-54	-94	-27	-27	-26	-17	38	-16	37
1276	34	-126	0	-31	31	-9	-17	-35	36	-43	26	-61	-7	31	-18	-1	10	50	78	-4	-39	45	-35	-15	-46	131	-13	24	-16	58	-16	-28	70	4	-11	70	-38	-83	54	115	-72	-93	-30	-9	-17	-8	30	-5	33
1277	38	-91	2	-19	38	-30	-16	-29	14	-50	0	-48	17	38	-15	-35	-9	59	71	13	-28	27	-18	48	-42	137	-20	-1	33	89	-11	-18	89	7	-9	78	-17	-103	51	121	-89	-97	-35	16	-7	-2	45	-2	41
1278	36	-57	12	-14	35	-42	-1	-22	8	-50	-11	-34	20	43	-4	-53	-27	66	63	24	-22	10	2	114	-38	125	-10	-24	38	90	-13	-17	80	2	2	71	-3	-112	51	86	-100	-94	-23	37	0	18	46	-9	61
1279	28	-62	23	5	41	-27	11	-13	8	-43	-13	-18	15	35	-7	-54	-28	85	42	38	-33	-13	24	117	-39	105	16	-47	37	86	-16	-7	45	-11	18	68	6	-120	58	72	-96	-102	-15	44	23	28	46	-21	91
1280	6	-91	20	-2	44	-8	-1	-6	16	-32	-3	5	11	30	5	-52	-30	78	10	27	-48	-25	36	73	-53	96	43	-38	29	102	-25	-9	20	-8	37	57	-14	-110	63	49	-78	-90	-4	68	21	31	23	-39	108
1281	-19	-125	18	-31	44	-3	-21	3	24	-22	6	12	21	28	10	-48	-37	69	-16	21	-56	-30	25	14	-59	59	52	-27	20	91	-16	-13	16	11	53	55	-26	-106	47	84	-46	-72	-6	73	13	32	3	-40	126
1282	-38	-153	17	-68	26	-14	-28	-2	30	-1	16	4	33	40	0	-45	-27	73	-25	15	-70	-25	23	-13	-68	46	50	-5	6	85	-18	-15	19	14	52	35	-61	-92	20	112	-12	-69	-30	65	-13	29	-1	-20	123
1283	-45	-154	34	-108	11	-20	-7	-13	27	11	14	-7	49	44	-11	-38	-17	84	-30	12	-79	-15	20	-4	-72	30	30	10	-7	85	-10	-7	58	28	39	24	-89	-89	2	135	18	-79	-43	63	-17	19	-16	1	119
1284	-35	-147	43	-92	-4	-29	36	-15	33	0	28	-15	63	64	-23	-53	-2	95	-46	5	-69	-16	49	27	-54	38	12	17	-19	61	-1	12	57	28	23	10	-92	-74	-6	115	39	-94	-29	67	7	6	-12	6	120
1285	-11	-136	47	-76	-25	-10	86	-12	29	-22	25	-31	68	72	-42	-62	11	88	-54	7	-62	-10	60	20	-24	88	7	27	2	40	5	18	43	12	21	-13	-71	-63	6	75	54	-105	-26	72	30	-9	-7	-1	112
1286	6	-143	30	-41	-32	13	110	4	12	-41	1	-48	63	72	-52	-80	12	57	-66	3	-49	-14	42	15	2	138	10	36	7	13	-1	21	12	-2	14	-24	-26	-73	28	60	46	-111	-25	81	42	-15	-22	-3	103
1287	7	-147	5	-41	-27	31	97	12	-4	-43	-15	-48	51	64	-62	-70	7	27	-75	-7	-38	-19	14	17	22	133	13	37	22	-26	-13	4	-9	-20	9	-24	-2	-88	37	43	37	-110	-33	89	39	-12	-33	-1	88
1288	7	-153	-28	15	-32	26	67	17	-17	-35	-23	-59	43	60	-52	-44	0	0	-74	-15	-32	-19	-3	41	13	118	22	37	41	-16	-9	-20	0	-19	-8	-27	39	-94	36	78	34	-119	-49	86	27	-14	-38	-4	92
1289	-2	-171	-27	59	-31	6	36	8	-31	-14	-28	-74	26	55	-42	-26	-5	9	-69	-18	-33	-9	9	52	4	90	47	33	22	13	-5	-37	41	-16	-28	-28	57	-88	26	72	9	-125	-62	70	26	-4	-33	1	91
1290	-3	-187	-19	99	-23	-25	23	-8	-38	2	-31	-92	7	59	-44	-13	-7	26	-60	-13	-33	15	21	48	3	120	63	25	10	40	-4	-35	41	4	-42	-21	69	-76	16	88	-12	-135	-65	47	38	-2	-19	-7	91
1291	5	-175	-24	114	-19	-52	31	-5	-53	7	-36	-111	-10	73	-43	-12	-12	43	-60	-19	-36	36	22	40	3	166	64	17	14	119	-8	-14	30	27	-25	-13	57	-70	8	90	-32	-116	-55	15	53	22	-5	0	85
1292	19	-141	-27	75	3	-67	53	0	-42	-1	-20	-119	-27	81	-43	5	-7	25	-57	-14	-34	62	11	36	26	181	51	1	17	117	-12	0	19	36	1	6	31	-66	-3	85	-48	-91	-36	-29	44	45	-6	2	79
1293	26	-96	-35	25	24	-56	74	13	-30	-12	1	-121	-39	85	-47	22	5	-1	-57	-17	-42	60	10	20	33	186	37	0	61	128	-13	20	29	33	27	31	10	-53	-9	65	-38	-76	-19	-61	30	56	-5	10	77
1294	25	-47	-40	-13	44	-40	74	32	-26	-31	25	-99	-48	76	-44	12	2	-35	-57	-15	-42	41	23	26	28	179	10	2	71	82	-14	26	64	25	49	37	-6	-65	0	56	-34	-74	-7	-74	22	50	-19	7	65
1295	41	-40	-42	-2	31	-12	63	52	-15	-49	45	-96	-43	73	-60	-15	2	-39	-53	-4	-36	11	43	-3	22	196	-3	5	62	46	-13	27	84	5	66	27	-13	-66	10	66	-28	-82	-8	-55	17	52	-8	1	51
1296	46	-55	-46	16	11	4	51	57	-7	-46	57	-94	-39	63	-80	-54	-7	-20	-43	-5	-38	-13	80	-33	20	220	-14	17	30	84	-15	20	83	-1	69	-1	-28	-66	28	104	-23	-85	-5	-37	16	55	-6	10	19
1297	52	-74	-41	33	16	21	39	63	-4	-40	66	-78	-27	46	-73	-73	-14	9	-37	-11	-32	-34	96	-29	22	219	-6	26	15	95	-23	14	78	-13	59	2	-50	-53	39	104	-15	-93	-18	-31	29	47	-13	9	9
1298	50	-79	-33	48	14	25	39	53	3	-29	74	-45	-9	43	-58	-86	-24	37	-38	-4	-31	-40	89	-13	36	184	3	23	22	130	-24	3	73	-15	43	0	-44	-33	28	122	4	-92	-9	-36	25	40	-22	11	22
1299	47	-89	-14	21	15	4	39	33	-10	-20	56	-7	2	44	-41	-89	-26	53	-34	10	-29	-38	84	7	52	107	15	12	26	109	-14	-12	70	-9	34	0	-22	-41	17	93	20	-94	-15	-40	10	19	-27	16	31
1300	38	-94	3	-12	-11	-8	38	-1	-25	-10	23	27	10	52	-40	-78	-27	57	-40	23	-34	-34	74	-10	52	97	18	-2	36	64	-11	-11	73	-34	23	-13	9	-69	5	74	15	-99	-26	-24	-7	7	-36	26	38
1301	24	-107	8	-51	-47	-17	35	-22	-26	-6	13	58	18	64	-48	-53	-26	34	-41	20	-30	-33	92	-39	45	97	3	-21	36	-13	1	-9	98	-20	23	-30	24	-79	3	50	14	-105	-26	-5	-20	16	-25	34	38
1302	17	-124	-3	-82	-49	-23	34	-23	-18	-11	18	68	35	75	-44	-11	-21	7	-44	5	-31	-33	118	-58	29	114	-8	-33	19	-45	0	4	102	-27	25	-21	27	-75	6	49	-12	-103	-21	-2	-30	29	-12	33	43
1303	3	-134	-10	-67	-43	-24	35	-19	-12	-6	32	54	42	80	-37	16	-7	13	-48	-6	-37	-19	97	-56	15	133	-2	-44	-4	-23	-8	14	99	-12	13	-6	17	-71	13	45	-34	-94	1	-30	-29	39	-8	35	48
1304	-11	-133	-25	-57	-7	-20	12	-11	-19	-7	30	26	50	78	-25	50	4	23	-56	-13	-42	-11	69	-50	-7	108	14	-48	-41	10	-20	20	86	-5	-5	18	-4	-79	21	51	-59	-90	14	-56	-7	41	-14	20	55
1305	-14	-108	-38	-69	24	-27	-18	-7	-28	-2	27	4	54	69	-14	64	15	53	-71	-14	-39	-10	50	-2	-17	113	31	-36	-38	57	-24	15	65	4	-11	36	-29	-99	9	17	-59	-90	20	-74	21	35	-42	13	64
1306	-5	-74	-48	-91	44	-24	-30	-7	-21	-6	38	-30	55	52	-15	79	12	56	-74	-8	-38	-12	55	-4	-15	145	40	-27	-49	97	-9	5	64	4	1	35	-27	-95	-1	40	-51	-87	10	-64	32	25	-57	-3	66
1307	2	-59	-55	-96	45	-23	-28	-1	-4	-4	49	-48	48	37	-28	81	20	47	-82	-13	-38	-30	41	-14	-12	168	45	-12	-14	97	7	-3	76	-11	22	18	-26	-73	-13	10	-45	-71	6	-39	28	3	-68	-7	53
1308	11	-52	-66	-59	45	-36	-6	9	17	-4	70	-55	47	21	-30	55	17	17	-91	-15	-46	-43	32	-82	1	176	41	-19	-11	104	29	-2	67	-30	49	4	2	-52	-13	14	-23	-59	12	2	17	-17	-67	-18	44
1309	28	-78	-85	20	12	-54	15	20	36	-12	82	-60	46	19	-21	31	20	-19	-97	-11	-44	-50	21	-147	11	143	46	-32	0	61	44	-12	82	-67	65	-28	27	-27	-3	33	-20	-46	14	27	7	-29	-46	-4	41
1310	34	-90	-76	67	0	-76	31	33	34	-16	82	-62	35	11	-16	27	20	-45	-86	4	-49	-41	28	-130	29	123	64	-44	-16	21	48	-23	50	-71	74	-34	46	-29	12	46	-7	-47	13	30	-3	-26	-36	20	40
1311	29	-99	-60	87	-24	-89	43	51	16	-27	58	-64	34	0	-4	24	19	-65	-76	13	-40	-35	31	-94	30	91	73	-45	-29	-34	47	-36	54	-77	67	-37	44	-39	28	62	15	-64	2	20	8	-32	-41	59	43
1312	18	-106	-36	77	-27	-108	43	71	5	-30	42	-70	33	-5	3	19	-6	-87	-61	23	-31	-19	30	-65	28	60	58	-40	-23	-23	45	-40	67	-32	67	-29	40	-56	27	62	30	-65	1	14	6	-25	-48	103	48
1313	16	-119	-19	47	-29	-105	72	86	14	-24	40	-79	35	-4	7	11	5	-71	-43	21	-21	1	7	-52	26	35	25	-46	-23	-8	49	-21	118	-6	60	-15	37	-58	19	20	41	-79	-16	12	13	-23	-59	122	44
1314	9	-139	-14	22	-27	-82	105	88	27	-12	36	-78	29	5	4	0	1	-53	-34	20	-36	4	-19	-50	35	23	-16	-47	-12	37	45	18	139	19	40	-20	38	-55	16	20	16	-102	-19	28	13	-26	-69	119	54
1315	5	-150	-7	-26	-17	-47	126	79	44	-12	41	-62	16	21	22	-2	10	-44	-20	7	-30	-6	-4	-41	37	50	-43	-57	9	32	42	44	118	25	25	-18	53	-47	4	5	-2	-107	-19	44	17	-15	-93	79	41
1316	5	-152	-10	-89	-7	-40	107	63	48	-20	43	-42	11	36	23	-15	2	-53	-7	3	-44	-29	8	-19	27	61	-36	-52	17	15	35	50	67	24	11	-23	72	-31	6	55	-17	-106	-5	46	9	-16	-101	45	37
1317	-5	-130	-10	-121	3	-51	90	43	44	-22	43	-21	0	39	27	-2	7	-78	8	-4	-48	-41	19	29	45	74	-1	-47	6	2	28	28	41	1	6	-37	96	-28	16	81	-20	-99	-2	39	-1	-19	-120	25	21
1318	-17	-97	-16	-125	9	-76	60	36	28	-9	25	10	-6	48	20	1	18	-97	6	-12	-65	-52	-6	30	46	68	37	-34	20	-24	17	6	51	-11	5	-37	105	-44	24	75	-24	-99	-7	32	-7	-14	-120	21	12
1319	-29	-51	-13	-81	-5	-104	36	39	42	1	26	45	-6	55	16	13	23	-89	2	-22	-66	-47	-9	47	71	80	49	-27	9	-2	8	-5	48	-10	16	-50	95	-39	12	62	-22	-99	2	14	5	-12	-123	18	14
1320	-29	-32	1	-18	-9	-106	30	46	47	6	22	61	-5	59	9	-4	34	-56	-5	-25	-56	-35	-17	12	75	116	38	-28	11	58	12	4	67	-8	22	-46	80	-49	-4	28	-21	-99	11	2	-3	-9	-109	13	9
1321	-19	-25	22	-2	-4	-93	30	43	55	6	31	62	-4	59	-12	-13	25	-3	-16	-19	-48	-23	-5	-25	67	116	8	-29	-4	123	2	19	80	-16	35	-40	61	-56	-22	-5	-21	-103	11	-6	-9	12	-104	5	5
1322	-1	-6	29	8	19	-72	37	43	52	-4	47	50	-4	54	-20	-26	14	29	-24	-26	-36	-24	18	7	46	100	-13	-46	-9	137	-5	23	85	-6	53	-22	56	-49	-27	45	-3	-94	24	-8	-18	20	-100	-8	14
1323	17	9	17	-17	17	-60	36	37	46	-7	60	36	-14	56	-37	-22	3	41	-23	-25	-45	-22	38	17	37	104	-4	-59	-8	124	-10	12	79	-14	76	-18	61	-36	-33	41	13	-75	13	-7	-41	28	-97	-13	27
1324	28	21	7	-40	-4	-50	36	30	40	-21	64	20	-25	39	-57	-21	3	39	-9	-29	-59	-28	54	23	31	113	29	-61	7	66	-8	-5	83	-10	81	-25	59	-19	-30	82	27	-66	-6	-15	-31	20	-88	-8	41
1325	19	16	-7	-34	-40	-49	39	30	21	-44	41	28	-27	27	-74	-21	6	29	-5	-39	-70	-46	44	9	30	94	62	-61	-7	72	-12	-7	107	-18	65	-46	46	-26	-23	81	33	-66	-23	-2	-12	20	-70	7	38
1326	3	16	-6	4	-73	-80	40	34	16	-67	39	36	-21	19	-78	-29	10	17	3	-34	-69	-55	42	-7	35	66	70	-63	-23	57	-13	-27	118	13	43	-64	28	-40	-8	86	28	-60	-29	24	0	31	-57	14	40
1327	-1	1	8	33	-100	-110	34	46	12	-72	32	40	-7	13	-71	-39	25	-13	11	-21	-63	-56	20	14	53	26	62	-69	-38	63	-15	-18	119	7	18	-80	16	-53	1	91	3	-61	-28	43	-1	40	-51	34	40
1328	-13	-24	37	71	-109	-136	24	50	-1	-58	22	49	-7	7	-66	-39	34	-35	18	-4	-50	-43	32	13	68	37	35	-68	-37	62	-19	-4	107	-1	-1	-84	9	-73	11	88	-29	-52	-17	63	1	33	-53	50	36
1329	-7	-52	58	93	-117	-130	2	69	-6	-38	19	50	-1	6	-61	-44	28	-62	15	3	-35	-37	46	20	59	54	9	-73	-31	46	-12	2	108	-27	-4	-87	10	-84	18	60	-52	-56	2	73	0	22	-61	66	34
1330	-1	-85	61	112	-121	-105	-10	74	-8	-29	25	39	14	16	-60	-46	29	-62	10	-9	-26	-32	58	15	41	80	12	-72	-40	40	2	-3	99	-54	10	-89	25	-88	10	60	-69	-63	17	63	3	-9	-62	86	36
1331	0	-100	51	110	-113	-80	-22	79	-3	-14	33	17	24	17	-55	-49	34	-49	14	-20	-36	-26	41	20	27	80	42	-64	-56	53	17	-7	138	-61	29	-86	37	-82	4	32	-60	-73	23	51	2	-44	-73	88	30
1332	-11	-102	28	100	-68	-66	-27	84	-8	-11	35	-1	34	19	-46	-58	41	-42	15	-42	-46	-30	25	59	5	65	78	-61	-38	57	19	-1	116	-45	54	-37	54	-74	-15	40	-53	-76	32	48	1	-64	-87	81	31
1333	-12	-78	8	80	-45	-67	-20	84	-21	-9	30	-6	35	20	-30	-55	35	-42	16	-64	-50	-35	10	51	15	97	87	-54	-4	69	17	-1	96	-16	79	-16	62	-80	-28	72	-41	-86	38	45	4	-76	-94	71	27
1334	-4	-44	4	30	-46	-63	-4	78	-37	-4	14	-3	34	22	-19	-32	36	-48	13	-72	-50	-42	21	49	25	85	84	-69	5	72	20	-5	53	-13	80	-7	65	-84	-28	61	-41	-99	30	47	6	-56	-92	65	24
1335	3	-24	14	-7	-59	-45	-3	60	-53	5	-11	8	33	21	-5	-4	32	-50	13	-70	-54	-52	15	2	56	116	59	-72	6	108	26	-12	47	-37	65	-22	54	-94	-16	56	-49	-105	17	55	10	-40	-89	67	17
1336	11	-9	19	-15	-71	-13	-14	47	-58	5	-34	30	46	6	7	12	38	-43	11	-46	-51	-61	35	19	63	86	33	-88	7	127	42	-11	56	-43	48	-39	54	-104	-13	8	-30	-112	5	37	15	-13	-85	66	24
1337	34	4	37	-20	-72	14	-40	35	-53	9	-42	50	57	-5	10	20	41	-16	24	-7	-52	-66	35	3	82	54	24	-90	13	125	55	-4	55	-51	49	-54	60	-103	-22	-6	-24	-91	6	6	9	14	-74	61	31
1338	44	5	63	-27	-74	27	-47	26	-39	4	-42	56	58	-23	-4	13	49	0	37	23	-42	-69	47	17	79	58	30	-90	43	93	59	3	52	-34	60	-68	45	-97	-25	14	-8	-98	11	-39	5	34	-66	53	29
1339	44	-10	81	-48	-73	8	-39	26	-25	-7	-32	53	49	-30	-27	1	56	11	40	23	-37	-72	68	43	67	74	39	-89	38	65	47	12	42	-17	79	-74	15	-82	-27	18	-4	-85	21	-61	2	52	-58	41	21
1340	38	-17	86	-73	-76	-23	-32	33	-3	-24	-17	30	35	-35	-36	-18	53	16	40	3	-30	-66	58	59	60	87	29	-98	59	83	44	4	50	-35	89	-65	-13	-70	-26	88	15	-80	26	-60	-22	53	-56	37	8
1341	39	-15	76	-110	-84	-57	-28	38	0	-36	-24	12	25	-29	-29	-32	51	10	44	-19	-33	-52	71	52	56	58	6	-98	45	102	44	-3	69	-17	83	-59	-36	-65	-27	74	22	-77	0	-54	-22	50	-67	52	-9
1342	39	-9	57	-85	-60	-77	-26	37	-8	-36	-46	3	19	-33	-19	-34	38	29	44	-28	-40	-40	46	37	59	90	-34	-100	10	125	43	-7	145	-3	64	-32	-33	-80	-25	102	30	-73	-14	-59	-54	39	-84	61	-18
1343	50	-11	29	-91	-53	-99	-38	26	-29	-43	-66	17	27	-19	3	-39	18	13	40	-23	-42	-38	39	20	51	77	-71	-103	-12	113	40	-9	162	25	46	-30	-17	-97	-31	50	18	-82	-34	-62	-68	30	-94	60	-8
1344	50	-15	22	-43	-45	-121	-32	3	-25	-45	-54	29	27	-11	0	-47	9	3	29	-7	-39	-28	18	28	43	78	-80	-98	-31	126	38	-13	163	40	30	-34	0	-90	-37	38	7	-74	-32	-55	-59	33	-88	54	1
1345	55	-37	35	-33	-51	-137	-25	-20	-16	-49	-39	22	23	-9	-1	-53	7	-11	19	7	-44	-18	18	61	35	51	-62	-87	-16	106	29	0	123	38	5	-52	2	-71	-51	41	-7	-81	-22	-37	-42	10	-81	57	27
1346	51	-56	59	-25	-69	-158	-14	-26	-2	-52	-26	21	19	-5	-4	-54	3	-9	5	20	-39	-14	22	64	18	20	-41	-80	-2	76	20	3	89	43	0	-71	-4	-55	-62	50	-20	-89	31	2	-26	-4	-90	69	52
1347	56	-57	68	-5	-70	-173	-5	-10	20	-51	-23	15	25	-2	8	-41	8	4	13	40	-38	-12	21	66	27	18	-29	-80	31	17	12	10	84	11	7	-66	4	-50	-78	44	-32	-82	34	19	-9	-11	-93	79	84
1348	53	-55	60	15	-65	-180	2	3	20	-33	-37	12	26	-4	11	-31	13	13	31	54	-38	-12	50	51	24	81	-28	-85	30	51	-1	12	77	-20	28	-61	-1	-66	-83	52	-48	-72	31	28	10	-26	-100	84	83
1349	44	-51	40	52	-46	-176	24	10	21	2	-49	13	16	-11	16	-26	11	26	53	55	-25	-15	47	28	41	106	-39	-89	8	44	-20	23	72	-29	49	-45	7	-95	-80	55	-47	-71	-2	24	24	-31	-100	66	55
1350	28	-56	15	86	-32	-169	39	9	25	35	-44	12	1	-17	7	-41	1	14	49	45	-14	-16	71	4	39	128	-46	-94	-7	105	-30	29	68	-13	57	-39	16	-103	-82	30	-35	-80	-15	3	47	-33	-93	47	21
1351	19	-65	-2	97	-50	-168	37	0	39	64	-28	3	-9	-19	4	-56	-16	-9	41	32	-6	-14	51	-9	35	115	-34	-78	-18	101	-27	25	75	10	64	-56	32	-85	-69	38	-24	-79	-5	-27	63	-21	-73	37	-2
1352	22	-78	5	74	-60	-139	29	-6	43	75	-27	-2	-11	-16	2	-38	-19	-22	27	28	-12	-16	46	-14	19	109	3	-62	-19	94	-21	29	111	-4	53	-54	36	-60	-64	14	-26	-91	11	-39	41	-11	-56	40	-15
1353	22	-77	24	51	-87	-106	9	-1	43	68	-25	9	4	-4	1	-26	-26	-18	19	24	-29	-24	34	-13	9	107	31	-45	-8	72	-21	20	116	-4	51	-58	28	-37	-67	6	-41	-89	35	-30	22	-4	-43	40	-21
1354	39	-60	32	2	-92	-62	0	12	33	45	-36	23	19	13	0	6	-23	-12	22	39	-33	-36	42	7	3	71	39	-45	-11	49	-17	6	99	-12	62	-53	5	-32	-80	-26	-40	-90	52	-21	-9	2	-22	47	-13
1355	48	-47	32	-15	-104	-37	8	3	27	29	-41	36	22	19	-9	24	-14	-14	32	53	-39	-47	33	43	9	60	34	-40	-16	47	-20	-12	63	1	73	-58	-16	-41	-83	-1	-26	-81	58	-16	-25	18	-1	58	6
1356	50	-43	30	-20	-90	-26	25	-10	13	25	-61	44	17	16	-16	27	-8	-24	43	58	-32	-47	1	79	18	82	23	-44	-3	36	-22	-16	51	4	72	-44	-32	-68	-61	-12	9	-79	36	-13	-31	24	14	72	27
1357	40	-33	18	-4	-79	-48	15	-26	8	22	-68	44	18	5	-19	7	-13	-43	42	48	-18	-39	-17	71	26	122	17	-57	2	32	-14	-13	59	-2	60	-31	-29	-87	-47	-10	55	-60	9	-7	-35	23	16	80	66
1358	22	-20	13	13	-74	-70	0	-27	2	27	-61	34	16	-11	-16	-19	-11	-65	45	30	-2	-24	-14	17	41	112	18	-64	13	20	7	-7	63	0	47	-27	-2	-103	-40	-16	60	-63	-16	-10	-44	15	2	88	90
1359	-2	8	11	-24	-57	-66	-25	-14	-9	38	-74	18	9	-33	-6	-41	4	-83	38	-3	-7	-10	-1	-48	53	67	29	-66	7	2	23	3	67	-7	26	-14	15	-113	-47	6	11	-67	-34	-16	-51	-7	-21	97	100
1360	-19	8	14	-60	-34	-51	-43	4	-19	50	-80	18	2	-40	6	-26	-1	-85	34	-29	-2	-10	13	-73	54	6	39	-62	-4	9	38	4	69	-24	11	-6	44	-116	-62	-7	-54	-89	-35	-3	-41	-25	-63	91	88
1361	-13	17	22	-78	-12	-41	-47	23	-13	50	-86	11	1	-39	11	-25	14	-76	35	-37	-2	-7	25	-57	72	24	57	-60	38	11	52	3	94	-38	-5	13	71	-102	-74	-4	-101	-98	-33	25	-13	-32	-88	68	74
1362	-15	15	17	-73	-6	-48	-42	18	-9	52	-84	8	2	-33	14	0	13	-61	39	-37	-16	2	29	-72	83	71	75	-46	20	-12	47	-2	119	-46	-6	17	90	-89	-75	-10	-113	-87	-22	32	15	-49	-120	33	53
1363	-29	2	-15	-47	1	-80	-20	15	0	52	-74	9	8	-34	18	27	27	-36	41	-26	-14	4	25	-46	81	113	80	-40	34	26	35	2	119	-61	3	26	93	-67	-60	33	-95	-74	-7	13	41	-63	-140	4	35
1364	-48	-12	-55	-18	0	-115	2	18	5	35	-68	16	12	-16	22	22	33	-32	38	-23	-10	4	-1	-5	63	114	72	-44	59	-3	14	4	96	-69	15	8	84	-44	-52	76	-72	-53	15	-13	33	-56	-142	-9	35
1365	-43	-20	-79	-19	-11	-151	22	28	2	10	-79	8	13	-6	20	40	33	-39	42	-10	9	-1	-22	61	46	54	65	-52	54	50	-3	-1	71	-74	12	-10	66	-43	-47	55	-67	-48	14	-47	22	-58	-130	-7	44
1366	-29	-24	-69	-39	-22	-165	39	36	-2	-5	-98	-2	8	-1	6	26	44	-42	43	-11	16	-8	-34	87	26	37	66	-67	56	42	-18	-14	83	-72	-3	-33	49	-51	-46	25	-58	-59	-6	-59	-18	-53	-121	5	63
1367	-5	-22	-24	-17	-42	-173	47	33	-5	-6	-108	-11	6	-6	-1	10	43	-32	44	-19	20	-17	-43	110	11	47	60	-77	13	93	-13	-25	101	-47	-13	-51	39	-66	-66	-14	-36	-79	-32	-59	-48	-41	-102	14	83
1368	21	-24	16	-7	-67	-176	49	22	-1	-2	-100	-7	15	-15	5	-12	39	-28	41	-30	17	-16	-45	82	3	68	58	-87	-30	146	2	-21	101	-41	-4	-68	32	-71	-92	2	-21	-79	-36	-50	-62	-8	-82	34	99
1369	33	-40	59	8	-75	-163	40	-2	1	2	-89	-5	14	-19	14	-28	36	-22	41	-27	-1	-3	-48	63	3	100	54	-88	-50	126	17	-9	97	-38	26	-67	21	-67	-98	46	-3	-69	-32	-50	-72	14	-53	47	100
1370	28	-64	84	-5	-84	-136	38	-13	-6	9	-88	3	19	-20	12	-19	30	-19	43	-21	-11	-5	-39	18	17	106	49	-89	-38	109	21	12	99	-25	55	-66	6	-70	-103	43	-1	-64	-3	-50	-66	22	-37	49	83
1371	18	-63	88	-6	-82	-96	11	-10	-12	11	-87	9	19	-17	23	-4	23	12	44	-18	-10	-9	-22	-15	35	68	32	-83	-18	26	20	18	101	-20	81	-47	-10	-67	-107	53	13	-59	23	-54	-48	20	-33	45	55
1372	14	-54	88	1	-80	-55	-19	2	-8	11	-81	1	10	-12	27	11	23	52	53	4	-5	-9	10	-27	51	-2	18	-76	-5	8	12	19	122	4	88	-23	-20	-61	-94	34	18	-68	26	-58	-21	10	-43	25	26
1373	-1	-41	87	13	-80	-28	-49	5	-6	12	-86	5	0	-3	34	18	32	89	53	7	2	-13	21	-41	50	-16	20	-67	1	29	0	16	135	1	72	-5	-47	-68	-86	22	2	-62	19	-62	5	-6	-73	30	9
1374	-8	-44	71	38	-46	-16	-80	4	-11	13	-92	17	-1	3	27	18	24	102	48	-1	2	-16	-5	-42	38	-23	26	-59	13	22	-5	9	120	5	54	29	-63	-89	-68	11	-28	-60	25	-45	9	-22	-100	22	12
1375	-12	-30	40	18	-34	-17	-84	4	-8	23	-93	24	8	1	22	19	9	64	38	-17	15	-25	-40	-9	22	15	24	-56	18	17	-3	-17	77	-8	31	32	-46	-102	-64	16	-55	-54	30	-19	5	-26	-127	35	32
1376	-18	-9	14	-10	-11	-32	-71	1	-17	33	-109	21	12	-8	1	11	0	32	33	-27	15	-27	-75	11	26	47	0	-52	16	56	-5	-34	20	-31	12	28	-26	-121	-66	2	-67	-53	32	2	-14	-33	-149	60	30
1377	-18	-3	3	-39	-23	-49	-56	12	-20	56	-115	20	23	-26	6	-6	-8	15	24	-49	2	-33	-86	13	25	73	-27	-62	-1	7	-7	-34	3	-49	-4	-1	-17	-121	-58	43	-61	-59	29	7	-25	-35	-172	68	36
1378	-15	0	16	-58	-40	-76	-61	21	-34	59	-118	23	33	-17	15	-34	7	18	30	-45	-2	-29	-75	-7	41	78	-52	-78	-13	13	-6	-45	12	-56	3	-27	3	-120	-53	27	-64	-62	24	4	-13	-32	-167	68	39
1379	-11	-6	28	-50	-66	-94	-79	21	-30	45	-106	18	39	-19	29	-44	11	18	41	-30	-12	-21	-34	-34	49	48	-31	-96	-24	34	3	-54	21	-66	6	-56	23	-106	-35	47	-71	-61	-3	-6	8	-30	-160	52	48
1380	-21	-21	26	-11	-78	-106	-94	13	-28	18	-101	14	32	-13	35	-43	20	-2	44	-24	2	-16	-19	-52	49	34	11	-99	-26	40	-4	-48	52	-60	4	-70	36	-114	-27	14	-95	-52	-15	-6	22	-30	-142	37	48
1381	-24	-34	10	-16	-86	-116	-101	14	-8	1	-85	3	23	-6	46	-27	18	-30	40	-22	-3	-18	-12	-51	44	19	44	-108	-20	75	2	-37	38	-36	-8	-73	47	-109	-21	-1	-95	-53	-16	14	32	-36	-122	14	48
1382	-22	-50	-15	11	-93	-121	-102	20	20	-16	-69	-12	26	3	41	-18	6	-66	33	-14	-3	-22	-27	-59	55	26	45	-103	12	40	1	-34	27	-41	-23	-77	38	-83	-43	-4	-88	-48	-5	35	41	-44	-102	26	52
1383	-16	-63	-15	-2	-80	-125	-88	25	30	-27	-78	-23	24	4	35	10	10	-73	33	-6	-10	-25	-22	-36	55	11	21	-102	19	75	2	-28	28	-43	-27	-48	24	-62	-64	16	-77	-49	5	39	46	-56	-82	57	44
1384	-15	-89	-12	-12	-67	-123	-67	26	23	-28	-103	-23	31	17	27	15	18	-69	37	0	-25	-33	-14	-26	77	10	-4	-104	45	48	-5	-19	20	-69	-18	-9	-5	-63	-86	33	-55	-52	11	24	30	-46	-80	95	32
1385	-14	-101	-6	-3	-43	-123	-58	26	12	-23	-121	-11	32	22	18	-5	34	-50	51	4	-24	-31	-36	6	83	-1	-17	-110	36	59	-17	4	19	-75	-18	33	-33	-75	-103	41	-29	-52	32	5	17	-40	-77	121	30
1386	-8	-107	3	20	-49	-139	-46	31	0	-27	-130	-2	25	20	17	-33	39	-28	71	-2	-18	-22	-31	15	82	16	-3	-111	35	84	-33	10	6	-75	5	46	-49	-90	-93	46	-20	-43	40	-3	-4	-36	-94	118	38
1387	-5	-93	11	2	-29	-150	-45	34	-10	-27	-120	11	9	7	9	-46	53	0	90	-3	-3	-18	-16	22	84	23	11	-93	34	45	-57	8	12	-68	8	64	-61	-103	-65	58	-14	-46	73	-2	-21	-23	-108	103	42
1388	1	-51	26	-1	-27	-155	-17	49	-11	-14	-98	20	7	-9	21	-43	41	26	99	-20	6	-17	14	11	91	38	21	-81	71	53	-77	-1	30	-55	-8	63	-37	-103	-45	48	-11	-44	103	21	-29	-15	-132	73	38
1389	0	11	21	-15	-32	-124	8	50	-5	-19	-69	15	6	-15	20	-34	27	36	99	-37	26	-19	40	-12	87	51	29	-61	51	7	-85	-19	51	-48	-27	45	-4	-106	-25	44	-1	-44	114	38	-36	-9	-141	52	27
1390	0	50	18	-3	-36	-89	56	38	9	-12	-38	2	13	-22	19	-21	22	54	102	-44	28	-12	33	-50	79	62	31	-53	26	-25	-80	-27	63	-36	-26	16	34	-97	-1	32	-5	-35	103	54	-49	-23	-141	37	26
1391	-8	65	17	-22	-53	-57	72	25	10	-10	-23	2	9	-30	15	-22	39	67	108	-50	25	-10	8	-47	68	67	17	-49	-15	13	-77	-35	69	-19	-32	-39	51	-84	12	32	-21	-38	75	60	-47	-35	-146	34	34
1392	-20	42	23	-28	-43	-34	54	22	17	-11	0	14	10	-33	14	1	60	75	98	-37	19	-1	7	-18	44	47	-2	-61	-15	67	-55	-21	66	-19	-29	-74	35	-65	29	32	-35	-35	57	50	-28	-45	-135	30	47
1393	-28	12	20	-48	-50	-31	17	16	18	-12	1	14	8	-32	9	25	62	60	93	-15	26	11	-5	36	36	44	4	-78	-29	104	-28	-20	80	7	-18	-100	3	-51	49	52	-16	-26	48	45	-6	-44	-116	37	63
1394	-42	-27	10	-30	-41	-28	-11	13	19	-7	3	23	-3	-33	5	51	52	43	87	4	34	17	-13	17	25	25	14	-85	-39	114	6	-16	92	4	-3	-100	-38	-67	54	55	-13	-22	39	39	14	-62	-98	37	74
1395	-41	-59	-3	-7	-37	-28	-35	18	18	17	5	25	4	-34	19	78	36	25	80	5	42	12	6	33	39	-16	23	-93	-38	69	26	-9	93	29	5	-67	-76	-80	39	20	-10	-27	46	44	22	-76	-74	28	64
1396	-20	-62	-14	9	-51	-30	-52	16	25	26	18	29	10	-24	25	72	4	14	72	7	48	10	8	-13	44	-35	22	-89	-30	55	36	3	107	13	8	-37	-101	-94	15	15	-16	-48	50	56	24	-76	-63	29	58
1397	6	-62	-25	3	-58	-46	-56	13	34	29	26	28	3	-17	30	57	-17	7	68	10	51	14	25	-27	54	-45	16	-76	-7	29	29	10	93	21	-8	2	-102	-96	0	-10	-45	-70	61	51	21	-94	-69	38	50
1398	18	-64	-13	-13	-50	-68	-65	6	36	11	23	30	2	3	22	26	-27	4	69	9	34	14	-2	-19	58	-2	13	-64	32	-1	12	10	77	-17	-23	32	-98	-98	0	-12	-49	-92	69	25	25	-108	-90	55	40
1399	17	-67	-16	-4	-45	-103	-65	6	51	-12	21	26	-3	25	30	2	-34	3	62	11	6	18	-16	45	64	15	11	-59	40	16	7	16	41	-48	-34	38	-72	-74	7	-10	-41	-93	69	-1	35	-102	-110	54	41
1400	17	-66	-24	-27	-42	-132	-52	19	46	-35	2	17	2	31	26	0	-32	-13	53	24	-4	18	-69	65	71	19	23	-59	57	28	0	1	11	-70	-31	17	-42	-57	26	14	-24	-89	42	-14	32	-87	-124	48	45
1401	16	-65	-22	-1	-52	-144	-38	30	40	-49	-21	16	-10	22	31	33	-29	-29	44	38	-19	16	-97	91	67	33	34	-61	57	78	-15	1	32	-78	-22	-13	-20	-43	45	29	-1	-83	25	-15	18	-64	-144	34	44
1402	17	-60	10	11	-67	-144	-28	39	25	-50	-36	22	-11	6	35	47	-27	-45	34	50	-19	7	-99	53	49	48	42	-60	44	56	-25	-6	33	-47	-18	-45	22	-53	53	30	1	-87	36	-17	-6	-43	-134	19	28
1403	14	-58	43	1	-70	-138	-42	34	32	-46	-36	12	-13	-5	35	58	-16	-49	24	54	-11	6	-65	32	13	45	45	-52	35	48	-35	-12	79	-16	-6	-78	39	-72	53	21	17	-98	47	-17	-34	-21	-108	15	33
1404	6	-57	78	-10	-59	-147	-42	18	34	-32	-39	0	-12	-11	35	48	-1	-45	18	41	-8	5	-33	7	-23	35	33	-34	14	35	-43	-21	98	10	19	-67	35	-87	51	50	27	-94	46	-14	-52	-6	-89	17	38
1405	-2	-77	97	-1	-41	-134	-59	7	38	-7	-34	-2	-3	-3	26	29	16	-41	17	38	1	11	-61	-4	-44	19	9	-10	-2	35	-54	-25	95	-9	29	-43	2	-107	45	24	20	-115	31	-13	-46	4	-71	14	32
1406	-7	-105	97	3	-39	-136	-64	11	41	21	-23	-10	13	10	23	0	20	-39	2	21	15	17	-84	-9	-49	25	9	-1	4	-9	-53	-40	63	4	47	-19	-28	-113	24	40	31	-123	18	8	-36	-5	-66	14	17
1407	6	-125	80	2	-32	-131	-76	6	41	41	-16	-22	13	14	17	-39	21	-31	-10	10	31	22	-84	-31	-28	57	-10	6	6	18	-44	-50	19	-10	43	10	-61	-113	7	43	13	-120	8	18	-28	-9	-57	16	-4
1408	22	-145	48	4	-24	-125	-77	6	46	50	-15	-40	26	6	7	-73	23	-9	-15	5	36	20	-46	-25	-1	55	6	4	9	54	-32	-46	35	-10	22	28	-81	-104	0	34	-8	-100	5	23	-40	-32	-57	8	-7
1409	29	-134	22	5	-28	-114	-68	1	47	49	-12	-53	25	5	7	-93	39	5	-17	-4	37	3	-4	5	21	39	45	-8	58	94	-11	-32	35	-21	-8	30	-94	-92	-10	34	-23	-81	3	18	-39	-32	-65	-5	11
1410	29	-126	0	-8	-28	-96	-51	7	52	28	-1	-58	24	9	1	-76	40	11	-9	7	41	3	1	52	31	7	82	-11	93	95	5	-19	77	-30	-45	30	-83	-80	-14	18	-36	-65	8	22	-46	-29	-84	-31	17
1411	32	-100	5	-26	-38	-81	-25	9	51	5	5	-57	13	13	-8	-46	30	6	-1	16	46	3	-25	89	48	-8	89	-15	98	71	7	-14	96	-35	-64	8	-74	-63	-12	28	-41	-56	-3	10	-51	-13	-99	-42	30
1412	28	-100	10	-23	-57	-61	-18	14	46	-4	22	-39	5	26	-3	-10	28	4	4	21	42	9	-64	82	48	-6	62	-24	43	0	0	-11	94	-37	-77	-18	-64	-74	-4	48	-62	-67	-3	17	-54	-13	-99	-29	28
1413	24	-100	23	-11	-60	-61	-28	6	56	3	37	-32	9	36	11	21	21	-4	4	28	29	15	-58	63	35	0	20	-43	15	17	-1	-7	62	-50	-69	-39	-50	-64	8	49	-73	-81	-4	42	-53	-23	-109	-12	32
1414	30	-94	29	15	-64	-70	-35	5	64	14	52	-35	15	38	21	51	38	-22	9	27	29	13	-33	8	22	-21	-6	-56	33	45	-11	-10	33	-74	-52	-49	-25	-67	6	44	-81	-87	0	42	-48	-24	-98	-7	63
1415	37	-76	29	49	-67	-87	-35	0	65	34	44	-39	21	35	37	71	52	-17	18	18	25	9	-26	-24	3	11	4	-70	43	65	-11	-15	17	-95	-31	-57	-25	-66	3	30	-84	-72	26	33	-35	-21	-98	-9	75
1416	35	-59	34	53	-72	-98	-24	6	67	36	43	-34	20	26	37	80	50	-5	21	6	39	-1	-32	32	-6	12	40	-63	35	56	-18	-16	33	-96	-14	-61	8	-56	-4	47	-72	-62	35	11	-29	-21	-94	-33	75
1417	31	-29	20	64	-74	-99	-11	18	66	29	27	-26	16	20	15	79	38	3	8	8	48	4	-43	32	-7	62	88	-51	2	19	-14	-6	15	-55	-3	-66	46	-42	-13	49	-42	-50	52	6	-28	-25	-89	-53	70
1418	37	-22	28	40	-78	-103	16	25	55	25	3	-31	5	21	-7	72	30	0	7	-2	42	9	-46	61	11	76	120	-28	-5	20	-7	-5	26	-34	-3	-65	78	-26	-28	53	-13	-56	37	8	-28	-31	-80	-73	56
1419	44	-21	39	27	-89	-100	33	24	49	28	-15	-37	-7	19	-26	60	35	-5	-5	-7	30	17	-33	26	31	69	120	-21	-6	36	-1	32	25	-27	-19	-62	89	-10	-57	5	13	-64	29	9	-19	-53	-89	-75	56
1420	52	-11	60	-2	-65	-107	23	17	36	38	-24	-50	-7	23	-19	40	41	-8	-15	-16	23	23	-27	26	55	53	82	-23	-8	59	5	52	17	-25	-27	-46	97	-10	-79	73	28	-61	25	-1	-6	-64	-95	-72	59
1421	62	-18	67	-34	-57	-110	20	10	13	33	-27	-57	7	21	-17	25	48	-13	-23	-15	32	30	-6	19	72	4	39	-34	-8	49	-5	52	43	-29	-31	-35	96	-43	-91	70	25	-65	23	-25	-14	-73	-93	-68	63
1422	34	60	26	-41	13	-15	-24	23	-263	59	44	-23	-6	-7	48	-97	45	-42	-72	21	85	26	-53	18	163	-3	-21	36	27	-142	88	46	-54	-11	47	35	37	-20	-50	36	0	73	-8	-48	62	44	-57	46	-29
1423	33	47	16	-42	6	-2	-27	17	-263	52	50	-31	-5	-12	54	-91	42	-44	-78	16	91	29	-63	18	162	-3	-15	30	29	-142	77	41	-59	-11	43	34	58	-32	-44	40	8	71	-11	-56	61	47	-55	60	-40
1424	28	38	13	-48	-1	0	-23	10	-261	51	46	-34	-10	-14	56	-74	33	-38	-90	14	81	26	-73	20	168	-7	2	24	31	-133	69	44	-60	-14	34	34	70	-35	-37	40	8	69	-16	-72	56	38	-39	68	-44
1425	22	29	12	-48	-13	2	-28	10	-258	46	43	-40	-12	-21	64	-53	27	-51	-93	11	77	22	-87	26	196	-3	19	17	30	-126	56	39	-63	-18	24	34	81	-52	-35	39	2	63	-25	-86	35	38	-15	76	-51
1426	21	28	17	-48	-29	-2	-34	7	-258	43	43	-43	-8	-31	64	-25	23	-35	-99	0	53	18	-78	32	236	-10	43	6	24	-123	45	42	-63	-19	17	26	80	-57	-38	42	1	64	-18	-99	18	34	18	71	-53
1427	22	30	16	-45	-42	-1	-40	-5	-251	43	46	-49	-7	-42	60	-9	18	-41	-99	3	40	8	-79	44	254	-7	59	-4	23	-112	35	41	-62	-22	8	21	75	-61	-43	43	-8	58	-26	-106	3	39	40	59	-51
1428	22	28	7	-44	-53	-2	-47	-6	-241	36	45	-54	-8	-48	56	0	7	-26	-100	-2	24	-1	-66	63	261	-5	78	-15	19	-100	21	41	-60	-20	-1	12	60	-69	-51	44	-12	55	-15	-108	-1	37	53	39	-49
1429	19	30	-6	-36	-71	-7	-43	-13	-236	26	40	-53	-6	-47	53	0	-1	0	-101	-6	34	-16	-44	67	265	-3	96	-18	8	-91	-8	34	-60	-22	-8	0	63	-70	-55	40	-17	52	1	-114	-11	42	60	16	-51
1430	22	36	-19	-42	-86	-5	-38	-19	-240	14	36	-48	-1	-53	57	6	-8	43	-99	-8	40	-26	-7	70	283	-4	111	-18	3	-93	-33	13	-57	-19	-16	-11	55	-72	-52	40	-20	50	41	-119	-18	41	69	-2	-53
1431	18	51	-25	-43	-94	-7	-23	-26	-245	6	31	-37	9	-49	56	22	-18	83	-103	-13	31	-31	23	67	295	2	120	-24	-2	-95	-44	-16	-58	-16	-28	-19	46	-68	-52	34	-25	48	68	-125	-2	32	92	-15	-54
1432	22	53	-25	-39	-97	-12	-1	-35	-254	-6	26	-41	27	-42	56	39	-30	93	-95	-15	39	-35	40	64	309	4	114	-23	3	-105	-51	-48	-59	-3	-42	-29	20	-72	-50	26	-23	45	89	-121	9	26	110	-21	-61
1433	25	62	-27	-37	-93	-14	7	-45	-273	-14	21	-36	51	-31	55	62	-39	107	-91	-19	9	-35	57	60	298	2	106	-19	6	-118	-59	-57	-57	6	-52	-39	-1	-79	-52	15	-25	51	99	-119	13	29	132	-39	-67
1434	15	65	-30	-33	-83	-6	18	-52	-284	-19	17	-34	63	-7	45	85	-44	109	-88	-21	-16	-37	61	55	284	0	92	-11	8	-130	-55	-54	-58	21	-64	-46	-6	-83	-53	8	-28	52	108	-122	9	27	159	-60	-66
1435	5	69	-36	-32	-88	-2	7	-62	-295	-19	14	-32	64	13	43	93	-51	100	-78	-24	-62	-37	58	48	261	0	89	-9	9	-140	-67	-41	-59	36	-66	-53	-5	-78	-62	4	-26	56	98	-119	-13	24	170	-58	-66
1436	0	72	-49	-22	-86	2	11	-62	-300	-19	12	-31	65	26	46	96	-48	106	-68	-25	-72	-43	62	30	241	3	80	-9	17	-146	-64	-20	-58	45	-62	-57	12	-69	-69	0	-21	55	105	-122	-25	26	174	-47	-60
1437	-8	79	-50	-28	-99	4	-1	-62	-307	-13	2	-31	61	27	52	81	-43	99	-60	-22	-64	-46	59	11	204	0	63	-2	21	-153	-83	-6	-59	48	-52	-56	29	-55	-74	4	-11	52	102	-124	-32	30	157	-28	-52
1438	-10	82	-64	-32	-118	0	-18	-53	-300	-5	-6	-34	52	28	57	79	-28	90	-52	-17	-38	-55	53	23	175	4	36	-2	23	-145	-115	2	-55	46	-32	-48	36	-41	-82	8	-7	43	100	-127	-29	42	151	-14	-41
1439	-19	79	-78	-29	-131	3	-22	-45	-290	-1	-13	-34	45	23	61	68	-6	72	-46	-16	-4	-65	40	47	147	4	26	-4	22	-136	-140	-8	-46	43	-3	-40	46	-39	-91	14	-1	32	82	-126	-32	41	138	9	-32
1440	-25	75	-88	-37	-144	3	-21	-39	-271	11	-18	-28	41	18	61	46	28	53	-35	-6	20	-70	27	65	128	5	37	-6	29	-122	-167	-10	-35	34	31	-30	52	-36	-98	16	0	30	70	-123	-37	34	114	-5	-27
1441	-39	67	-97	-30	-141	8	-2	-29	-254	19	-19	-27	35	13	58	37	55	32	-35	3	23	-72	9	53	114	10	63	-5	34	-109	-177	-18	-32	27	56	-24	35	-37	-103	19	-5	25	52	-117	-45	18	105	-13	-25
1442	-49	58	-97	-27	-141	13	15	-23	-240	23	-20	-23	30	7	56	27	71	17	-26	8	1	-73	3	39	118	17	81	-3	36	-97	-186	-16	-26	21	79	-20	17	-39	-105	13	-8	27	54	-105	-63	7	92	-21	-27
1443	-50	51	-97	-25	-123	18	35	-18	-225	24	-22	-18	32	3	63	33	79	23	-19	8	-6	-75	10	11	112	27	76	-2	26	-85	-177	-12	-15	9	91	-18	27	-43	-103	9	-8	29	65	-98	-83	1	92	-23	-32
1444	-54	48	-85	-31	-113	26	34	-17	-222	26	-27	-9	28	-5	69	40	81	45	-9	8	-18	-71	29	-21	101	27	66	-3	18	-85	-166	-21	-4	5	96	-16	25	-47	-97	11	-9	36	79	-93	-105	-2	98	-19	-33
1445	-54	46	-76	-29	-104	24	40	-21	-213	23	-27	4	26	-9	78	39	76	60	4	7	-20	-68	43	-28	78	31	55	2	19	-76	-156	-19	1	5	90	-13	36	-52	-97	13	-11	42	89	-86	-102	-9	90	1	-37
1446	-59	43	-73	-35	-100	23	47	-23	-218	21	-34	14	22	-13	91	30	69	70	18	1	-22	-61	59	-27	52	26	51	-2	24	-82	-149	-23	0	2	81	-14	33	-64	-102	21	-18	47	98	-77	-94	-14	80	-1	-47
1447	-63	46	-65	-39	-109	20	41	-29	-221	22	-37	36	21	-23	96	37	63	72	32	3	-23	-54	65	1	53	21	52	-3	34	-87	-156	-16	7	1	70	-15	41	-69	-103	19	-21	55	97	-61	-79	11	81	-15	-53
1448	-64	49	-64	-42	-112	17	31	-27	-224	13	-42	46	20	-34	98	52	52	69	41	-5	-13	-51	67	18	53	14	46	0	44	-91	-154	-20	9	0	50	-16	43	-67	-98	24	-29	53	100	-50	-70	21	97	-39	-55
1449	-58	56	-54	-54	-119	11	11	-29	-221	3	-39	42	16	-37	97	57	36	58	41	-11	-6	-41	60	30	45	15	27	4	50	-89	-156	-22	12	2	36	-21	38	-60	-93	30	-32	51	88	-39	-73	28	110	-25	-58
1450	-53	64	-44	-55	-113	8	2	-34	-219	-7	-46	26	15	-41	98	60	23	63	37	-18	8	-37	66	22	41	19	16	9	47	-88	-144	-14	12	-2	19	-29	31	-49	-93	37	-28	52	97	-22	-89	14	125	17	-61
1451	-39	73	-34	-59	-103	7	-5	-44	-222	-17	-51	1	13	-45	93	53	7	66	34	-17	6	-26	71	-4	19	14	10	15	50	-92	-133	-3	10	-7	2	-38	35	-42	-88	40	-27	49	100	-23	-95	-2	127	26	-63
1452	-43	78	-22	-52	-98	1	-13	-52	-218	-26	-59	-29	10	-49	87	49	-9	61	16	-19	8	-22	72	-35	-1	18	12	5	47	-88	-127	-1	2	-9	-17	-43	32	-34	-82	43	-25	45	104	-39	-84	-12	133	8	-63
1453	-37	83	-18	-41	-89	-5	-28	-66	-221	-31	-66	-54	6	-55	84	43	-28	62	0	-26	17	-30	76	-41	-9	14	1	-3	40	-91	-117	2	-3	-9	-35	-51	34	-35	-64	39	-24	41	106	-63	-71	-8	124	-29	-60
1454	-32	85	-21	-34	-80	-15	-40	-72	-220	-32	-72	-58	1	-61	78	31	-42	58	-12	-24	22	-30	76	-25	-13	13	-40	-11	39	-88	-106	1	-13	-9	-54	-55	51	-34	-42	34	-17	44	109	-95	-53	2	113	-58	-59
1455	-24	86	-15	-31	-69	-21	-48	-72	-218	-32	-85	-56	-1	-65	74	12	-56	53	-18	-23	15	-30	65	12	-7	16	-80	-17	32	-92	-92	1	-18	-17	-73	-56	58	-24	-24	40	-9	48	105	-116	-29	-8	92	-48	-54
1456	-14	78	-9	-34	-61	-32	-57	-69	-212	-26	-94	-52	-4	-65	64	-5	-68	27	-18	-19	11	-22	40	38	-8	22	-122	-20	29	-87	-84	0	-28	-18	-88	-58	56	-16	-8	39	-4	52	84	-118	-19	-17	71	-29	-54
1457	-1	70	-1	-27	-55	-34	-56	-65	-208	-19	-98	-53	-2	-68	61	-8	-76	11	-18	-15	18	-15	17	56	-6	26	-145	-16	13	-87	-81	1	-39	-23	-96	-59	53	-14	5	44	-2	55	66	-109	-16	-35	62	-15	-60
1458	12	72	6	-25	-55	-36	-60	-56	-203	-7	-105	-63	-1	-73	51	-18	-83	20	-7	-11	28	-6	10	57	-21	31	-172	-14	6	-84	-75	-9	-51	-27	-100	-58	40	-3	5	45	-7	50	63	-106	-29	-45	47	-15	-61
1459	18	75	15	-13	-54	-32	-57	-46	-196	-1	-115	-77	2	-71	49	-19	-86	29	0	-6	40	3	17	69	-34	41	-193	-9	4	-81	-72	-29	-61	-31	-102	-51	35	1	20	49	-16	43	63	-105	-29	-61	41	-2	-63
1460	24	86	25	-8	-41	-35	-48	-36	-194	7	-126	-85	8	-71	49	-37	-89	27	9	-11	43	6	9	88	-51	41	-217	-9	2	-83	-53	-54	-72	-26	-100	-37	22	7	30	52	-21	38	61	-115	-31	-80	20	0	-62
1461	23	95	35	-3	-31	-38	-49	-32	-196	11	-142	-83	18	-66	50	-51	-85	29	13	-10	31	10	7	102	-59	42	-227	-4	6	-87	-41	-75	-73	-22	-97	-30	16	11	36	56	-27	32	50	-129	-24	-77	6	12	-58
1462	24	99	42	-1	-33	-39	-46	-28	-195	16	-152	-73	21	-59	47	-52	-82	30	11	-11	0	11	-7	101	-75	39	-224	-6	6	-89	-43	-95	-69	-9	-94	-21	3	18	34	57	-33	26	43	-138	-32	-72	7	29	-47
1463	25	97	42	6	-42	-43	-42	-26	-185	17	-164	-59	24	-46	40	-48	-77	38	1	-10	-36	8	-5	74	-95	36	-235	-13	-1	-82	-51	-103	-55	-1	-88	-13	-1	24	28	52	-35	21	35	-140	-46	-46	14	40	-34
1464	27	95	37	5	-49	-47	-27	-23	-181	23	-171	-47	29	-39	40	-35	-67	61	0	-4	-63	2	18	32	-111	40	-232	-11	-7	-77	-60	-75	-31	0	-77	-8	9	29	22	48	-35	17	50	-131	-62	-17	30	54	-26
1465	29	97	31	6	-54	-43	-21	-20	-173	41	-167	-28	29	-26	35	-25	-62	65	-4	5	-92	0	31	-2	-125	31	-228	-6	-8	-72	-68	-68	-8	5	-67	-1	11	38	20	47	-33	12	62	-124	-74	11	44	56	-13
1466	28	91	23	3	-55	-42	-17	-10	-167	54	-159	-7	26	-16	38	5	-53	45	-7	16	-103	-1	24	-21	-121	30	-209	-9	-2	-67	-73	-106	2	6	-56	14	24	32	20	37	-29	3	53	-117	-71	23	72	50	-5
1467	34	89	15	-1	-53	-48	-8	-1	-168	65	-143	11	23	-10	34	-1	-43	17	-15	27	-103	-7	5	-32	-120	27	-196	-14	1	-69	-74	-125	1	10	-39	28	31	36	20	24	-23	-1	34	-104	-82	38	59	13	1
1468	44	87	8	-7	-52	-47	-11	5	-173	72	-120	18	31	-15	32	0	-27	0	-21	37	-220	-4	-14	-36	-122	25	-184	-17	4	-77	-72	-204	-3	8	-28	38	53	41	17	7	-17	2	20	-80	-80	47	52	-4	4
1469	57	80	6	-16	-45	-50	-14	15	-176	74	-103	18	39	-17	25	-2	-17	-11	-26	46	-414	2	-34	-44	-140	21	-175	-19	9	-83	-63	-213	-20	13	-20	48	53	46	16	-2	-19	7	2	-60	-75	42	45	-3	5
1470	64	67	3	-22	-32	-56	-15	16	-176	74	-83	12	39	-18	24	-1	-10	-36	-31	49	-559	4	-64	-39	-140	14	-167	-29	7	-83	-45	-211	-40	15	-15	53	59	43	16	-14	-25	10	-22	-58	-52	43	39	6	1
1471	80	53	8	-32	-19	-64	-17	15	-184	73	-63	10	45	-16	22	-4	-2	-54	-33	45	-606	10	-91	-36	-134	16	-151	-36	2	-93	-33	-115	-62	19	-5	51	47	40	7	-24	-23	17	-50	-57	-37	47	33	29	-5
1472	83	45	7	-27	-7	-68	-6	16	-185	75	-49	5	51	-16	11	0	7	-48	-30	38	-465	14	-95	-58	-117	9	-138	-37	1	-94	-22	-7	-72	19	3	49	37	40	-1	-29	-20	22	-56	-79	-22	45	38	29	-12
1473	86	42	12	-30	-5	-65	1	18	-182	71	-42	-15	45	-7	-3	-5	11	-39	-28	31	-388	15	-88	-79	-103	11	-129	-43	-9	-92	-22	103	-76	19	4	47	27	36	-9	-33	-14	17	-55	-90	-8	47	30	-6	-19
1474	76	41	13	-33	-14	-62	2	23	-182	70	-39	-36	39	-6	-12	-8	10	-6	-30	27	-208	17	-54	-114	-59	7	-115	-51	-11	-92	-30	160	-62	16	10	45	26	36	-18	-28	-10	14	-22	-107	13	34	24	-35	-29
1475	60	47	6	-28	-25	-53	3	17	-181	66	-34	-57	29	-7	-14	-18	13	14	-29	24	-45	14	-20	-154	-5	4	-99	-65	-7	-89	-36	184	-47	13	7	44	29	33	-27	-26	-10	7	12	-130	35	28	19	-70	-39
1476	47	45	3	-29	-34	-50	-15	12	-183	55	-28	-65	27	-20	-13	-37	5	32	-32	21	127	16	-4	-168	36	-6	-69	-80	-3	-90	-44	163	-31	8	4	42	24	38	-27	-25	-12	4	30	-151	42	9	8	-77	-41
1477	40	39	-6	-25	-36	-46	-37	6	-182	42	-20	-67	17	-23	-8	-48	5	28	-33	14	231	16	5	-158	64	-14	-54	-93	8	-83	-42	114	-14	7	4	37	24	33	-24	-30	-13	4	40	-168	41	2	5	-51	-41
1478	42	40	-5	-26	-30	-40	-40	-4	-187	32	-17	-60	12	-28	-4	-72	7	14	-28	12	258	24	0	-155	72	-15	-52	-103	8	-85	-42	57	2	3	-3	28	17	39	-18	-33	-10	15	46	-165	22	-7	-29	-37	-43
1479	42	44	-1	-25	-27	-33	-60	-10	-182	31	-12	-50	10	-40	-2	-96	4	-3	-22	13	213	31	-9	-156	72	-30	-54	-111	12	-77	-41	8	16	-6	-8	26	29	39	-20	-32	-4	26	42	-155	12	-9	-63	-33	-42
1480	49	45	3	-31	-31	-28	-57	-5	-172	31	-18	-41	4	-46	2	-100	-1	-10	-22	13	159	37	-9	-155	68	-39	-60	-113	11	-64	-46	-26	36	-10	-17	23	37	39	-17	-27	2	31	38	-138	7	-22	-85	-45	-35
1481	61	49	-4	-24	-37	-30	-58	-5	-163	33	-18	-35	-6	-50	7	-108	-15	-3	-16	15	125	33	-12	-134	75	-39	-60	-105	10	-54	-51	-69	49	-11	-26	23	57	43	-15	-17	8	29	40	-119	-14	-35	-93	-19	-34
1482	68	51	-13	-27	-40	-30	-55	-4	-159	37	-29	-24	-12	-45	11	-92	-23	-1	-13	16	103	23	-6	-91	59	-35	-52	-90	5	-53	-52	-86	60	-14	-33	22	75	39	-20	-6	11	22	35	-111	-30	-30	-69	2	-25
1483	71	49	-21	-26	-46	-32	-69	0	-158	42	-34	-8	-12	-46	9	-68	-29	-9	-10	23	91	8	-17	-43	43	-38	-58	-78	3	-52	-60	-91	61	-21	-39	23	82	38	-23	7	4	12	28	-101	-46	-45	-33	19	-12
1484	74	41	-33	-26	-51	-30	-63	3	-153	42	-45	5	-16	-48	10	-43	-37	-20	-11	24	77	-3	-21	-11	16	-40	-61	-63	3	-48	-63	-81	74	-21	-46	22	91	50	-31	11	-1	7	4	-86	-58	-41	-1	28	7
1485	74	32	-35	-23	-55	-33	-68	3	-153	39	-53	22	-7	-48	7	-33	-39	-43	-4	29	73	-2	-35	22	18	-37	-68	-51	-8	-55	-63	-57	75	-25	-50	22	97	53	-36	10	-2	10	-11	-69	-59	-34	14	52	27
1486	79	22	-31	-20	-55	-35	-61	1	-150	39	-64	36	-3	-47	7	-10	-39	-64	2	35	69	6	-53	34	5	-42	-61	-43	-9	-52	-66	-35	85	-23	-49	15	109	68	-27	6	-10	9	-30	-51	-53	-9	36	65	40
1487	69	22	-21	-20	-59	-36	-52	-1	-147	43	-69	48	5	-39	3	-1	-39	-87	5	43	76	17	-73	54	6	-47	-42	-35	-9	-53	-68	-25	84	-23	-53	14	107	66	-19	-1	-17	10	-54	-29	-61	10	44	78	48
1488	58	30	-8	-23	-60	-37	-49	0	-150	47	-68	53	2	-34	6	14	-40	-86	7	51	92	18	-82	59	1	-59	-25	-36	-17	-60	-72	-16	82	-17	-48	14	97	55	-5	-12	-20	14	-63	-5	-78	34	60	60	47
1489	50	42	2	-38	-59	-37	-35	-1	-154	55	-59	58	6	-21	7	31	-36	-81	12	56	109	23	-82	64	21	-69	-6	-36	-19	-66	-75	-8	81	-19	-42	17	100	49	8	-16	-15	21	-64	15	-75	54	83	33	40
1490	51	52	13	-49	-57	-35	-38	0	-164	60	-67	63	11	-21	6	42	-32	-88	18	64	115	21	-89	76	24	-71	-2	-33	-21	-81	-76	-11	79	-15	-35	19	99	39	24	-18	-17	23	-73	29	-64	74	102	-8	25
1491	48	51	24	-65	-44	-35	-36	3	-168	61	-62	61	9	-16	11	56	-29	-105	10	65	124	17	-105	111	27	-64	-10	-37	-14	-85	-69	-18	72	-9	-28	21	103	31	39	-16	-12	24	-86	38	-38	97	119	-14	20
1492	51	57	45	-69	-32	-38	-43	5	-175	57	-55	57	11	-15	8	38	-21	-115	9	62	128	15	-111	120	29	-52	0	-28	-8	-92	-56	-22	61	-6	-23	21	97	22	45	-10	-13	25	-91	45	-34	115	107	-22	7
1493	51	59	65	-67	-18	-41	-36	5	-176	48	-51	45	9	-16	8	-1	-9	-127	5	53	120	24	-121	123	19	-47	21	-22	-7	-93	-41	-27	47	-4	-9	17	83	26	63	-4	-15	25	-102	40	-31	116	58	-17	-1
1494	41	56	75	-67	-3	-38	-32	-1	-176	33	-43	26	12	-16	5	-57	-1	-123	-2	50	108	53	-120	109	25	-40	37	-29	-3	-90	-21	-37	28	-6	-5	10	72	32	71	1	-10	20	-102	33	-37	103	-17	-16	-3
1495	40	49	90	-64	15	-39	-27	-11	-170	17	-29	12	10	-13	1	-91	1	-126	-5	45	102	80	-128	112	33	-37	30	-29	0	-92	-2	-43	13	-6	-1	3	66	34	79	5	-3	15	-106	15	-43	98	-59	-23	0
1496	37	45	99	-69	35	-39	-37	-21	-169	6	-19	5	12	-14	3	-98	6	-107	-6	43	95	98	-118	112	25	-30	29	-32	-3	-87	21	-57	4	-9	5	-2	70	41	77	14	9	12	-90	-2	-37	86	-60	-23	2
1497	42	38	112	-63	48	-36	-37	-25	-162	8	0	3	8	-16	3	-86	5	-106	-12	43	81	97	-118	119	20	-28	9	-42	-3	-84	34	-75	-4	-5	3	-3	67	37	70	10	6	8	-86	-22	-32	55	-32	-20	12
1498	40	26	118	-56	58	-41	-68	-23	-159	15	6	4	1	-16	5	-85	2	-98	-14	49	72	99	-102	134	9	-25	9	-44	4	-84	51	-90	-5	-6	5	1	64	32	62	10	9	5	-65	-29	-34	27	-12	-34	23
1499	46	25	118	-53	70	-43	-75	-15	-162	20	21	9	1	-23	11	-85	0	-102	-17	53	56	104	-101	147	2	-22	8	-55	15	-89	59	-91	-5	-10	-6	8	61	23	48	9	2	2	-61	-41	-31	3	-12	-37	24
1500	44	25	123	-40	81	-45	-88	-9	-166	24	28	16	5	-25	13	-118	0	-105	-28	61	38	121	-103	156	6	-21	-2	-61	26	-95	79	-90	-20	-14	-7	11	46	15	30	-3	-4	1	-58	-44	-28	-13	-46	-55	25
1501	51	16	129	-32	91	-43	-100	-3	-168	29	40	10	14	-27	11	-138	-2	-105	-44	76	24	133	-102	162	2	-18	-12	-67	37	-98	83	-74	-44	-13	-15	17	15	2	17	-1	-8	1	-51	-40	-20	-19	-72	-47	22
1502	42	15	127	-29	98	-38	-101	2	-166	33	45	-6	12	-19	8	-151	-10	-94	-56	80	23	121	-99	141	14	-16	-9	-68	37	-97	95	-50	-65	-3	-17	22	15	-8	-2	-4	-7	0	-46	-36	-18	-22	-92	-17	13
1503	45	15	119	-19	107	-34	-101	-1	-163	36	53	-25	22	-12	6	-152	-13	-59	-66	82	22	104	-67	113	30	-15	-13	-67	35	-100	106	-32	-79	-2	-24	29	17	-6	-11	-1	-7	2	-23	-56	-13	-33	-94	22	2
1504	47	19	113	-21	97	-31	-99	0	-154	45	60	-36	24	-7	5	-132	-18	-53	-77	80	30	86	-58	93	49	-15	-12	-65	35	-89	100	-30	-89	3	-23	36	34	7	-15	-2	-12	10	-15	-95	4	-41	-72	60	-10
1505	56	21	97	-22	103	-35	-78	4	-145	51	64	-18	27	5	2	-111	-23	-40	-85	77	47	80	-47	91	62	-11	-11	-64	37	-89	105	-45	-105	8	-22	41	33	26	-11	1	-10	14	-1	-137	20	-37	-43	94	-28
1506	66	22	98	-24	85	-37	-63	7	-142	56	69	19	25	5	1	-92	-14	-42	-84	67	56	89	-47	76	54	-13	-6	-66	31	-90	87	-64	-124	13	-14	45	38	52	-5	-6	-10	15	1	-150	26	-30	-31	123	-56
1507	64	28	95	-29	79	-43	-38	9	-146	65	67	40	25	9	-5	-59	-2	-52	-85	61	57	86	-56	55	19	-19	4	-69	25	-103	81	-79	-134	12	8	46	29	73	5	-4	-11	23	-3	-123	20	-15	-6	123	-81
1508	61	32	89	-33	59	-36	-21	12	-144	69	63	61	26	11	-10	-32	15	-56	-80	55	39	83	-70	42	-15	-20	20	-77	18	-105	63	-84	-137	13	17	49	7	91	5	1	-7	22	-18	-64	9	-8	17	120	-75
1509	63	36	78	-41	40	-35	-23	9	-143	65	62	34	23	13	-15	7	23	-46	-76	40	24	60	-68	43	-51	-15	19	-82	13	-106	42	-69	-112	10	28	48	-7	96	7	1	-4	26	-15	-52	1	-1	42	116	-46
1510	72	36	67	-42	40	-31	-11	10	-139	58	62	24	23	14	-8	36	33	-15	-74	19	10	50	-51	25	-84	-10	32	-86	9	-100	32	-55	-88	3	36	45	-23	97	12	4	4	28	-3	-35	18	-1	69	124	4
1511	81	41	65	-43	32	-23	-14	6	-125	52	67	6	17	2	-5	36	36	5	-80	11	5	38	-45	23	-120	1	41	-86	9	-89	16	-52	-60	2	41	42	-25	95	23	7	10	29	-6	-64	21	-13	67	106	36
1512	82	51	67	-40	17	-19	-6	3	-118	47	66	-21	6	-1	5	59	37	32	-78	14	9	33	-21	14	-151	13	45	-86	10	-92	-26	-72	-43	-2	41	37	-9	85	30	15	4	22	9	-56	25	-13	95	104	42
1513	85	62	72	-45	19	-14	-1	-2	-116	39	61	-51	6	-12	11	53	36	53	-73	27	7	43	-6	15	-172	14	37	-81	9	-95	-33	-88	-35	-6	40	27	-2	81	34	22	5	12	11	-66	16	-5	97	84	35
1514	88	75	75	-46	27	-5	-10	-12	-121	36	51	-74	13	-16	12	62	40	59	-63	41	0	50	9	41	-197	9	27	-75	12	-103	-30	-105	-37	-9	40	12	18	78	37	28	1	-2	8	-105	21	-5	107	90	29
1515	94	81	68	-44	42	2	-28	-16	-128	31	41	-90	25	-16	18	51	35	50	-58	37	-25	58	2	49	-192	-1	14	-64	19	-105	-2	-114	-34	-4	31	-1	4	81	37	27	-5	-9	-4	-158	25	-2	93	105	22
1516	97	82	53	-43	48	8	-44	1	-133	45	33	-103	32	-4	26	18	29	38	-46	25	-40	44	-5	58	-172	-1	4	-46	21	-109	19	-116	-34	6	26	-15	26	85	29	19	-3	-5	-14	-192	27	2	60	117	5
1517	95	83	40	-42	41	7	-44	91	-135	69	22	-111	42	1	40	-13	22	39	-27	10	-59	31	-12	27	-135	3	-7	-29	20	-110	18	-127	-31	12	16	-26	24	96	19	14	1	4	-11	-212	37	0	24	129	-22
1518	93	80	25	-51	25	6	-49	235	-129	110	14	-120	43	2	46	-25	13	40	-16	-7	-78	20	2	20	-91	0	0	-29	17	-113	-1	-141	-30	16	11	-37	31	99	11	10	8	18	7	-225	50	-4	13	114	-51
1519	86	73	7	-49	13	5	-48	395	-129	184	3	-119	41	5	50	-24	9	46	-5	-25	-96	12	19	-14	-53	-2	-11	-19	24	-119	-13	-161	-22	23	5	-38	28	98	-1	-2	15	32	43	-233	70	-7	15	105	-70
1520	82	65	-1	-49	-7	-6	-48	533	-128	350	-5	-113	38	7	51	-35	7	54	0	-55	-131	11	42	-22	-10	-35	-15	-13	15	-126	-43	-171	-13	30	8	-46	31	94	-6	-8	19	43	64	-240	82	5	11	81	-82
1521	69	64	-7	-44	-33	-18	-52	645	-130	581	-11	-103	39	10	49	-42	12	50	5	-84	-174	13	50	-34	15	-56	-20	-9	17	-132	-79	-187	-10	32	9	-55	25	104	-10	-2	19	45	72	-234	81	15	1	51	-84
1522	46	58	-2	-43	-54	-20	-50	720	-124	784	-13	-97	36	11	43	-33	14	40	12	-120	-225	17	47	-22	36	-68	-11	-14	21	-130	-119	-203	-9	35	8	-61	4	108	-17	7	17	39	74	-229	73	31	10	40	-84
1523	30	54	9	-39	-55	-30	-52	752	-121	896	-22	-91	33	15	38	-13	13	54	13	-139	-274	30	59	-5	50	-60	5	-17	21	-129	-145	-226	-12	32	3	-68	-3	101	-27	24	12	31	89	-215	46	41	37	36	-83
1524	11	52	16	-37	-42	-34	-44	715	-117	921	-35	-84	31	18	34	-18	20	72	18	-152	-331	41	72	5	68	-53	18	-9	19	-129	-141	-220	-16	26	8	-66	6	89	-42	37	11	23	107	-206	22	48	34	54	-84
1525	-2	53	27	-31	-5	-35	-46	655	-109	928	-43	-75	22	15	30	-47	25	68	18	-139	-381	54	69	15	73	-46	16	1	20	-124	-97	-197	-19	20	15	-64	21	67	-47	47	5	19	107	-197	-1	62	7	53	-76
1526	-13	55	37	-27	43	-33	-37	574	-108	917	-53	-63	15	14	32	-78	32	72	20	-131	-420	59	71	35	71	-33	3	14	17	-125	-20	-143	-18	14	19	-55	28	55	-55	45	3	16	109	-187	-17	70	-29	70	-73
1527	-11	60	55	-22	84	-34	-9	502	-110	876	-59	-49	12	7	32	-100	32	72	19	-121	-409	58	71	55	45	-23	1	18	10	-126	47	-111	-19	7	30	-46	40	47	-54	33	3	14	109	-177	-20	80	-62	81	-64
1528	-12	60	71	-22	99	-29	15	442	-111	796	-62	-32	19	-1	33	-84	42	60	15	-108	-372	55	58	70	16	-11	0	14	10	-116	86	-92	-21	-4	36	-33	32	47	-50	23	-5	13	95	-165	-34	76	-50	86	-56
1529	-8	60	78	-22	55	-26	24	380	-107	707	-67	-20	20	-8	33	-37	44	60	9	-99	-314	46	59	88	-23	-7	3	5	11	-108	45	-72	-16	-1	39	-22	31	45	-42	11	-10	19	92	-151	-37	78	-8	97	-37
1530	-2	56	66	-29	20	-30	26	330	-114	633	-72	-10	23	-5	38	-1	44	41	3	-84	-345	33	36	80	-49	3	-21	-1	14	-114	4	-51	-13	3	44	-16	21	43	-38	8	-15	28	64	-134	-37	80	25	102	-27
1531	2	56	34	-31	-24	-33	24	292	-114	564	-74	-2	19	0	38	25	46	37	1	-65	-359	19	38	62	-63	8	-40	-2	16	-118	-37	-20	-20	2	45	-17	2	51	-32	12	-13	33	64	-124	-48	75	61	113	-22
1532	6	58	-3	-33	-37	-28	15	258	-112	498	-75	3	13	5	35	48	46	26	-15	-44	-375	-3	24	44	-69	21	-51	-7	16	-119	-43	-16	-19	7	48	-20	-26	48	-27	23	-15	34	51	-112	-46	54	95	129	-10
1533	13	56	-43	-37	-59	-30	13	233	-105	432	-74	-1	-1	5	34	70	43	19	-18	-31	-293	-24	27	18	-64	33	-36	-11	15	-112	-47	-26	-26	-1	46	-22	-34	41	-29	32	-12	29	55	-101	-31	44	130	132	-4
1534	19	58	-69	-33	-71	-26	5	204	-103	372	-77	-2	-16	0	34	78	41	7	-29	-19	-193	-46	18	-11	-56	39	-29	-12	10	-108	-54	-37	-36	-6	49	-33	-36	36	-30	36	-8	27	51	-95	-7	48	143	128	2
1535	23	60	-79	-28	-60	-33	-13	175	-100	333	-77	-7	-17	-7	35	90	44	6	-34	-10	-122	-53	14	-31	-65	41	-27	-14	18	-103	-50	-56	-49	-12	48	-41	-27	36	-20	41	-1	26	43	-98	24	45	155	95	5
1536	24	66	-90	-26	-25	-39	-14	160	-88	314	-75	-11	-10	-15	32	82	41	3	-39	2	-99	-64	4	-48	-66	32	-39	-9	26	-90	-31	-72	-61	-11	43	-47	-26	36	-14	44	-2	14	36	-93	62	47	146	87	8
1537	24	66	-93	-29	2	-45	-21	150	-90	306	-78	-9	2	-16	28	68	39	-15	-43	11	-94	-70	-13	-64	-59	36	-34	-10	33	-94	-9	-78	-70	-6	37	-50	-17	37	-12	42	-3	10	7	-97	82	42	127	91	12
1538	30	66	-91	-27	11	-45	-3	152	-80	301	-75	1	15	-22	24	65	35	-8	-38	20	-100	-80	-11	-81	-42	29	-25	-14	33	-81	-14	-76	-75	1	29	-54	-14	41	-18	41	-4	8	13	-102	96	46	125	106	22
1539	34	64	-88	-17	-10	-43	8	152	-76	297	-81	17	19	-17	16	59	26	-22	-36	29	-97	-80	-14	-67	-19	28	-7	-31	32	-71	-34	-93	-71	13	19	-58	-28	40	-20	45	-11	5	4	-107	106	29	120	118	34
1540	43	64	-88	-5	-24	-32	9	162	-72	286	-92	32	22	-7	14	77	16	-15	-35	40	-83	-81	-4	-56	6	30	-25	-36	32	-61	-66	-109	-60	24	9	-57	-36	50	-26	45	-17	-1	17	-101	108	20	135	117	49
1541	56	67	-85	-3	-26	-26	11	164	-66	277	-108	43	21	0	20	94	6	-28	-35	55	-68	-78	-9	-58	37	27	-59	-46	33	-54	-73	-120	-49	29	4	-60	-28	64	-26	38	-22	-3	13	-92	97	7	156	101	58
1542	61	67	-79	-15	-13	-14	9	166	-60	272	-129	47	30	3	32	100	3	-19	-31	75	-75	-72	-2	-67	62	25	-92	-55	34	-51	-67	-130	-44	32	0	-58	-28	63	-26	38	-28	-5	30	-80	70	-4	164	90	70
1543	63	68	-69	-27	16	-8	12	168	-54	269	-150	47	32	2	42	102	-1	-14	-27	97	-81	-63	12	-63	83	22	-102	-59	41	-55	-34	-136	-43	35	-1	-54	-23	61	-30	28	-34	-2	44	-71	56	4	166	87	83
1544	57	70	-51	-40	41	0	4	173	-65	268	-166	51	39	5	52	98	0	-4	-28	116	-82	-54	20	-63	94	26	-99	-62	41	-72	5	-125	-40	34	-4	-47	-16	59	-35	25	-39	0	54	-72	23	3	163	99	88
1545	49	72	-33	-49	64	6	-7	173	-89	269	-176	54	44	12	57	82	8	10	-22	137	-86	-49	38	-45	102	21	-82	-61	33	-92	39	-104	-39	37	3	-43	-23	57	-30	16	-32	-1	65	-64	0	27	144	109	99
1546	35	73	-22	-38	80	10	-27	173	-99	270	-182	54	47	27	62	59	10	22	-24	159	-85	-48	51	-47	106	22	-89	-63	33	-88	67	-83	-33	42	2	-37	-50	62	-26	17	-36	-1	70	-61	-25	27	124	113	110
1547	17	70	-27	-24	70	12	-33	171	-95	265	-183	53	47	34	65	38	8	33	-25	172	-72	-57	60	-66	90	20	-102	-54	26	-79	53	-59	-22	49	9	-27	-67	53	-21	21	-37	-3	79	-51	-27	48	103	130	121
1548	8	71	-45	-3	40	8	-25	164	-62	264	-180	55	45	42	71	12	13	55	-24	187	-50	-72	79	-113	49	16	-111	-53	28	-61	15	-42	-10	44	13	-19	-84	34	-22	24	-34	1	97	-41	-27	66	78	131	126
1549	-1	73	-58	18	-16	4	-18	156	25	261	-173	62	38	36	69	16	20	78	-19	200	-34	-83	100	-142	49	11	-89	-48	23	-32	-56	-29	-6	42	22	-8	-56	11	-15	23	-32	4	122	-33	-1	87	74	125	127
1550	2	79	-83	25	-66	-1	-19	152	207	256	-162	62	31	31	66	31	25	95	-18	214	-13	-100	116	-158	15	10	-62	-46	25	-11	-131	-14	0	38	31	5	-43	-21	-16	15	-33	8	138	-20	23	109	86	102	131
1551	10	74	-102	34	-109	-14	-11	145	494	242	-152	62	21	23	57	43	40	95	-13	221	-5	-101	112	-110	-15	13	-38	-48	29	1	-164	7	4	32	39	13	-19	-45	-18	11	-32	8	134	-6	34	132	96	77	130
1552	22	73	-132	34	-131	-22	-12	135	908	229	-136	60	14	12	54	38	52	101	-7	223	6	-102	116	-114	-7	11	-33	-42	28	27	-186	16	0	23	54	17	-9	-59	-20	13	-28	15	135	0	39	160	93	40	133
1553	25	71	-163	35	-135	-26	-12	123	1343	218	-118	53	5	1	44	40	62	101	-7	226	14	-106	108	-105	13	14	-29	-33	33	97	-159	18	3	12	58	18	4	-71	-27	14	-23	13	133	3	29	163	97	5	133
1554	29	70	-193	26	-122	-34	-12	113	1752	203	-96	48	-5	-9	36	38	65	94	-6	223	32	-118	100	-109	35	18	-15	-34	28	216	-120	22	-2	0	62	20	0	-75	-39	16	-10	13	126	2	17	161	101	-14	130
1555	32	77	-202	10	-103	-35	-2	96	2011	187	-56	47	-15	-18	29	45	62	91	-4	222	37	-131	87	-83	90	23	-23	-39	27	382	-84	13	-1	-17	61	12	0	-76	-49	12	-1	12	115	3	-5	156	116	-41	124
1556	36	86	-203	-3	-78	-41	7	83	2047	169	-30	44	-26	-32	25	49	53	84	-5	221	39	-138	73	-52	120	20	-36	-52	24	510	-50	-3	1	-23	54	14	-10	-58	-57	14	4	8	100	3	-15	142	129	-47	119
1557	34	90	-199	-25	-62	-43	25	69	2038	151	-6	43	-39	-46	22	62	42	73	-14	216	47	-140	54	-51	148	21	-49	-75	31	572	-35	-27	3	-35	42	14	0	-47	-63	15	2	8	79	2	-15	119	148	-52	113
1558	26	82	-195	-46	-45	-51	39	54	1851	133	-3	43	-46	-64	17	70	31	55	-14	205	35	-140	34	-63	153	16	-66	-97	28	542	-20	-39	10	-44	29	14	-2	-36	-67	9	-4	10	51	1	-9	91	162	-48	108
1559	25	82	-184	-66	-39	-57	34	39	1617	119	-6	40	-53	-78	10	91	21	48	-13	197	11	-137	21	-91	148	12	-53	-116	27	459	-18	-58	12	-55	17	9	6	-28	-68	4	-3	18	33	0	-5	70	182	-69	102
1560	21	75	-174	-88	-39	-60	15	26	1386	102	-43	37	-57	-92	-1	111	5	35	-17	187	-24	-135	8	-99	126	10	-45	-135	25	375	-20	-67	18	-68	-4	8	-7	-20	-69	-3	-9	18	14	0	-4	45	195	-75	100
1561	33	73	-172	-103	-46	-62	-4	10	1177	85	-75	37	-60	-96	-10	109	-16	24	-16	176	-44	-133	-6	-93	97	10	-51	-143	24	310	-23	-71	26	-72	-21	2	-34	-17	-73	-6	-11	13	0	3	-19	26	188	-104	97
1562	45	68	-173	-120	-46	-66	-11	-6	999	70	-103	40	-53	-101	-14	78	-31	13	-10	166	-70	-132	-14	-87	85	11	-49	-144	24	264	-23	-79	27	-76	-36	-3	-44	-14	-82	-1	-9	14	-13	0	-33	8	148	-103	86
1563	49	69	-173	-130	-53	-69	-12	-20	858	55	-103	45	-54	-103	-18	54	-48	13	-6	158	-83	-132	-14	-100	66	7	-57	-137	22	228	-29	-83	28	-74	-53	-9	-45	-23	-84	9	-8	18	-14	1	-54	-14	125	-107	77
1564	55	70	-178	-136	-55	-73	-18	-29	760	38	-98	52	-46	-103	-21	50	-69	-13	-4	148	-94	-131	-36	-103	35	10	-50	-130	20	202	-38	-96	28	-68	-71	-10	-36	-47	-96	9	-10	21	-35	7	-65	-39	116	-100	71
1565	55	71	-182	-140	-67	-72	-15	-40	689	18	-74	57	-46	-102	-19	57	-84	-33	-1	129	-107	-137	-45	-104	3	10	-70	-121	21	179	-63	-89	32	-60	-89	-11	-23	-71	-98	7	-11	23	-37	14	-71	-53	129	-76	72
1566	54	78	-165	-144	-89	-69	-25	-63	638	0	-58	64	-45	-103	-15	54	-93	-44	-1	111	-110	-132	-57	-108	-32	10	-79	-118	17	162	-128	-87	27	-58	-100	-12	-19	-85	-98	-2	-15	28	-48	21	-75	-45	133	-64	77
1567	44	77	-143	-144	-101	-67	-24	-79	585	-14	-31	55	-41	-107	-15	57	-99	-19	-2	93	-123	-119	-35	-100	-35	8	-102	-114	19	141	-166	-87	10	-60	-112	-13	-17	-97	-92	-2	-18	28	-24	26	-70	-23	136	-47	83
1568	38	75	-94	-145	-89	-63	-11	-95	537	-21	-6	49	-46	-109	-10	40	-108	-1	-8	83	-111	-94	-25	-119	-24	13	-119	-115	14	121	-157	-69	-15	-60	-119	-7	-33	-102	-91	0	-16	39	-10	30	-56	-7	120	-47	83
1569	38	72	-60	-148	-54	-57	8	-102	485	-24	10	42	-44	-104	-7	44	-110	32	-12	78	-111	-73	4	-118	-10	20	-121	-112	16	95	-89	-53	-42	-62	-123	5	-31	-107	-84	3	-10	44	25	7	-62	22	118	-33	75
1570	46	68	-28	-143	-21	-51	22	-105	456	-27	22	35	-45	-104	-5	56	-116	64	-20	77	-111	-61	44	-132	-12	19	-121	-106	19	91	-26	-48	-61	-60	-129	15	-29	-108	-79	11	-4	49	59	0	-50	26	127	-33	68
1571	50	64	-21	-138	-78	-45	36	-104	431	-38	29	39	-49	-97	-2	81	-120	82	-25	76	-96	-72	66	-132	-33	23	-115	-95	23	88	-62	-61	-65	-60	-136	28	-27	-104	-73	20	-3	46	85	-36	-42	25	151	-10	54
1572	57	60	-51	-127	-261	-40	59	-109	416	-54	38	28	-41	-96	7	99	-124	105	-20	67	-88	-97	90	-123	-40	18	-99	-77	19	93	-312	-70	-52	-56	-139	34	-27	-98	-71	26	6	32	111	-31	-43	26	167	7	37
1573	52	59	-126	-115	-356	-40	73	-123	400	-68	42	27	-26	-94	12	113	-123	106	-21	59	-86	-139	89	-107	-40	11	-90	-65	16	96	-371	-50	-41	-52	-140	30	-38	-86	-68	42	10	24	114	-56	-41	32	179	1	26
1574	43	59	-195	-107	-401	-28	80	-139	385	-87	38	38	-8	-88	16	139	-120	118	-30	45	-108	-174	110	-100	-39	11	-79	-60	13	106	-424	-23	-23	-43	-134	25	-46	-73	-66	50	15	11	129	-44	-40	41	198	9	13
1575	40	60	-235	-89	-323	-22	60	-158	360	-105	33	6	7	-74	17	152	-109	116	-36	30	-129	-196	113	-97	-48	13	-71	-54	0	104	-303	-12	-23	-31	-121	17	-73	-71	-63	51	22	9	126	-33	-27	38	205	15	5
1576	45	59	-248	-88	-200	-11	40	-178	327	-125	32	6	20	-59	27	159	-95	118	-38	17	-131	-195	118	-115	-54	20	-66	-42	-8	103	-188	-10	-20	-17	-101	3	-70	-77	-63	41	28	16	127	-7	-18	31	205	37	-1
1577	57	58	-220	-80	-140	-4	10	-195	296	-139	31	-28	26	-49	36	143	-82	118	-49	6	-126	-172	122	-150	-55	18	-48	-27	-16	99	-152	-23	-17	-5	-81	-7	-67	-91	-59	28	29	25	128	-39	-24	14	188	57	-3
1578	59	55	-202	-86	-76	-5	0	-204	266	-153	33	-75	30	-35	43	133	-71	103	-53	-2	-110	-156	107	-165	-71	29	-43	-20	-15	89	-66	-32	-12	3	-66	-11	-53	-101	-58	10	24	31	109	-39	-31	-1	172	72	-10
1579	66	49	-164	-88	-66	-5	-7	-213	242	-166	37	-104	33	-26	51	104	-57	88	-59	-12	-82	-133	95	-161	-67	32	-44	-13	-17	79	-13	-38	1	17	-49	-18	-37	-99	-51	4	22	42	95	-92	-46	-8	144	80	-13
1580	18	-13	-65	-41	-37	-72	-29	-55	-261	-48	-46	4	59	56	-37	4	3	-17	-39	40	177	-38	-42	-36	61	19	-83	-60	10	-142	4	72	-50	61	-11	49	-6	5	27	-20	-63	-34	-37	-61	-1	19	78	57	-27
1581	23	-12	-84	-30	-38	-68	-10	-53	-246	-45	-46	0	55	47	-40	-6	11	-1	-37	32	164	-67	-29	-41	45	22	-61	-58	21	-134	5	70	-44	61	-4	51	-24	7	35	-21	-53	-33	-32	-59	-26	27	69	35	-11
1582	26	-17	-109	-27	-47	-57	-4	-47	-238	-47	-48	7	54	40	-36	-11	20	1	-36	22	157	-94	-21	-27	30	21	-50	-55	26	-131	-3	73	-29	55	-1	56	-45	6	35	-26	-47	-28	-30	-59	-47	25	71	7	3
1583	30	-23	-128	-19	-56	-63	-11	-47	-235	-43	-49	5	63	35	-33	19	25	-2	-26	22	157	-113	-37	-18	9	16	-50	-48	25	-127	-7	61	-21	48	5	55	-48	8	28	-37	-39	-21	-51	-68	-40	27	98	-16	18
1584	34	-28	-130	-5	-63	-59	-12	-44	-234	-41	-44	5	74	31	-25	36	33	-24	-24	26	153	-122	-52	-14	1	20	-60	-47	24	-123	-15	60	-10	47	10	57	-63	12	23	-44	-32	-13	-66	-68	-29	37	116	-20	34
1585	31	-24	-113	-1	-82	-51	-21	-43	-237	-35	-36	-1	74	38	-25	46	28	-21	-27	31	153	-115	-50	-14	-21	19	-57	-50	26	-124	-47	56	-10	50	10	56	-88	15	14	-41	-28	-10	-57	-73	-15	47	128	-28	51
1586	33	-16	-88	2	-89	-38	-10	-44	-237	-34	-32	0	66	44	-17	52	24	-28	-27	34	138	-97	-52	-15	-28	25	-48	-48	34	-123	-62	61	-10	61	7	56	-92	15	9	-33	-27	-11	-54	-74	-1	30	132	-8	65
1587	33	-14	-46	4	-93	-28	-8	-46	-225	-37	-22	4	55	45	-5	40	18	-8	-27	45	134	-66	-28	-33	-29	36	-52	-52	33	-114	-101	64	-8	63	10	51	-91	9	0	-25	-21	-12	-27	-79	-2	40	118	14	80
1588	45	-10	-20	-1	-102	-19	10	-50	-214	-37	-9	11	53	51	12	50	21	5	-25	60	127	-37	-24	-37	-18	40	-43	-49	37	-107	-116	61	4	60	12	41	-56	-9	-7	-19	-21	-11	-23	-79	-11	49	124	35	89
1589	52	-6	-6	-3	-104	-6	11	-50	-211	-42	-5	25	53	50	24	48	23	15	-19	74	126	-20	-1	-35	-28	37	-43	-51	32	-105	-118	56	1	56	18	40	-31	-22	-10	-13	-25	-12	-7	-70	-21	65	118	24	85
1590	57	-3	-19	-7	-120	-4	8	-52	-206	-41	-3	27	58	51	34	76	32	7	-21	84	127	-23	-7	-33	-12	29	-39	-47	26	-107	-122	45	-1	48	24	34	-10	-30	-22	-17	-28	-4	-19	-61	-33	76	145	12	74
1591	58	5	-42	-27	-145	-2	21	-48	-207	-29	-1	27	65	52	42	78	39	2	-18	89	120	-42	-9	-31	-3	29	-21	-43	16	-112	-140	44	-8	48	35	34	6	-31	-29	-15	-27	1	-28	-44	-30	83	151	10	58
1592	51	15	-81	-31	-200	-7	19	-14	-214	-5	-1	24	64	58	43	70	47	15	-11	80	110	-83	7	-28	20	24	-16	-35	8	-130	-183	35	0	51	44	34	5	-24	-29	-9	-25	6	-14	-35	-24	102	140	4	47
1593	49	29	-123	-40	-240	-7	24	73	-215	16	3	13	64	64	44	77	50	17	-14	65	95	-126	2	-31	40	26	-14	-36	1	-139	-216	30	4	58	48	33	12	-15	-28	-7	-23	8	-19	-37	-2	100	149	2	33
1594	46	38	-156	-45	-257	-11	20	189	-214	45	1	4	63	65	39	72	51	18	-19	49	89	-165	7	-74	58	28	-24	-40	-15	-145	-219	25	9	60	52	26	17	-2	-24	-2	-21	12	-16	-48	4	95	145	-1	24
1595	45	44	-180	-38	-232	-12	16	306	-218	99	1	-2	60	61	42	71	51	20	-23	38	79	-188	-3	-93	89	32	-38	-39	-23	-153	-198	26	13	59	49	13	21	6	-19	-2	-21	18	-22	-61	8	68	146	-4	13
1596	40	48	-182	-43	-169	-16	6	378	-227	238	0	-7	56	48	38	68	49	17	-28	26	72	-194	-12	-103	99	31	-46	-48	-27	-159	-149	20	7	61	45	-1	17	17	-16	3	-19	26	-33	-65	7	42	148	8	0
1597	25	46	-162	-45	-102	-22	13	410	-239	417	-3	-14	51	43	37	62	49	4	-30	13	68	-179	-20	-55	114	32	-48	-49	-34	-162	-94	18	-3	61	45	-30	30	32	-10	5	-16	29	-42	-76	3	7	136	28	-11
1598	24	50	-134	-52	-48	-24	25	411	-247	553	-5	-18	48	35	37	54	55	21	-27	-6	64	-154	0	-15	109	33	-44	-44	-36	-168	-26	14	-17	57	44	-51	26	36	1	11	-5	43	-21	-79	-18	-6	132	62	-20
1599	18	63	-104	-59	-23	-27	35	374	-250	589	-4	-16	40	37	30	48	52	39	-20	-34	54	-132	16	21	100	26	-59	-41	-44	-169	17	4	-20	51	41	-69	23	45	16	20	4	52	-2	-86	-27	-2	122	71	-20
1600	19	69	-84	-59	-2	-28	26	318	-247	512	-6	-9	29	38	29	56	46	70	-24	-54	45	-114	47	13	87	22	-75	-38	-38	-164	48	1	-27	48	33	-79	23	40	41	29	13	55	24	-97	-32	19	126	70	-19
1601	18	73	-66	-52	27	-34	0	244	-237	432	-7	-8	27	32	25	58	35	94	-15	-61	38	-100	75	8	82	13	-86	-41	-37	-156	71	1	-26	39	27	-85	2	41	66	35	25	57	51	-98	-22	43	126	65	-11
1602	13	70	-59	-49	51	-35	-3	189	-227	375	-12	-11	24	19	26	47	31	109	-15	-53	22	-94	89	16	81	9	-82	-36	-28	-144	91	4	-23	30	21	-84	9	32	93	39	24	55	67	-85	-4	57	118	48	3
1603	16	58	-61	-55	61	-37	-1	151	-223	364	-16	-5	18	15	21	20	23	126	-12	-41	19	-99	100	19	87	3	-92	-36	-23	-135	99	-2	-27	28	12	-80	5	30	108	39	22	53	78	-86	-1	57	90	38	15
1604	9	51	-73	-47	65	-42	-11	118	-217	375	-26	-7	17	21	18	3	19	125	-11	-32	17	-104	94	21	100	2	-87	-30	-19	-124	97	-3	-24	27	6	-78	25	21	113	37	20	49	70	-84	27	30	71	18	24
1605	14	41	-82	-51	50	-39	-10	94	-218	394	-29	-4	28	19	16	8	19	122	-8	-13	20	-107	94	-22	127	-3	-93	-33	-16	-118	84	-6	-17	27	6	-71	38	11	120	38	19	49	72	-85	33	5	71	12	32
1606	9	30	-91	-53	33	-36	-20	77	-221	384	-33	-7	35	20	17	-3	17	125	-11	4	12	-105	90	-36	157	-6	-80	-27	-12	-117	62	-8	-22	29	0	-56	37	5	125	45	17	45	65	-80	60	-17	64	3	36
1607	12	11	-97	-61	0	-37	-32	65	-221	347	-28	3	36	26	16	0	12	104	-16	20	6	-105	83	-46	153	-8	-72	-17	3	-115	27	-1	-20	40	2	-41	66	5	128	52	11	44	66	-82	59	-16	64	5	35
1608	20	9	-104	-69	-32	-37	-41	59	-218	299	-27	-2	35	31	17	-13	10	87	-10	34	-1	-101	64	-52	129	-6	-57	-9	12	-111	-9	7	-19	40	6	-26	48	1	122	54	5	41	49	-74	48	1	45	13	32
1609	22	0	-114	-73	-63	-41	-48	57	-215	250	-28	-1	26	33	17	-34	11	62	-11	41	-10	-100	43	-42	112	-3	-47	-1	18	-107	-51	17	-9	42	6	-14	54	-11	122	54	-2	35	27	-70	36	18	17	34	32
1610	16	0	-121	-77	-81	-46	-55	47	-220	201	-48	-5	28	37	16	-39	12	45	-21	45	-8	-95	23	-65	104	-10	-37	0	26	-112	-74	8	-11	41	11	-9	49	-23	114	48	-3	31	6	-71	27	36	10	45	23
1611	10	-11	-118	-86	-83	-46	-49	31	-218	158	-76	-10	20	31	14	-39	16	20	-30	41	-6	-76	1	-64	112	-8	-38	-5	30	-111	-85	4	-10	32	14	-2	52	-34	109	44	-5	22	-20	-73	28	46	10	57	11
1612	5	-21	-110	-93	-72	-46	-32	17	-226	131	-99	-4	14	9	9	-40	23	6	-34	40	-9	-59	-16	-83	116	-14	-33	-7	29	-120	-79	-3	-10	19	23	-5	56	-46	102	44	-1	16	-34	-78	24	54	11	63	1
1613	-4	-12	-95	-105	-58	-45	-15	12	-232	115	-119	-8	8	-2	6	-27	35	-12	-37	34	-32	-48	-25	-110	107	-18	-36	-7	30	-129	-69	8	-10	2	29	-4	32	-51	91	39	-7	1	-41	-86	17	58	25	53	-6
1614	-6	-11	-82	-111	-46	-45	-21	13	-238	104	-131	-6	-1	-14	2	-6	36	-29	-39	20	-52	-40	-47	-136	89	-23	-43	-11	31	-135	-59	8	-1	-2	34	-7	21	-52	78	39	-8	-8	-56	-80	20	40	44	51	-16
1615	-2	-1	-69	-108	-23	-46	-41	14	-241	102	-128	-6	-4	-20	4	12	39	-37	-35	11	-79	-39	-57	-171	78	-21	-63	-8	27	-136	-33	-1	5	-11	41	-20	-1	-46	61	26	-6	-13	-62	-84	6	21	61	48	-23
1616	5	4	-58	-103	-6	-46	-57	19	-245	100	-110	2	-6	-29	2	5	31	-42	-39	6	-97	-38	-73	-168	78	-24	-67	-12	25	-136	-10	-23	3	-12	32	-29	-11	-49	42	20	-4	-13	-66	-79	-3	10	58	35	-26
1617	4	6	-48	-98	9	-47	-74	19	-252	93	-92	8	-9	-32	-5	-12	21	-46	-39	0	-110	-32	-79	-169	55	-23	-67	-10	24	-139	8	-45	0	-18	20	-43	-5	-46	9	10	-2	-8	-70	-72	-14	0	39	12	-28
1618	-1	11	-40	-89	15	-50	-68	16	-252	91	-71	8	-3	-35	-11	-27	3	-74	-45	0	-118	-29	-100	-151	45	-14	-58	-14	20	-136	27	-45	-8	-17	3	-60	13	-52	-18	-6	-9	-2	-89	-68	-23	6	27	-7	-25
1619	3	20	-29	-85	13	-45	-70	10	-257	88	-51	8	10	-34	-10	-50	-12	-92	-46	3	-125	-24	-120	-116	31	-16	-54	-22	9	-137	28	-35	-19	-15	-12	-72	32	-61	-35	-17	-6	4	-107	-65	-43	11	8	-1	-11
1620	-5	34	-29	-82	3	-40	-60	9	-263	87	-24	17	16	-33	-10	-51	-26	-92	-38	7	-135	-20	-119	-81	23	-19	-64	-26	7	-137	27	-41	-23	-10	-32	-78	50	-73	-44	-25	-12	0	-107	-64	-52	24	13	13	-4
1621	-4	40	-23	-73	-6	-36	-51	12	-271	86	-6	19	18	-28	-2	-55	-41	-64	-36	14	-133	-14	-100	-59	25	-18	-71	-27	1	-145	9	-51	-29	0	-46	-78	52	-70	-49	-26	-7	-1	-85	-70	-51	24	8	5	1
1622	-7	51	-21	-72	-22	-35	-39	13	-271	90	8	10	25	-31	7	-55	-51	-4	-21	26	-127	-9	-43	-64	16	-20	-96	-12	-1	-145	-7	-65	-21	2	-57	-70	44	-68	-62	-19	-9	-1	-27	-71	-47	33	10	-5	3
1623	-2	57	-20	-66	-37	-33	-4	17	-268	95	22	18	28	-34	17	-43	-62	30	-10	32	-133	-9	-5	-61	39	-19	-91	-2	-7	-147	-27	-82	-18	2	-66	-56	36	-68	-61	-7	-18	-6	13	-68	-32	42	20	-34	8
1624	-4	58	-14	-55	-49	-29	11	22	-266	100	28	15	36	-31	17	-27	-69	60	-10	35	-157	-6	27	-74	40	-17	-92	-12	-3	-149	-39	-90	-23	7	-79	-38	27	-73	-55	-2	-22	-12	43	-75	-17	26	37	-48	10
1625	-3	56	-9	-43	-64	-34	24	25	-256	109	35	12	43	-25	21	7	-76	70	1	36	-204	-4	48	-70	64	-11	-98	-37	-3	-142	-50	-81	-23	21	-88	-21	35	-81	-44	-5	-21	-21	60	-80	-15	20	69	-54	10
1626	-9	61	-8	-32	-78	-33	33	28	-259	114	36	10	49	-14	22	20	-77	67	7	35	-288	5	51	-76	80	-15	-108	-67	-2	-143	-63	-55	-13	29	-92	-5	39	-88	-36	-15	-16	-23	56	-80	-13	2	85	-55	11
1627	-4	64	-8	-24	-84	-27	13	33	-259	115	28	10	53	-2	23	33	-79	79	5	36	-343	9	62	-54	80	-19	-109	-84	0	-149	-62	-27	-15	37	-102	12	30	-92	-36	-19	-14	-21	59	-84	-30	6	91	-65	12
1628	1	66	-7	-4	-82	-20	1	34	-266	112	13	14	53	8	27	47	-85	68	-3	35	-362	11	47	-55	76	-25	-104	-95	-1	-158	-57	-12	-15	44	-104	19	36	-87	-43	-20	-11	-18	47	-74	-26	4	103	-54	12
1629	12	63	5	4	-71	-23	-26	32	-269	103	-5	6	55	21	33	35	-83	75	-24	40	-313	18	50	-90	52	-23	-93	-97	-2	-158	-47	10	-14	47	-102	21	24	-95	-49	-24	-6	-13	52	-71	-31	2	91	-51	11
1630	24	58	18	6	-67	-28	-36	30	-274	88	-18	10	58	29	37	24	-78	57	-43	44	-253	31	33	-105	39	-23	-90	-90	-2	-163	-41	23	-12	51	-93	22	22	-101	-48	-28	2	-15	40	-75	-10	8	78	-40	14
1631	27	56	32	14	-46	-31	-39	18	-275	65	-23	17	51	31	37	-7	-68	31	-54	44	-197	46	21	-113	35	-21	-102	-79	1	-162	-21	43	-18	56	-83	16	34	-94	-53	-33	0	-17	29	-79	0	5	48	-30	12
1632	32	48	49	16	-34	-39	-29	-2	-270	44	-30	18	40	35	38	-28	-53	-18	-55	42	-142	60	-22	-72	25	-15	-113	-57	6	-162	-6	57	-15	54	-64	8	56	-79	-56	-32	-1	-24	-3	-74	9	7	27	-22	13
1633	41	45	68	15	-18	-44	-14	-24	-271	27	-38	17	32	32	34	-41	-34	-53	-47	42	-107	72	-51	-5	18	-17	-113	-38	9	-168	15	61	-6	46	-43	1	86	-68	-55	-31	-3	-20	-32	-70	-1	15	13	-15	21
1634	45	38	80	7	-15	-46	-5	-38	-270	7	-34	17	22	24	28	-31	-14	-82	-41	40	-79	80	-87	71	-8	-22	-115	-18	15	-173	16	45	-6	39	-24	-8	93	-42	-57	-29	-8	-25	-61	-64	-17	-2	17	-25	26
1635	51	30	92	-7	-5	-53	1	-57	-271	-10	-25	13	17	22	23	-25	0	-70	-29	37	-63	90	-91	154	-21	-23	-107	-4	10	-182	25	11	-10	33	-4	-16	100	-20	-61	-30	-9	-26	-66	-59	-30	-14	22	-47	33
1636	52	25	101	-23	4	-52	6	-70	-263	-31	-11	4	6	13	17	-18	12	-66	-15	38	-50	103	-101	182	-20	-21	-108	6	9	-176	36	-11	-11	19	8	-22	101	10	-59	-29	-13	-31	-78	-54	-56	-28	28	-64	33
1637	45	22	106	-28	11	-59	8	-80	-261	-46	0	1	-4	7	6	-23	18	-28	-14	37	-56	112	-91	180	-25	-22	-108	11	0	-178	45	-27	-10	10	21	-26	95	27	-57	-26	-19	-36	-69	-62	-73	-23	32	-82	37
1638	36	22	104	-31	19	-54	-10	-85	-258	-59	2	-1	-13	-1	0	-19	23	-13	-10	36	-78	118	-85	158	-32	-17	-111	13	-7	-178	55	-28	-12	-1	27	-27	98	37	-58	-23	-33	-45	-70	-67	-72	-19	40	-77	36
1639	40	26	104	-44	28	-54	-14	-86	-253	-65	1	-5	-15	-11	-3	-15	23	-8	-15	35	-86	120	-85	137	-29	-11	-113	9	-15	-177	57	-24	-9	-8	29	-31	87	34	-62	-27	-37	-46	-72	-72	-56	5	48	-62	34
1640	29	31	101	-54	36	-50	-22	-62	-250	-67	-4	-6	-16	-25	-2	-24	19	-28	-9	35	-90	124	-92	154	-29	-3	-120	5	-29	-177	60	-20	-5	-22	24	-28	97	30	-65	-35	-40	-45	-76	-74	-47	20	40	-50	34
1641	26	32	101	-62	39	-37	-27	-23	-246	-69	-9	-4	-18	-40	2	-30	14	-60	-10	32	-85	129	-111	159	-27	3	-108	-1	-36	-176	64	-16	-5	-23	17	-27	94	28	-65	-42	-39	-40	-90	-72	-48	20	32	-45	32
1642	18	37	99	-67	42	-35	-47	22	-244	-66	-13	0	-20	-46	3	-30	8	-80	-4	34	-71	128	-118	181	-31	11	-106	-12	-44	-175	67	-23	-7	-26	9	-30	92	31	-69	-55	-38	-28	-92	-73	-36	14	36	-44	22
1643	23	38	98	-70	42	-39	-55	63	-243	-59	-17	-3	-21	-45	12	-34	-1	-75	-4	35	-64	129	-105	156	-36	19	-115	-27	-48	-172	68	-14	-3	-33	-2	-27	64	33	-79	-62	-38	-17	-76	-71	-36	-1	31	-35	15
1644	31	46	97	-70	42	-43	-50	84	-248	-35	-29	2	-16	-50	13	-52	-14	-43	0	26	-61	128	-61	163	-47	16	-105	-36	-52	-175	66	-22	2	-34	-19	-29	52	31	-85	-63	-37	-10	-26	-72	-25	1	18	-33	5
1645	36	53	87	-75	44	-55	-44	85	-247	18	-39	3	-20	-55	6	-63	-31	-16	5	7	-66	130	-25	134	-41	20	-108	-46	-51	-171	68	-24	-2	-34	-35	-34	46	30	-107	-61	-33	-10	16	-72	-11	1	3	-22	0
1646	43	54	77	-83	40	-67	-58	81	-241	121	-50	-2	-22	-56	-2	-64	-46	1	9	-9	-55	130	7	138	-38	27	-95	-57	-52	-164	66	-18	0	-34	-49	-44	54	25	-117	-57	-23	-10	56	-67	-9	24	1	-6	-1
1647	38	57	61	-86	40	-75	-72	74	-236	220	-53	-8	-21	-61	-18	-60	-53	-1	16	-17	-62	126	18	139	-27	31	-82	-69	-45	-159	68	-15	-11	-38	-59	-52	74	20	-120	-46	-15	-9	69	-62	3	36	6	-6	1
1648	37	51	49	-78	38	-70	-88	59	-236	256	-49	-9	-23	-63	-28	-62	-60	-11	18	-24	-63	114	20	160	-27	28	-72	-82	-35	-159	69	-18	-17	-33	-70	-50	80	8	-116	-38	-11	-9	76	-63	9	48	2	-29	5
1649	27	47	34	-75	45	-70	-99	29	-234	219	-48	-14	-19	-61	-35	-64	-66	-24	23	-22	-61	93	3	183	-25	20	-70	-82	-28	-160	70	-34	-27	-33	-79	-45	82	6	-108	-37	-8	-11	58	-69	32	30	5	-55	9
1650	24	39	21	-57	44	-63	-103	-10	-223	135	-41	-23	-14	-62	-31	-70	-70	-37	23	-16	-56	63	-13	155	-32	14	-75	-76	-24	-154	67	-39	-40	-30	-82	-31	81	0	-96	-34	-5	-11	44	-78	37	16	-3	-78	8
1651	22	38	3	-53	39	-60	-113	-44	-223	57	-40	-32	-7	-57	-29	-74	-71	-52	24	-11	-66	33	-30	122	-38	4	-88	-58	-13	-162	59	-40	-54	-26	-81	-9	57	5	-96	-34	-2	-6	22	-89	38	11	-14	-83	11
1652	20	26	-15	-38	40	-52	-125	-72	-219	6	-38	-43	-4	-45	-22	-78	-69	-67	16	-5	-87	7	-50	88	-49	-6	-83	-48	-2	-168	57	-23	-60	-17	-80	9	51	9	-93	-36	0	-5	-7	-101	32	-7	-24	-76	17
1653	21	9	-29	-33	42	-45	-119	-80	-215	-25	-34	-50	-4	-32	-15	-88	-68	-77	12	2	-95	-9	-59	46	-65	-12	-83	-42	12	-169	56	-4	-63	-9	-73	23	27	6	-104	-37	5	1	-21	-111	24	-6	-32	-64	20
1654	14	0	-32	-29	45	-43	-118	-84	-209	-39	-28	-51	0	-21	-8	-98	-61	-88	2	17	-92	-14	-69	22	-65	-17	-84	-35	14	-167	63	-2	-64	-4	-68	32	27	3	-109	-34	1	-1	-34	-126	9	-10	-45	-77	25
1655	15	-9	-29	-26	58	-34	-106	-82	-205	-51	-20	-50	-4	-18	0	-89	-58	-95	-4	23	-64	-14	-72	-15	-98	-22	-98	-30	19	-161	74	-9	-67	1	-61	40	24	-1	-115	-26	-7	-4	-44	-133	3	4	-33	-94	25
1656	11	-15	-24	-29	75	-35	-100	-79	-201	-58	-5	-47	-3	-14	10	-75	-45	-106	-8	33	-31	-4	-84	-18	-116	-21	-100	-26	18	-157	90	-18	-69	2	-46	42	31	0	-124	-22	-18	-9	-52	-136	-5	0	-20	-126	22
1657	21	-19	-10	-40	95	-27	-94	-71	-195	-59	8	-40	-4	-15	24	-53	-30	-95	-7	42	-24	14	-73	-29	-132	-16	-93	-35	7	-148	107	-13	-66	-1	-26	46	37	-3	-124	-15	-20	-10	-46	-132	-9	12	5	-132	17
1658	24	-20	0	-46	114	-27	-96	-63	-197	-60	19	-32	-5	-14	29	-45	-12	-77	-12	44	-33	25	-74	-26	-133	-15	-78	-33	2	-150	125	-18	-63	-3	-9	47	38	-3	-122	-12	-24	4	-38	-126	-7	24	19	-141	12
1659	25	-18	9	-48	129	-21	-107	-59	-193	-69	29	-19	-11	-13	32	-42	1	-66	-14	43	-37	33	-72	-26	-137	-11	-83	-38	-3	-147	138	-9	-59	-3	5	43	38	-4	-124	-20	-24	8	-32	-120	-8	32	24	-147	8
1660	28	-14	14	-52	136	-23	-127	-66	-187	-76	34	-10	-17	-12	34	-52	14	-45	-18	39	-28	40	-65	-38	-135	-8	-91	-45	-8	-139	145	0	-51	-7	18	30	23	-2	-121	-30	-21	14	-23	-119	3	36	13	-139	0
1661	26	0	14	-58	142	-28	-134	-72	-182	-89	33	-1	-13	-23	34	-69	21	-35	-25	37	-24	35	-54	-37	-131	-5	-96	-51	-8	-135	145	-10	-40	-12	22	19	32	2	-117	-36	-23	17	-9	-105	1	43	-11	-139	-8
1662	31	9	13	-59	146	-25	-137	-82	-179	-104	23	8	-16	-27	32	-89	18	-39	-26	28	-4	34	-47	-26	-135	-9	-91	-56	-6	-129	145	-13	-29	-16	19	9	36	3	-105	-28	-26	16	3	-100	6	38	-34	-145	-19
1663	38	21	20	-54	148	-26	-122	-96	-176	-117	19	15	-18	-36	37	-102	18	-42	-31	23	12	35	-43	-6	-125	-6	-94	-54	-6	-126	147	-38	-19	-14	19	-6	37	11	-94	-16	-21	18	8	-88	0	31	-47	-127	-27
1664	48	34	24	-57	143	-24	-101	-109	-178	-127	16	28	-26	-45	40	-112	17	-26	-31	14	2	40	-21	-8	-104	-1	-92	-50	-9	-125	143	-46	-7	-20	16	-15	36	14	-77	-2	-22	18	30	-81	-6	19	-55	-91	-34
1665	42	45	28	-56	131	-20	-87	-124	-177	-133	9	42	-35	-49	41	-97	13	6	-23	3	-9	43	8	-3	-79	2	-94	-49	-21	-118	132	-67	4	-30	11	-25	24	18	-63	6	-21	14	50	-73	-5	26	-42	-52	-39
1666	39	55	28	-56	117	-22	-68	-134	-176	-138	13	55	-38	-57	38	-81	2	42	-21	-5	-38	43	42	-1	-55	9	-92	-62	-24	-114	119	-55	18	-36	0	-30	22	26	-50	6	-26	9	83	-61	10	32	-29	-27	-38
1667	33	60	25	-52	100	-26	-54	-147	-172	-144	9	57	-43	-65	43	-64	-11	61	-13	-10	-57	39	69	-7	-41	14	-91	-82	-26	-107	102	-28	20	-49	-8	-38	17	27	-44	0	-19	13	99	-46	14	45	-14	-29	-34
1668	36	69	12	-46	78	-28	-36	-158	-168	-150	6	60	-40	-73	42	-54	-20	50	-7	-12	-85	33	67	9	-7	21	-77	-95	-26	-108	80	-75	30	-49	-24	-40	28	27	-34	-3	-17	11	103	-35	14	51	-7	-20	-25
1669	36	68	-4	-44	53	-26	-28	-166	-167	-156	3	61	-38	-72	43	-40	-35	45	-8	-14	-85	18	69	24	13	14	-82	-100	-25	-111	56	-141	29	-45	-36	-42	37	27	-28	-10	-20	7	102	-27	18	45	0	-8	-14
1670	36	58	-18	-38	30	-26	-23	-173	-160	-157	0	56	-25	-62	47	-24	-44	14	-8	-11	-260	8	54	38	29	11	-80	-102	-25	-104	32	-269	32	-38	-50	-44	57	27	-27	-13	-18	7	87	-21	4	25	18	21	-11
1671	39	54	-32	-32	10	-29	-17	-174	-154	-154	-1	56	-5	-57	42	-26	-50	23	-4	-2	-439	-1	54	73	30	4	-86	-95	-24	-99	5	-306	37	-31	-56	-38	54	19	-22	-10	-14	5	87	-19	0	25	17	23	-11
1672	34	44	-52	-37	-10	-32	-8	-168	-153	-156	-5	58	11	-44	46	-31	-56	31	-12	5	-658	-13	56	95	26	2	-85	-75	-31	-101	-19	-295	42	-21	-67	-28	32	19	-27	-1	-12	8	84	-16	-13	26	15	11	-17
1673	21	40	-64	-46	-20	-31	-14	-163	-148	-164	-5	60	18	-33	40	-38	-59	49	-27	9	-713	-26	64	89	22	8	-74	-51	-25	-99	-34	-224	41	-3	-68	-27	17	15	-35	8	-16	9	87	-10	-13	38	16	-11	-17
1674	17	38	-60	-52	-27	-35	-14	-164	-146	-168	-15	58	20	-19	40	-45	-63	62	-32	10	-596	-36	68	88	19	9	-56	-30	-26	-102	-49	-151	37	7	-66	-28	3	16	-46	4	-22	15	81	-7	-4	48	9	-7	-13
1675	11	39	-55	-55	-22	-34	-25	-164	-143	-178	-22	54	20	-9	36	-63	-59	67	-44	10	-503	-46	72	86	14	14	-36	-21	-27	-99	-41	-79	28	14	-61	-32	-3	7	-58	5	-29	14	78	-2	-5	53	-10	-10	-6
1676	12	39	-42	-57	-25	-37	-30	-170	-146	-181	-35	48	20	0	24	-79	-52	78	-49	8	-399	-47	73	70	16	13	-18	-27	-25	-100	-46	-21	17	23	-53	-34	6	0	-74	-8	-35	15	69	-4	5	66	-32	-7	0
1677	4	32	-38	-58	-23	-44	-36	-176	-141	-186	-46	47	23	5	23	-102	-39	63	-52	10	-262	-52	55	65	8	12	-21	-44	-23	-91	-41	20	15	26	-39	-38	16	-5	-83	-14	-34	10	47	-7	6	63	-57	12	-4
1678	0	23	-38	-60	-40	-48	-39	-179	-140	-185	-60	44	26	7	17	-117	-20	92	-56	14	-111	-51	66	47	-4	12	-20	-54	-24	-93	-54	27	14	23	-22	-35	19	-8	-82	-13	-16	9	48	-15	13	78	-72	26	-1
1679	-14	22	-45	-65	-54	-50	-45	-178	-140	-185	-83	40	32	8	11	-121	-1	97	-57	21	-1	-57	59	31	-11	7	-17	-58	-23	-97	-65	1	19	22	-4	-30	15	-4	-87	2	-2	4	40	-18	9	71	-71	40	-2
1680	-11	14	-60	-66	-66	-51	-58	-173	-139	-182	-101	34	35	11	6	-113	10	106	-56	20	55	-65	52	13	-30	2	-27	-68	-28	-98	-71	-32	17	22	15	-23	25	5	-91	7	14	6	34	-28	13	66	-64	28	2
1681	-7	13	-67	-73	-85	-52	-72	-168	-134	-176	-120	28	41	10	5	-115	23	109	-46	21	39	-64	48	-17	-12	3	-32	-64	-32	-91	-88	-36	19	22	30	-21	28	13	-93	8	27	8	36	-28	-6	55	-64	25	1
1682	-3	15	-83	-86	-95	-46	-76	-157	-131	-174	-140	24	41	5	-1	-125	29	93	-40	21	-1	-70	33	-28	4	8	-31	-49	-34	-85	-92	-7	19	26	39	-18	28	16	-82	3	24	15	35	-35	-9	62	-77	-5	4
1683	4	18	-94	-91	-110	-50	-83	-157	-135	-177	-163	20	40	11	-2	-140	34	76	-36	24	-23	-73	14	-43	10	6	-21	-30	-32	-84	-101	11	15	35	44	-19	30	22	-68	-6	18	16	28	-43	-31	62	-103	-17	4
1684	7	20	-103	-111	-117	-55	-96	-159	-133	-181	-184	6	41	13	3	-135	37	42	-37	26	-12	-79	-11	-34	4	13	-24	-24	-34	-80	-105	36	3	43	47	-17	42	21	-57	-5	2	20	11	-48	-28	71	-100	-38	4
1685	15	20	-103	-125	-126	-54	-101	-163	-132	-178	-198	-11	43	13	3	-140	38	20	-35	29	31	-82	-27	-17	0	11	-19	-14	-37	-80	-112	38	-10	45	47	-19	48	26	-45	-7	-4	22	4	-50	-32	72	-106	-49	11
1686	15	25	-104	-139	-130	-45	-114	-159	-125	-171	-203	-28	43	6	0	-150	36	13	-38	29	68	-91	-31	13	-6	9	-21	-14	-46	-76	-117	32	-18	43	40	-14	46	30	-41	-5	-16	17	6	-63	-25	62	-114	-29	6
1687	20	28	-98	-141	-120	-40	-123	-154	-111	-167	-205	-39	39	2	-1	-148	31	2	-45	28	108	-90	-26	19	3	10	-14	-11	-56	-74	-101	20	-30	36	39	-3	40	38	-37	0	-13	10	16	-78	-16	61	-109	-24	3
1688	21	29	-87	-136	-111	-39	-117	-153	-97	-155	-199	-49	28	-3	5	-150	29	8	-46	33	125	-85	-13	10	10	14	-19	-11	-71	-63	-93	20	-38	22	33	7	31	44	-36	0	-10	8	37	-88	-15	53	-114	-13	0
1689	23	29	-78	-129	-96	-33	-101	-143	-85	-147	-185	-58	22	-14	12	-150	23	18	-47	31	128	-73	15	15	-5	17	-25	-13	-78	-53	-65	14	-51	17	28	21	17	46	-29	5	-2	8	69	-99	-8	58	-119	-4	0
1690	21	29	-67	-115	-71	-33	-90	-139	-84	-143	-168	-68	18	-22	16	-130	15	31	-41	28	121	-63	42	11	-17	15	-34	-16	-82	-58	-32	12	-67	13	18	28	10	59	-29	9	4	11	96	-112	10	60	-97	-26	-1
1691	19	26	-48	-105	-49	-27	-76	-134	-76	-137	-146	-75	22	-28	19	-103	3	17	-41	26	128	-49	34	4	-26	14	-57	-19	-80	-55	0	10	-73	12	1	34	10	58	-23	1	11	13	95	-123	-2	56	-67	-25	-2
1692	26	24	-26	-98	-24	-25	-69	-129	-79	-135	-130	-72	35	-31	21	-78	-6	25	-31	25	124	-42	40	2	-13	10	-67	-20	-74	-67	29	2	-74	12	-10	38	-1	59	-18	-6	20	17	95	-133	11	69	-36	-35	-2
1693	31	24	-13	-95	-22	-17	-61	-126	-79	-135	-111	-63	44	-28	26	-59	-14	19	-25	22	127	-33	32	15	9	3	-76	-21	-62	-75	33	-18	-63	17	-25	36	-5	60	-12	-14	25	21	83	-142	11	72	-14	-25	-7
1694	27	20	-7	-87	-24	-12	-52	-127	-78	-140	-93	-48	47	-17	30	-53	-25	49	-25	19	128	-28	58	12	21	-1	-70	-27	-53	-77	21	-43	-45	25	-38	31	-17	63	-6	-20	28	25	99	-142	35	63	-11	-23	-14
1695	24	15	-2	-79	-27	-14	-41	-134	-67	-143	-79	-34	52	-11	40	-46	-31	75	-23	19	122	-21	84	3	41	-1	-62	-40	-43	-72	8	-61	-27	25	-45	26	-31	70	-2	-20	38	31	118	-133	34	54	-1	-15	-18
1696	24	16	-1	-68	-22	-11	-37	-139	-61	-148	-71	-20	54	-8	47	-38	-37	104	-20	21	104	-17	116	-3	57	-4	-63	-59	-31	-71	9	-86	-19	29	-50	23	-18	67	7	-13	42	34	145	-119	21	33	13	-22	-21
1697	35	12	0	-61	-22	-11	-41	-145	-58	-152	-63	-4	62	-2	46	-26	-41	110	-22	13	78	-19	119	-27	62	2	-75	-86	-21	-67	-13	-111	-12	37	-55	23	-4	73	15	-9	42	33	146	-104	1	10	29	-47	-20
1698	54	5	-1	-69	-28	-11	-54	-147	-54	-160	-51	-1	59	2	46	-25	-38	92	-21	11	61	-19	103	-18	56	11	-83	-111	-13	-67	-28	-131	-12	44	-46	16	24	70	15	1	44	27	128	-78	-4	-1	33	-49	-21
1699	63	-1	-11	-71	-44	-11	-58	-150	-60	-157	-30	-1	58	5	43	-22	-27	90	-9	11	35	-24	97	-6	31	19	-69	-131	-10	-73	-55	-159	-3	44	-35	8	38	66	8	11	44	19	120	-72	-6	-6	36	-91	-18
1700	57	-18	-25	-71	-44	-9	-59	-151	-61	-160	-9	8	49	11	41	-29	-17	70	-14	7	10	-30	78	15	10	17	-63	-141	-4	-84	-54	-182	2	46	-20	3	51	57	-2	25	40	12	99	-67	-1	1	25	-96	-18
1701	53	-37	-39	-63	-47	-12	-52	-152	-65	-152	7	16	43	9	44	-23	-4	57	-15	5	-13	-42	61	33	4	13	-42	-145	-6	-83	-38	-218	7	42	-4	-2	51	52	-13	29	43	14	80	-66	7	12	35	-128	-18
1702	52	-47	-45	-53	-48	-12	-30	-147	-67	-145	24	18	40	9	46	-21	14	53	-21	7	-44	-57	52	51	4	14	-36	-151	-3	-80	-24	-242	5	39	19	-3	41	44	-23	28	45	11	73	-55	-3	19	34	-120	-21
1703	58	-48	-51	-45	-51	-10	-20	-137	-80	-142	42	18	33	6	48	-11	28	45	-26	4	-71	-69	38	58	7	9	-40	-154	-7	-91	-24	-261	4	30	38	-1	17	35	-28	20	46	8	63	-49	-5	42	43	-112	-18
1704	58	-42	-57	-39	-60	-15	-18	-136	-86	-142	61	17	26	4	45	22	42	33	-38	3	-113	-82	23	61	9	13	-56	-153	-6	-99	-35	-274	0	27	54	0	16	29	-32	9	41	-1	49	-45	-3	43	71	-93	-21
1705	56	-34	-66	-33	-51	-21	-35	-137	-95	-143	73	15	24	0	47	37	50	13	-42	3	-149	-87	4	59	20	18	-69	-147	-10	-107	-40	-272	-4	28	59	-2	28	17	-33	-6	45	-3	29	-44	1	41	82	-62	-18
1706	50	-18	-62	-27	-60	-31	-45	-138	-102	-136	75	14	27	1	41	52	58	-3	-43	8	-177	-87	-21	62	48	20	-86	-137	-20	-110	-57	-280	-7	21	65	0	37	4	-31	-16	48	5	8	-43	2	48	99	-50	-18
1707	41	-4	-71	-15	-69	-29	-59	-135	-112	-125	72	13	30	-4	32	37	52	-24	-46	4	-197	-85	-55	71	75	21	-88	-120	-23	-112	-67	-286	-1	22	57	-1	35	0	-39	-32	43	13	-21	-49	5	36	87	-45	-19
1708	41	9	-74	-5	-84	-29	-62	-130	-127	-113	63	4	35	1	23	30	45	-54	-43	8	-198	-73	-82	95	98	17	-90	-96	-29	-123	-84	-295	-9	16	47	3	13	5	-52	-47	40	18	-40	-49	14	43	87	-37	-27
1709	46	20	-75	-5	-96	-27	-52	-123	-136	-105	61	-1	34	0	20	2	35	-84	-44	6	-211	-66	-114	100	115	21	-97	-64	-33	-128	-94	-294	-12	15	34	10	-20	-2	-54	-55	35	17	-69	-57	18	49	64	-21	-33
1710	52	34	-75	-1	-102	-26	-43	-116	-140	-107	59	-16	31	-7	21	-14	24	-94	-44	5	-223	-62	-124	108	95	16	-93	-48	-30	-132	-102	-297	-16	17	24	17	-54	-6	-60	-50	36	9	-78	-61	11	68	46	7	-32
1711	58	38	-79	-3	-98	-30	-8	-118	-132	-109	61	-18	22	-11	24	-20	12	-101	-53	-1	-237	-66	-129	98	91	20	-98	-62	-28	-127	-95	-295	-23	20	11	23	-62	-14	-64	-39	36	7	-82	-79	2	65	31	9	-33
1712	65	37	-84	-1	-98	-38	2	-119	-118	-112	58	-15	14	-16	28	-10	4	-108	-56	-4	-238	-72	-129	71	79	28	-93	-75	-30	-115	-91	-290	-20	20	4	23	-40	-23	-70	-23	37	10	-79	-93	-16	58	36	7	-29
1713	70	42	-95	2	-99	-42	23	-119	-106	-106	53	-4	15	-19	27	21	-2	-123	-58	0	-244	-79	-132	52	94	29	-87	-71	-37	-106	-88	-280	-6	15	-6	22	-15	-31	-73	-16	34	16	-77	-101	-20	43	64	-4	-26
1714	75	45	-101	3	-89	-36	17	-115	-93	-104	48	9	10	-22	19	43	-9	-140	-58	0	-249	-77	-134	56	88	28	-70	-37	-33	-95	-80	-272	3	13	-14	26	15	-35	-77	-8	35	16	-73	-100	-21	42	78	5	-30
1715	73	49	-101	3	-73	-40	-2	-111	-79	-96	38	23	6	-22	15	64	-15	-152	-51	4	-250	-74	-137	51	73	21	-59	-7	-44	-83	-72	-273	6	10	-24	27	33	-40	-83	-3	35	20	-74	-85	-15	39	96	23	-34
1716	74	47	-97	7	-62	-34	-6	-106	-50	-88	29	25	0	-19	11	62	-16	-129	-46	5	-246	-69	-112	64	53	17	-45	8	-50	-65	-69	-269	-1	6	-24	32	40	-56	-87	2	35	18	-52	-62	-7	49	93	57	-37
1717	82	46	-90	5	-64	-35	-14	-97	-37	-82	20	20	-1	-21	9	40	-18	-94	-42	2	-241	-62	-76	69	45	6	-29	20	-62	-56	-70	-274	-19	3	-30	37	34	-66	-84	14	29	19	-24	-44	5	54	76	62	-36
1718	83	41	-82	-2	-63	-38	-18	-91	-22	-87	15	0	-5	-22	9	31	-25	-47	-41	-1	-244	-59	-29	55	49	3	-24	34	-62	-47	-66	-257	-33	-2	-32	39	37	-64	-84	20	26	11	14	-38	21	40	65	68	-30
1719	91	36	-70	-9	-53	-45	-10	-98	-14	-91	12	-18	-4	-24	5	22	-31	-4	-44	-6	-244	-51	9	38	53	2	-37	50	-61	-46	-54	-246	-46	-8	-35	33	41	-59	-78	15	28	0	51	-48	24	28	53	79	-20
1720	87	28	-60	-18	-43	-51	-2	-105	-18	-94	16	-35	-3	-25	2	18	-32	30	-49	-4	-261	-45	36	32	47	7	-47	73	-60	-48	-41	-227	-49	-7	-41	29	47	-57	-65	10	28	-15	79	-71	15	33	52	79	-13
1721	85	21	-50	-25	-36	-47	0	-108	-26	-94	17	-40	-5	-28	2	24	-35	43	-53	-1	-258	-43	43	37	14	2	-50	89	-57	-57	-34	-222	-56	-9	-43	24	61	-65	-60	1	32	-25	87	-93	21	42	59	88	-10
1722	73	13	-43	-27	-37	-46	-11	-108	-44	-93	19	-42	-2	-30	3	33	-34	39	-60	10	-260	-41	40	28	-14	2	-50	95	-59	-76	-30	-212	-52	-10	-44	20	53	-72	-58	-7	30	-22	80	-104	33	47	71	95	-16
1723	67	15	-40	-36	-40	-40	-16	-100	-60	-91	18	-46	2	-36	5	32	-27	32	-58	14	-249	-36	41	24	-30	6	-44	97	-60	-87	-25	-196	-53	-11	-37	22	55	-76	-51	-26	28	-10	78	-110	41	51	62	120	-22
1724	45	15	-39	-37	-41	-32	-41	-92	-82	-90	15	-45	1	-36	6	12	-21	21	-52	21	-251	-31	42	0	-39	8	-53	97	-59	-102	-23	-189	-50	-11	-34	27	23	-84	-51	-39	22	3	81	-109	50	59	41	121	-24
1725	40	18	-35	-35	-39	-25	-47	-87	-84	-89	12	-43	7	-33	12	3	-25	-2	-56	17	-246	-24	35	1	-44	13	-56	89	-54	-98	-20	-177	-47	-9	-31	30	18	-79	-56	-56	18	19	77	-112	57	64	34	121	-29
1726	38	14	-33	-35	-32	-28	-60	-90	-81	-87	3	-39	5	-33	17	-26	-26	-3	-56	16	-235	-25	29	-14	-36	16	-67	85	-53	-100	-18	-170	-43	-11	-27	23	-2	-86	-64	-63	14	27	77	-113	54	67	2	107	-27
1727	39	14	-30	-25	-29	-24	-35	-86	-72	-88	-6	-33	9	-33	29	-37	-24	-17	-47	8	-233	-23	8	-8	-22	17	-75	75	-54	-101	-14	-160	-41	-8	-24	17	-22	-82	-70	-55	6	31	56	-114	49	57	-5	99	-25
1728	38	5	-31	-24	-21	-21	-26	-88	-58	-87	-23	-18	8	-31	28	-63	-26	-17	-47	2	-229	-19	-8	-11	-2	14	-77	67	-55	-102	-7	-158	-43	-5	-21	6	-36	-75	-74	-38	-1	33	44	-111	33	47	-32	77	-26
1729	29	-2	-26	-26	-19	-22	-8	-89	-39	-84	-37	2	9	-32	33	-54	-21	-28	-40	2	-228	-18	-25	-38	27	10	-74	55	-60	-85	2	-162	-40	-4	-20	-2	-39	-63	-65	-19	-1	36	25	-104	17	34	-27	70	-24
1730	31	-9	-20	-27	-17	-17	3	-90	-20	-79	-47	20	11	-39	40	-55	-17	-35	-34	4	-225	-17	-30	-49	46	9	-58	46	-68	-68	3	-166	-37	-5	-15	-2	-41	-58	-55	1	-5	38	15	-87	5	34	-27	54	-23
1731	36	-9	-12	-37	-29	-19	4	-86	-12	-74	-63	35	7	-42	40	-40	-14	-24	-32	6	-227	-13	-26	-53	44	5	-50	34	-71	-60	0	-181	-33	-10	-14	-1	-50	-55	-41	17	-12	39	15	-73	-7	22	-12	23	-26
1732	40	-5	-10	-44	-36	-11	-10	-80	-7	-72	-75	43	1	-45	43	-27	-15	-20	-37	2	-237	-15	-40	-33	26	0	-38	18	-70	-52	-10	-189	-38	-12	-12	0	-47	-59	-27	29	-21	34	-1	-59	0	21	8	-6	-29
1733	48	-2	-9	-38	-42	-16	-12	-78	3	-65	-90	50	-3	-43	43	-27	-14	-19	-35	6	-242	-15	-55	-50	11	1	-27	4	-68	-50	-24	-199	-45	-23	-9	3	-52	-60	-22	30	-29	31	-19	-49	-14	13	8	-12	-35
1734	51	1	-9	-26	-40	-7	-8	-77	11	-62	-99	53	0	-44	44	-34	-10	-15	-34	4	-253	-16	-56	-43	3	-3	-16	-4	-62	-40	-27	-195	-50	-24	-8	11	-39	-75	-12	27	-40	28	-13	-46	-22	23	8	-16	-38
1735	46	-1	-11	-15	-40	-6	5	-78	13	-64	-104	62	1	-42	41	-22	-13	-20	-36	-5	-251	-17	-53	-51	-7	-6	-4	-7	-59	-40	-27	-201	-55	-20	-7	15	-17	-90	-6	22	-52	25	-7	-38	-22	34	15	-25	-37
1736	51	-1	-13	-3	-40	-9	8	-84	20	-66	-103	62	2	-38	43	-9	-12	-43	-39	-7	-254	-6	-59	-29	-27	-8	13	-9	-54	-25	-29	-193	-53	-13	-11	16	-8	-105	3	14	-64	20	-16	-34	-35	43	33	-43	-40
1737	50	-4	-9	7	-39	-11	-3	-86	23	-68	-104	62	2	-30	48	19	-11	-44	-38	-12	-244	2	-52	-7	-36	-10	19	-11	-55	-18	-28	-189	-40	-9	-9	13	6	-119	7	7	-67	18	-6	-33	-35	59	63	-54	-36
1738	49	24	-108	-95	-146	-25	-71	2	-310	52	-1	-14	15	-25	45	-28	0	-4	-35	37	-128	-90	-12	-30	-16	-23	52	-100	-34	-156	-65	-53	-113	-2	-1	-18	-32	-57	-58	55	-30	39	40	-86	-103	-57	16	59	27
1739	50	25	-91	-91	-110	-28	-78	6	-314	44	-5	-21	15	-28	35	-32	-8	-1	-43	39	-145	-79	-15	-45	-25	-15	68	-106	-41	-157	-41	-51	-99	-1	-13	-19	-48	-54	-59	68	-29	24	42	-100	-124	-72	12	50	29
1740	44	27	-72	-79	-72	-37	-82	4	-317	43	-7	-28	18	-18	23	-43	-9	-4	-39	41	-141	-67	-28	-61	-14	3	66	-113	-47	-168	-16	-56	-78	3	-16	-18	-60	-74	-61	70	-36	16	33	-113	-126	-68	6	40	31
1741	41	28	-59	-63	-53	-43	-56	0	-321	42	-12	-34	22	-19	12	-55	-15	2	-33	39	-124	-47	-21	-71	-2	14	54	-119	-55	-172	-5	-43	-55	0	-19	-21	-56	-94	-62	61	-30	19	23	-129	-148	-60	-4	41	35
1742	39	35	-38	-44	-29	-48	-56	-6	-324	49	-20	-37	27	-15	0	-59	-19	12	-26	42	-113	-34	-16	-84	-3	26	49	-122	-58	-173	2	-28	-41	6	-25	-18	-41	-110	-55	48	-32	23	30	-137	-151	-48	-3	39	42
1743	31	35	-30	-39	-32	-48	-45	-6	-320	53	-28	-41	28	-10	-2	-39	-29	17	-20	45	-108	-28	-17	-65	-2	36	51	-125	-65	-162	-10	-14	-31	12	-36	-19	-32	-110	-44	34	-27	22	25	-142	-145	-31	13	38	39
1744	35	41	-23	-28	-27	-49	-22	-2	-318	62	-39	-45	28	-3	-3	-29	-38	39	-20	48	-87	-29	-1	-45	-14	41	59	-111	-66	-163	-9	-5	-19	18	-46	-20	1	-99	-34	18	-21	21	34	-143	-134	-18	29	35	38
1745	28	52	-15	-24	-18	-52	-15	1	-311	68	-49	-40	27	2	-2	-6	-41	44	-15	54	-81	-29	-4	-15	-23	38	71	-105	-66	-158	-4	-9	-8	22	-54	-15	42	-82	-11	8	-21	12	27	-145	-120	10	54	22	36
1746	16	60	-4	-22	-4	-52	-9	8	-302	70	-51	-39	27	5	-4	26	-44	51	-14	56	-70	-21	4	19	-32	30	70	-100	-61	-159	17	-23	1	28	-57	-8	66	-66	-4	11	-21	6	25	-148	-106	22	90	23	42
1747	5	60	7	-29	5	-57	-14	6	-292	67	-48	-36	28	9	-5	41	-41	36	-14	55	-69	-6	-13	39	-32	26	59	-98	-50	-158	33	-36	1	25	-54	-4	89	-60	-2	3	-29	5	7	-144	-97	33	100	37	43
1748	-1	50	14	-35	10	-57	-25	8	-279	65	-46	-32	31	5	0	44	-29	37	-13	54	-89	3	-6	39	-38	19	40	-91	-42	-153	48	-39	7	22	-45	1	96	-58	-3	0	-20	5	5	-141	-84	24	104	40	47
1749	-10	37	20	-48	7	-54	-34	8	-266	65	-38	-23	27	3	1	28	-20	36	-15	58	-107	9	-1	38	-44	16	40	-89	-37	-151	51	-36	7	12	-35	6	106	-59	-1	-2	-15	8	8	-131	-83	16	83	41	54
1750	-10	20	21	-64	9	-47	-29	12	-253	70	-33	-18	25	2	4	10	-15	38	-9	59	-120	13	4	43	-72	12	32	-78	-33	-144	57	-28	3	14	-27	13	98	-69	0	-11	-4	5	4	-124	-82	-14	66	46	59
1751	-14	10	31	-72	3	-44	-29	16	-248	76	-33	-15	19	2	9	-4	-11	34	-9	67	-110	18	5	49	-89	4	40	-69	-35	-143	57	-21	0	12	-16	19	99	-78	10	-15	6	6	2	-115	-103	-31	47	59	62
1752	-25	5	37	-78	1	-43	-24	17	-245	86	-39	-13	18	4	13	6	-4	43	-8	77	-80	32	12	52	-105	-3	44	-63	-35	-133	59	-20	-1	12	-11	27	98	-70	13	-17	10	2	7	-111	-118	-52	55	72	60
1753	-34	2	50	-86	4	-38	-38	31	-238	91	-47	-9	20	2	17	13	-3	27	-11	82	-57	53	5	52	-140	-10	44	-57	-29	-125	60	-21	2	16	-5	39	92	-67	12	-13	9	-2	-5	-104	-125	-74	69	75	56
1754	-45	-7	62	-94	12	-27	-32	32	-240	93	-48	-5	25	3	18	25	4	1	-15	81	-35	72	-32	65	-158	-8	33	-51	-15	-128	59	-18	6	19	3	46	78	-64	-4	-18	-1	-8	-39	-100	-112	-90	83	61	51
1755	-39	-9	69	-96	28	-19	-38	34	-236	91	-47	0	28	6	25	21	11	-23	-14	76	-27	78	-60	60	-180	-15	8	-46	-9	-131	68	-2	12	18	12	44	52	-65	-13	-15	-8	-13	-59	-93	-97	-105	84	45	48
1756	-33	-16	77	-95	30	-10	-33	26	-235	84	-48	4	33	16	33	36	17	-34	-18	72	-32	88	-78	37	-189	-11	-24	-45	-3	-131	70	9	22	18	16	46	20	-63	-22	-9	-19	-10	-78	-85	-89	-105	99	36	46
1757	-22	-15	78	-88	24	-3	-23	22	-236	79	-46	8	33	22	46	36	21	-46	-16	68	-21	91	-85	8	-190	-5	-33	-46	2	-137	61	21	31	22	21	41	-17	-58	-30	-7	-29	-16	-75	-79	-86	-107	98	35	41
1758	-21	-12	69	-85	13	-6	-6	17	-234	67	-39	9	30	27	54	38	25	-58	-13	65	7	94	-79	4	-190	-2	-38	-48	2	-138	50	25	43	22	31	37	-36	-41	-36	-9	-35	-13	-57	-73	-88	-87	96	44	32
1759	-13	-12	59	-82	2	-11	3	13	-233	66	-35	16	32	19	61	40	26	-41	-12	58	33	90	-60	6	-200	-1	-43	-50	1	-148	36	27	62	23	31	31	-45	-19	-36	-18	-38	-8	-31	-66	-78	-78	88	46	25
1760	-17	-7	45	-77	-6	-6	-6	5	-226	57	-40	34	29	12	59	52	26	-22	-15	52	58	83	-29	16	-218	-1	-63	-55	3	-147	26	14	79	25	25	26	-49	6	-27	-22	-52	-7	12	-57	-64	-55	94	33	28
1761	-23	-1	36	-73	-20	-7	-1	-3	-227	46	-52	43	30	7	62	66	28	-3	-12	43	77	74	-5	40	-231	2	-89	-53	3	-154	19	3	101	25	20	15	-53	23	-26	-27	-61	-6	41	-43	-56	-53	106	27	24
1762	-23	11	29	-71	-18	-1	-8	-17	-214	38	-60	52	35	-3	63	66	28	7	-16	34	83	65	19	57	-235	-2	-114	-50	4	-138	25	-4	105	25	15	4	-60	37	-18	-34	-70	0	69	-22	-53	-32	113	4	24
1763	-26	20	36	-63	-2	1	-6	-21	-199	32	-73	43	38	-5	65	76	25	20	-21	31	73	67	39	70	-219	0	-124	-42	7	-130	38	-7	102	22	6	-2	-51	35	-20	-33	-81	5	102	-10	-50	-15	127	-17	26
1764	-19	21	45	-57	13	2	-14	-25	-187	26	-93	19	36	-9	66	71	11	35	-22	27	67	69	58	64	-215	5	-116	-30	14	-122	50	-14	91	20	-5	-12	-49	34	-18	-37	-82	9	126	9	-37	2	122	-29	21
1765	-14	18	65	-51	28	-6	-15	-30	-178	22	-114	-9	41	-7	67	65	2	73	-25	25	66	75	90	56	-199	8	-119	-16	8	-116	65	-21	75	23	-18	-18	-21	23	-18	-36	-81	9	151	8	-33	11	112	-46	18
1766	-6	25	73	-62	49	-12	-11	-30	-170	19	-127	-30	42	-8	66	46	-12	95	-21	27	66	78	104	34	-181	8	-116	-19	3	-111	75	-36	58	22	-34	-25	-2	25	-8	-28	-78	3	160	-5	-20	2	97	-47	15
1767	-3	32	80	-69	61	-21	-10	-33	-158	18	-132	-42	44	-8	60	22	-31	129	-32	27	55	65	127	29	-155	9	-123	-31	1	-109	85	-53	39	27	-51	-28	23	19	0	-17	-72	-3	170	-35	-11	-29	75	-37	11
1768	-3	38	84	-73	90	-27	-3	-31	-157	16	-130	-39	44	-9	50	10	-40	125	-36	23	32	63	120	24	-139	12	-130	-40	-4	-110	104	-72	21	31	-61	-30	34	24	2	-7	-68	-8	151	-70	-12	-53	66	-32	6
1769	2	51	92	-75	112	-34	-10	-36	-144	21	-124	-24	47	-6	42	0	-45	130	-41	23	4	60	123	14	-112	7	-132	-32	-8	-99	125	-71	8	29	-67	-39	45	32	7	-2	-60	-4	143	-95	-28	-64	55	-23	3
1770	-8	61	103	-73	131	-35	-22	-30	-129	20	-118	-15	48	-4	33	8	-42	128	-44	17	-19	77	119	8	-119	9	-136	-27	-5	-83	129	-76	-2	31	-73	-38	53	40	5	-3	-60	-8	130	-112	-29	-56	59	-18	-1
1771	-9	65	118	-73	147	-43	-30	-28	-122	20	-112	-12	46	3	30	14	-46	108	-51	11	-34	96	96	4	-115	14	-146	-16	-3	-77	143	-70	-10	34	-70	-40	41	43	5	-6	-53	-4	100	-117	-41	-47	66	-5	2
1772	-13	65	113	-60	156	-50	-28	-31	-119	21	-106	-4	40	13	31	12	-43	84	-48	7	-30	88	70	-8	-110	17	-157	-11	-5	-73	153	-55	-10	30	-65	-41	44	44	2	-9	-45	-6	73	-119	-44	-47	67	5	-5
1773	-9	61	99	-55	168	-52	-27	-29	-119	23	-106	11	39	12	28	14	-39	52	-54	4	-29	70	39	-15	-87	14	-153	-7	-5	-70	176	-37	-14	31	-53	-38	42	45	-1	-8	-34	-1	40	-118	-51	-54	73	-3	0
1774	-9	55	88	-50	165	-55	-16	-23	-109	27	-102	23	34	10	19	30	-27	4	-59	5	-21	51	0	-31	-45	16	-138	-6	-1	-60	184	-32	-19	29	-44	-31	52	40	8	-14	-28	7	3	-106	-49	-66	89	-9	5
1775	-7	50	71	-37	163	-52	2	-18	-109	30	-97	24	31	3	19	36	-20	-41	-60	7	-7	46	-41	-40	-27	18	-120	4	1	-66	179	-31	-24	29	-31	-18	51	46	26	-25	-20	14	-37	-85	-44	-75	90	-5	9
1776	-7	57	73	-30	117	-49	8	-12	-102	40	-88	28	25	1	16	50	-5	-60	-61	13	5	48	-62	-42	3	18	-110	11	5	-69	101	-27	-23	27	-14	-11	45	49	27	-30	-14	27	-62	-67	-28	-74	93	5	17
1777	-11	59	76	-31	77	-48	15	-7	-97	56	-79	34	27	-1	20	68	6	-77	-61	16	8	54	-86	-50	2	15	-102	8	15	-68	21	-25	-26	20	1	6	25	48	13	-30	-14	29	-87	-56	-17	-69	105	7	24
1778	-10	57	78	-24	36	-46	8	5	-92	69	-68	36	24	-9	20	80	16	-75	-66	23	5	44	-89	-41	32	17	-112	-1	11	-68	-39	-19	-29	10	17	25	-7	38	-20	-13	-9	31	-95	-51	-11	-67	119	20	24
1779	-7	48	87	-20	31	-42	4	18	-89	81	-56	35	33	-15	18	86	27	-64	-60	30	2	45	-81	-46	57	11	-120	-19	2	-75	-22	-7	-28	6	28	40	-29	30	-47	4	-10	33	-88	-42	-13	-53	129	19	15
1780	-6	36	94	-20	57	-34	1	29	-88	88	-38	33	32	-22	24	82	33	-61	-65	37	1	54	-72	-64	79	7	-112	-39	-8	-80	56	3	-20	6	39	47	-40	31	-57	21	-7	39	-79	-39	-17	-37	130	28	7
1781	-11	29	105	-10	74	-31	-3	38	-81	94	-28	25	30	-22	32	68	32	-65	-64	41	8	64	-64	-77	94	9	-124	-48	-17	-75	117	1	-23	9	40	53	-40	23	-64	30	-6	41	-61	-41	-13	-20	115	38	-2
1782	-7	26	97	-11	44	-33	11	39	-78	95	-16	23	20	-22	41	51	29	-70	-64	26	13	67	-69	-64	96	8	-118	-49	-24	-74	116	-4	-21	6	41	49	-27	21	-59	30	1	45	-59	-46	-14	7	97	34	-11
1783	-12	33	68	-15	-14	-33	26	35	-78	94	-11	23	13	-29	44	36	28	-63	-72	19	17	55	-67	-37	98	5	-120	-53	-27	-69	58	-20	-30	5	32	47	-9	21	-55	31	9	49	-42	-48	-18	29	82	25	-22
1784	-4	43	33	-21	-58	-29	40	31	-73	87	-9	24	3	-32	43	43	20	-57	-77	7	1	32	-65	-19	87	2	-118	-53	-24	-64	-4	-33	-37	-1	25	38	1	13	-55	37	7	45	-37	-51	-20	33	85	14	-32
1785	1	48	1	-27	-94	-18	34	23	-67	73	-7	28	-4	-41	44	56	10	-43	-94	0	-10	17	-43	-1	81	1	-105	-53	-20	-56	-46	-39	-41	-10	10	27	-5	6	-64	40	2	43	-6	-55	-23	6	99	18	-39
1786	9	53	-16	-29	-113	-14	26	11	-64	53	-6	35	-4	-51	48	71	7	-38	-110	-9	-32	14	-29	-4	81	2	-95	-46	-18	-56	-96	-37	-40	-14	3	11	-11	1	-75	43	7	43	16	-56	-35	-2	110	8	-46
1787	16	57	-17	-36	-99	-11	7	-1	-67	38	-5	47	-4	-60	54	62	-2	-3	-131	-19	-42	24	10	-6	72	-1	-98	-46	-18	-58	-93	-21	-43	-22	-7	-6	-11	0	-82	47	5	42	62	-54	-45	-24	105	-8	-44
1788	13	57	-5	-36	-96	-15	-17	-14	-62	21	-1	44	3	-63	56	53	-13	9	-149	-27	-48	50	27	16	59	2	-93	-48	-19	-53	-93	-13	-44	-24	-21	-27	8	-11	-83	45	7	42	84	-47	-34	-41	94	-9	-48
1789	15	60	14	-49	-72	-10	-31	-27	-67	9	-1	27	7	-63	61	31	-27	21	-152	-37	-41	70	44	46	44	0	-89	-36	-23	-52	-80	-13	-45	-20	-37	-41	37	-13	-87	40	8	42	93	-33	-28	-49	76	1	-53
1790	10	64	26	-55	-47	-15	-43	-42	-62	0	-4	11	18	-59	60	16	-41	44	-149	-34	-30	82	64	88	37	-4	-63	-27	-24	-48	-48	-2	-34	-16	-53	-54	67	-15	-80	32	1	37	106	-34	-8	-67	64	12	-58
1791	-1	62	41	-58	-44	-8	-48	-51	-54	-7	-6	-9	22	-51	61	5	-54	57	-135	-36	-29	89	73	119	19	-1	-55	-19	-29	-39	-59	-19	-35	-5	-71	-62	81	-18	-80	27	-2	32	102	-48	4	-72	53	23	-55
1792	-8	53	48	-57	-30	-7	-31	-60	-46	-20	-6	-26	21	-41	62	-10	-65	71	-120	-40	-30	84	77	145	22	5	-47	-12	-26	-34	-56	-25	-35	0	-79	-72	77	-29	-84	22	-2	26	98	-62	-8	-61	35	33	-53
1793	-8	39	51	-59	-9	-9	-28	-73	-49	-25	-11	-40	26	-34	61	-23	-61	70	-97	-44	-19	81	65	155	31	8	-43	-2	-27	-38	-46	-30	-39	1	-78	-83	92	-40	-94	23	1	25	78	-82	-26	-44	22	44	-49
1794	-5	33	55	-66	10	-14	-12	-79	-52	-27	-11	-56	21	-30	59	-11	-61	46	-82	-41	-23	83	18	150	59	0	-24	7	-22	-44	-29	-30	-45	-1	-71	-90	93	-43	-105	26	5	24	32	-102	-42	-31	30	54	-54
1795	7	30	65	-66	48	-15	-5	-77	-55	-29	-14	-56	22	-27	60	-10	-56	6	-66	-42	-21	91	-26	173	95	-2	-19	16	-8	-53	18	-25	-54	-1	-64	-89	90	-52	-117	30	6	26	0	-115	-42	-30	30	47	-60
1796	11	28	71	-75	95	-17	8	-79	-69	-31	-13	-56	17	-26	60	-4	-49	-43	-58	-41	-20	96	-72	186	124	-11	-23	22	-4	-64	94	-22	-57	1	-50	-90	84	-61	-127	25	4	28	-33	-131	-28	-34	36	36	-68
1797	13	29	90	-71	115	-16	12	-79	-76	-30	-20	-50	23	-25	59	5	-35	-85	-47	-43	-8	102	-102	196	135	-15	-37	28	0	-67	123	-22	-61	6	-40	-83	64	-79	-137	12	0	29	-50	-135	-19	-26	41	30	-72
1798	12	30	86	-71	90	-14	9	-80	-87	-34	-18	-39	17	-24	59	12	-28	-106	-43	-47	9	92	-109	187	131	-21	-23	30	8	-68	102	-24	-56	6	-34	-78	46	-101	-145	12	-11	33	-58	-135	-13	-23	53	50	-67
1799	9	35	62	-58	30	-15	1	-88	-101	-37	-10	-31	10	-21	54	18	-23	-133	-39	-50	27	64	-124	178	122	-14	-17	36	11	-69	29	-15	-60	0	-29	-75	35	-106	-153	14	-22	37	-79	-131	-3	-18	67	76	-66
1800	21	37	21	-60	-16	-21	3	-92	-119	-38	-1	-18	2	-29	55	9	-20	-130	-33	-51	43	31	-121	172	113	-16	-4	36	16	-76	-19	1	-52	-9	-24	-77	21	-105	-158	21	-29	37	-82	-121	4	-8	54	103	-61
1801	26	45	-18	-48	-8	-35	1	-95	-128	-31	16	-3	-5	-37	52	4	-18	-111	-38	-49	46	1	-101	153	104	-14	2	31	16	-89	0	23	-41	-22	-20	-77	11	-92	-163	32	-33	42	-66	-116	14	3	57	90	-57
1802	22	34	-39	-48	11	-46	-6	-88	-126	-21	30	-3	-10	-42	48	12	-13	-91	-35	-47	57	-16	-86	132	80	-9	18	27	15	-101	25	26	-32	-22	-16	-70	5	-98	-173	38	-37	37	-53	-111	29	5	58	77	-60
1803	24	32	-49	-45	17	-58	5	-80	-111	-11	46	0	-21	-45	40	16	-11	-62	-23	-43	76	-21	-62	98	58	-9	29	24	3	-102	37	28	-24	-29	-11	-66	20	-109	-189	43	-38	43	-28	-100	16	4	60	39	-58
1804	16	27	-59	-52	-11	-66	3	-68	-90	2	52	8	-26	-52	27	7	-13	-39	-19	-36	98	-29	-50	78	34	-12	25	17	2	-94	-7	24	-8	-35	-16	-58	44	-108	-200	41	-34	47	-12	-84	4	25	47	11	-55
1805	19	29	-79	-54	-59	-68	3	-57	-78	4	54	16	-34	-62	7	13	-23	4	-15	-35	97	-39	-4	72	-8	-14	11	12	-1	-86	-79	18	-1	-38	-27	-49	62	-97	-209	38	-37	48	34	-73	-5	47	52	-6	-49
1806	18	31	-90	-52	-92	-72	6	-52	-86	8	53	18	-33	-64	-7	9	-29	42	-5	-34	96	-52	28	77	-49	-8	-10	8	-3	-91	-133	16	7	-44	-36	-44	57	-69	-213	28	-40	51	62	-51	-20	71	48	-19	-44
1807	16	32	-91	-51	-97	-66	8	-50	-144	5	54	20	-27	-74	-13	14	-34	90	2	-31	89	-54	77	76	-58	-7	-22	7	-11	-119	-156	14	12	-49	-40	-41	65	-40	-208	25	-38	53	107	-38	-31	83	57	-23	-39
1808	8	41	-77	-47	-67	-60	17	-50	-188	3	54	26	-22	-75	-18	16	-40	160	4	-25	77	-40	141	60	-60	-1	-20	3	-15	-133	-121	6	11	-53	-44	-42	66	-11	-207	34	-39	46	163	-32	-29	64	63	-43	-34
1809	2	48	-49	-47	-19	-48	18	-47	-192	-7	54	33	-24	-73	-11	27	-46	198	4	-18	70	-15	185	68	-59	5	-25	2	-18	-131	-50	-2	9	-50	-52	-40	73	0	-206	41	-39	43	203	-28	-35	37	73	-43	-34
1810	-2	54	-28	-44	34	-41	12	-51	-140	-7	54	38	-24	-72	0	33	-52	224	9	-12	64	8	221	79	-69	2	-31	-2	-21	-114	30	-19	11	-47	-54	-44	69	-2	-205	48	-41	42	234	-24	-25	2	76	-45	-41
1811	-5	61	-4	-50	72	-27	1	-50	-24	-11	55	34	-20	-71	13	43	-57	228	9	-8	52	18	235	88	-91	3	-31	-4	-20	-87	99	-38	11	-47	-62	-44	89	-12	-200	47	-43	45	247	-21	-27	2	81	-37	-48
1812	-7	65	8	-56	91	-18	-15	-48	167	-10	49	25	-22	-67	25	43	-65	224	11	-8	35	19	239	88	-108	-1	-26	-7	-15	-57	143	-67	13	-44	-69	-45	95	-24	-188	46	-42	50	248	-21	-17	-6	83	-22	-49
1813	-11	68	4	-63	89	-11	-8	-46	414	-15	44	18	-16	-61	35	35	-67	208	10	-19	7	-1	229	101	-104	7	-23	-6	-10	-32	147	-91	18	-44	-75	-51	106	-35	-182	39	-34	52	237	-25	-21	-4	72	-6	-45
1814	-8	63	-17	-57	51	-3	-8	-52	753	-16	42	14	1	-56	50	16	-67	197	9	-21	-25	-36	219	112	-94	8	-14	2	-15	-4	93	-101	18	-37	-74	-62	98	-43	-170	42	-18	59	222	-36	-25	-5	53	3	-37
1815	-10	59	-45	-53	1	0	4	-55	1134	-11	36	15	16	-40	60	16	-63	183	12	-17	-79	-77	201	113	-65	16	-24	-1	-9	55	26	-100	21	-28	-73	-67	74	-55	-162	48	-6	58	199	-35	-42	-3	54	13	-28
1816	-14	47	-75	-38	-75	3	12	-48	1504	-3	35	21	25	-19	74	19	-61	168	5	-10	-118	-115	179	112	-40	22	-30	3	-6	134	-73	-102	23	-10	-68	-65	50	-75	-152	52	8	53	170	-41	-53	-10	62	19	-18
1817	-14	42	-103	-36	-141	5	20	-37	1821	8	35	20	33	-4	80	22	-56	146	1	-2	-136	-134	150	104	2	27	-34	-1	6	274	-150	-97	24	3	-61	-60	36	-95	-142	59	18	47	137	-42	-67	8	67	26	-17
1818	-19	42	-130	-28	-177	6	29	-25	2022	23	29	26	35	3	87	26	-49	133	-7	8	-133	-141	118	96	43	30	-25	6	13	435	-182	-105	26	15	-54	-53	32	-106	-128	60	19	37	101	-36	-62	28	67	37	-12
1819	-16	38	-152	-32	-195	4	29	-9	2047	34	28	26	34	11	86	35	-41	118	-16	13	-136	-137	90	86	82	23	-18	4	17	576	-192	-115	22	22	-41	-38	19	-102	-116	60	14	32	66	-35	-21	39	77	36	-15
1820	-10	28	-165	-41	-181	-4	22	-1	2040	45	24	23	32	12	85	40	-27	86	-24	18	-146	-134	54	83	124	23	-28	9	10	636	-156	-126	18	23	-25	-27	12	-90	-100	53	14	34	23	-31	12	52	85	38	-22
1821	-1	19	-164	-38	-151	-11	14	12	1879	58	21	18	29	16	82	50	-3	81	-34	15	-163	-129	38	84	159	11	-42	11	6	598	-117	-118	19	22	-3	-17	16	-70	-80	48	17	35	3	-30	34	52	99	33	-30
1822	-1	13	-149	-35	-115	-17	2	18	1666	63	12	16	27	7	71	50	17	64	-44	22	-179	-118	20	69	169	12	-46	9	9	510	-74	-97	13	14	13	-11	21	-49	-63	44	9	42	-1	-33	41	51	100	42	-39
1823	-11	11	-133	-31	-83	-11	1	21	1435	64	7	13	22	3	66	48	29	46	-50	18	-183	-107	-1	77	158	12	-51	15	9	419	-33	-77	8	11	30	-5	17	-36	-47	40	7	46	-9	-36	30	54	99	75	-47
1824	-11	13	-120	-37	-62	-15	12	21	1224	68	-4	10	18	-1	63	43	38	28	-49	12	-170	-96	-23	68	139	15	-36	16	11	353	-11	-48	4	7	40	-3	22	-21	-36	36	5	49	-19	-40	18	51	92	97	-52
1825	-23	16	-111	-47	-49	-14	27	18	1037	77	-12	5	15	-6	64	47	40	8	-53	9	-159	-89	-39	60	107	11	-36	24	13	306	5	-38	1	5	43	0	47	-6	-18	36	-1	51	-18	-44	5	49	105	98	-53
1826	-29	18	-97	-55	-41	-20	4	16	900	82	-20	4	6	-5	62	58	37	1	-55	1	-185	-81	-48	56	82	7	-37	22	15	274	8	-30	3	6	38	6	73	5	-10	36	-7	49	-19	-47	4	39	119	89	-55
1827	-27	19	-88	-55	-35	-27	-2	17	799	82	-36	0	-2	-13	65	78	33	-8	-54	0	-150	-77	-51	65	62	11	-50	17	17	243	10	-32	-2	5	31	5	90	10	-2	34	-16	47	-14	-55	10	28	141	80	-56
1828	-26	20	-86	-52	-34	-30	-14	12	738	75	-40	-1	-16	-22	62	57	30	9	-55	-1	-148	-77	-39	91	52	4	-64	8	20	230	9	-26	2	-5	28	5	98	20	9	40	-23	41	-8	-60	19	30	125	71	-55
1829	-21	24	-84	-41	-35	-25	-26	10	696	63	-49	-5	-18	-37	59	49	26	43	-50	-3	-93	-73	-13	108	36	3	-69	1	17	220	3	-21	3	-17	18	4	98	25	14	40	-28	33	5	-64	35	26	115	67	-51
1830	-10	33	-76	-30	-53	-24	-18	11	649	49	-54	-10	-20	-43	53	27	18	49	-45	-4	-65	-69	-15	123	22	-3	-67	3	18	201	-24	-12	6	-18	12	1	98	28	19	43	-24	27	-5	-69	37	18	88	51	-56
1831	-2	42	-52	-22	-76	-33	-15	8	604	42	-47	-8	-8	-46	51	12	11	49	-33	-1	-40	-62	-17	124	5	0	-71	17	9	180	-67	-4	13	-24	6	-4	101	31	22	40	-17	22	-14	-73	35	0	68	43	-64
1832	4	48	-10	-8	-66	-30	-5	0	556	40	-52	-4	-5	-41	50	11	2	15	-20	2	-34	-41	-42	104	-2	-5	-61	23	7	157	-70	-3	17	-14	-3	-10	115	36	27	40	-8	15	-39	-80	46	-9	56	48	-71
1833	7	44	28	1	-50	-37	-12	-1	519	35	-49	4	3	-28	43	9	-7	-28	-13	-3	-40	-24	-72	92	-34	-9	-68	22	8	143	-60	0	22	-7	-17	-8	118	33	23	31	-7	11	-54	-74	56	-22	50	82	-79
1834	7	42	52	8	-8	-38	-11	-11	479	27	-56	13	17	-18	45	6	-20	-98	-6	-9	-41	-6	-133	89	-71	-9	-67	15	15	130	9	-7	21	5	-20	-12	110	27	18	20	-2	10	-97	-70	54	-14	44	102	-86
1835	11	42	60	8	1	-38	-25	-21	452	19	-55	19	36	-13	42	-11	-23	-141	-8	-15	-51	0	-168	90	-96	-15	-72	7	14	130	35	-6	22	8	-28	-22	104	12	19	11	-1	16	-109	-55	43	22	26	111	-90
1836	9	44	50	9	-88	-44	-19	-23	428	13	-62	23	52	0	43	-9	-19	-180	-4	-23	-38	-8	-200	90	-106	-14	-83	0	18	131	-55	-8	27	16	-23	-24	91	-5	14	5	0	19	-125	-48	47	63	27	101	-86
1837	10	50	14	7	-179	-49	-16	-23	402	10	-63	25	51	7	40	-18	-13	-199	-3	-30	-41	-36	-205	88	-93	-15	-85	-3	16	129	-172	-5	28	33	-15	-27	64	-16	9	1	5	21	-116	-39	45	79	24	111	-76
1838	13	52	-67	7	-275	-61	-9	-23	371	16	-62	27	48	22	39	-11	5	-211	0	-30	-24	-95	-205	66	-41	-18	-97	-9	10	118	-270	9	36	39	0	-28	48	-17	-1	0	7	21	-114	-34	57	90	33	123	-64
1839	16	57	-159	2	-280	-58	-5	-18	335	32	-55	31	41	26	33	-7	14	-203	3	-21	-11	-156	-189	30	-1	-20	-84	-13	6	102	-290	15	43	36	17	-21	24	-12	-13	4	8	17	-100	-32	58	67	39	124	-47
1840	14	56	-231	4	-245	-55	-2	-7	298	49	-51	33	34	33	24	-1	26	-171	5	-15	11	-213	-159	-14	27	-18	-65	-20	8	85	-246	13	38	34	27	-5	20	-11	-24	3	2	12	-77	-26	65	59	43	99	-41
1841	7	55	-253	8	-167	-51	-1	9	259	70	-45	30	34	26	21	-1	38	-125	9	-4	44	-244	-114	-37	41	-15	-44	-27	4	74	-183	5	28	34	42	9	8	-11	-30	-1	2	7	-47	-23	80	52	46	74	-41
1842	3	51	-235	5	-90	-44	-5	27	233	89	-35	23	35	26	21	-2	54	-66	7	10	70	-250	-57	-51	33	-19	-50	-32	6	70	-119	7	13	32	57	28	12	-8	-37	-5	-1	7	-15	-19	88	54	47	56	-47
1843	4	50	-199	6	-43	-43	-2	43	217	105	-31	17	39	21	22	-6	65	-13	0	18	77	-237	-5	-60	39	-19	-67	-35	6	77	-60	-5	-1	33	61	45	15	-10	-40	-9	-1	5	18	-25	93	49	45	37	-54
1844	1	48	-171	4	-47	-40	13	54	204	114	-28	3	38	17	28	-9	70	31	-2	22	83	-216	55	-50	55	-16	-92	-35	7	83	-28	-14	-8	34	68	54	14	-12	-42	-9	0	9	47	-35	84	47	45	37	-64
1845	7	49	-153	-4	-70	-40	13	61	188	118	-26	-7	34	14	33	-5	72	61	3	17	88	-195	101	-26	80	-13	-86	-32	11	83	-31	-24	-10	31	71	55	35	-17	-45	-9	12	17	83	-47	72	46	52	22	-70
1846	3	55	-148	-14	-88	-31	1	60	169	122	-25	-14	21	13	42	6	68	71	5	12	79	-176	132	-20	112	-22	-62	-30	16	82	-44	-33	-15	26	69	50	55	-14	-49	-1	17	21	113	-63	70	52	66	-10	-73
1847	-5	63	-142	-26	-74	-24	4	57	148	118	-22	-18	7	13	47	12	61	66	2	5	70	-155	136	1	140	-25	-47	-27	33	77	-46	-43	-20	23	62	44	82	-24	-48	-1	24	21	123	-78	66	56	68	-29	-78
1848	-12	62	-129	-34	-21	-28	16	51	125	113	-26	-22	-1	2	54	2	54	51	7	0	60	-131	106	28	172	-37	-61	-22	45	68	-9	-59	-19	12	57	35	97	-31	-39	-7	28	15	108	-87	66	71	55	-37	-82
1849	-13	67	-106	-45	47	-21	40	48	106	102	-30	-26	2	-11	57	5	51	57	1	-1	57	-107	85	58	180	-34	-74	-23	52	65	66	-72	-28	-1	46	27	110	-35	-20	-7	26	15	102	-92	49	79	54	-47	-85
1850	-15	65	-72	-44	102	-18	28	41	92	90	-34	-30	17	-27	57	29	45	58	-8	-12	50	-80	58	90	163	-23	-78	-20	46	67	139	-85	-32	-4	36	14	122	-46	-1	-1	19	10	87	-102	35	83	81	-43	-79
1851	-11	66	-44	-39	132	-23	11	29	81	77	-37	-33	25	-28	57	55	39	58	-20	-21	43	-68	44	106	128	-5	-66	-29	28	69	181	-94	-38	-5	25	3	111	-54	14	3	14	5	79	-104	25	90	106	-30	-73
1852	-5	66	-28	-40	128	-24	2	19	63	68	-36	-37	37	-21	63	53	32	80	-23	-27	35	-64	60	127	102	4	-66	-35	20	64	175	-87	-48	6	17	-9	117	-59	22	-2	11	1	96	-109	8	108	109	-29	-67
1853	-6	67	-35	-35	124	-30	-3	15	46	65	-36	-37	40	-8	61	43	20	96	-21	-22	19	-68	70	124	73	6	-68	-39	34	62	162	-79	-61	19	2	-19	99	-51	35	-4	11	-1	109	-113	0	119	107	-43	-56
1854	0	67	-46	-47	118	-29	-6	10	33	58	-39	-48	35	-4	58	35	3	109	-19	-20	0	-75	83	139	39	4	-78	-37	80	57	150	-78	-72	28	-16	-25	95	-55	40	-14	11	-2	130	-124	5	127	93	-58	-52
1855	5	68	-57	-49	112	-26	-6	6	18	55	-40	-61	35	5	51	29	-12	93	-12	-12	-4	-85	77	143	27	-4	-86	-30	142	50	144	-84	-75	30	-28	-31	86	-61	48	-23	11	-1	133	-126	2	127	85	-74	-48
1856	2	76	-61	-49	100	-27	-6	6	11	51	-36	-66	35	9	50	23	-23	70	-9	-5	-11	-87	67	141	21	-11	-92	-28	236	42	133	-92	-71	22	-39	-35	84	-70	63	-29	3	5	125	-146	24	130	72	-78	-51
1857	-1	100	-62	-48	90	-27	7	7	1	45	-24	-62	34	13	47	21	-29	39	-14	-1	-25	-88	41	124	39	-13	-105	-25	344	33	128	-105	-67	24	-44	-36	86	-73	75	-26	0	9	98	-155	32	139	66	-67	-46
1858	-11	162	-62	-51	86	-27	28	7	-8	33	-21	-58	40	23	45	16	-26	-1	-17	0	-42	-82	7	105	55	-14	-116	-18	445	25	128	-110	-65	25	-40	-38	68	-67	83	-23	0	8	61	-164	50	147	65	-55	-45
1859	-7	252	-62	-52	79	-28	39	5	-29	21	-21	-53	39	28	46	29	-18	-20	-17	-1	-62	-75	-23	104	71	-21	-134	-11	486	11	123	-115	-58	28	-30	-44	51	-48	82	-14	5	7	32	-151	53	154	77	-39	-42
1860	-7	354	-54	-46	68	-27	52	2	-41	12	-21	-45	41	33	41	57	-6	-24	-24	-1	-75	-70	-44	75	83	-32	-142	-8	472	9	111	-104	-46	30	-18	-50	26	-28	84	-8	6	4	13	-144	52	164	107	-32	-33
1861	-5	426	-48	-54	47	-21	44	-2	-57	13	-26	-30	45	33	37	70	1	-1	-27	0	-87	-61	-43	66	89	-31	-150	-8	435	5	82	-112	-31	29	-7	-56	10	-17	85	-2	6	-1	14	-138	63	157	126	-15	-24
1862	-7	452	-47	-57	23	-23	47	-3	-71	22	-30	-10	43	31	41	78	6	8	-30	5	-101	-48	-42	35	117	-30	-148	-7	375	0	52	-126	-11	31	9	-53	3	-4	94	4	5	-2	15	-134	46	157	134	-10	-16
1863	-13	443	-51	-64	3	-26	49	0	-87	37	-27	2	47	30	44	64	20	13	-36	11	-104	-41	-41	20	145	-30	-149	-10	333	-6	20	-122	6	28	22	-43	10	6	103	4	4	-2	3	-122	41	154	122	-17	-4
1864	-15	409	-63	-76	-22	-28	48	11	-103	57	-23	15	45	26	46	61	29	-4	-43	19	-149	-37	-45	-19	146	-26	-157	-21	299	-9	-10	-90	20	29	35	-25	17	11	109	0	-3	0	0	-98	43	128	122	-26	6
1865	-18	383	-79	-75	-44	-32	48	20	-116	75	-25	17	48	25	43	66	43	-14	-51	25	-186	-43	-44	-43	144	-21	-169	-25	262	-20	-42	-50	20	26	47	-2	15	11	110	-17	-4	6	4	-78	51	105	131	-35	14
1866	-15	390	-102	-74	-66	-34	31	35	-129	95	-27	23	48	14	39	68	53	-17	-61	36	-227	-53	-33	-63	134	-16	-186	-23	234	-38	-77	-11	28	19	57	13	18	10	116	-28	-5	5	8	-62	63	72	130	-27	20
1867	-17	441	-116	-80	-79	-34	16	49	-128	110	-18	30	41	9	41	70	62	21	-71	45	-199	-67	4	-72	118	-18	-200	-25	211	-46	-106	-7	30	18	63	37	25	11	123	-26	-10	11	45	-58	64	53	124	-13	26
1868	-20	517	-123	-79	-100	-37	4	59	-133	120	-25	34	29	4	39	52	62	48	-83	52	-147	-76	25	-61	108	-13	-209	-21	211	-64	-140	-23	27	18	61	59	27	8	131	-28	-16	6	63	-56	46	31	105	-12	34
1869	-22	619	-128	-81	-106	-48	13	67	-136	126	-29	32	20	-2	41	35	58	86	-93	58	-73	-84	63	-72	87	-11	-220	-23	209	-71	-144	-24	35	11	61	74	42	9	135	-18	-20	5	89	-44	25	26	89	-16	37
1870	-20	709	-126	-86	-117	-58	18	67	-136	136	-36	36	14	-11	36	21	51	113	-102	61	-34	-86	91	-78	46	-5	-218	-23	213	-79	-150	-56	45	5	48	85	67	7	140	-10	-32	-5	105	-43	6	37	81	-44	41
1871	-20	756	-123	-90	-116	-62	2	77	-137	143	-35	34	10	-20	27	26	38	123	-113	67	-30	-84	112	-79	4	-2	-213	-29	218	-79	-139	-71	54	-3	32	94	72	-1	148	-7	-42	-18	119	-40	-5	52	88	-72	39
1872	-21	736	-115	-90	-128	-69	-13	78	-140	146	-37	35	5	-29	18	32	30	135	-117	67	-44	-79	129	-71	-44	7	-195	-30	223	-80	-145	-73	57	-8	21	98	85	-15	156	-3	-50	-28	125	-38	2	69	88	-86	35
1873	-22	663	-108	-98	-130	-74	-35	78	-148	148	-34	29	2	-40	8	8	22	136	-114	69	-67	-76	145	-73	-60	10	-181	-25	224	-85	-150	-34	54	-18	11	98	79	-20	165	-1	-50	-28	134	-32	0	91	53	-82	30
1874	-16	574	-100	-102	-134	-70	-61	79	-144	148	-35	19	-5	-47	-3	-12	15	145	-106	68	-68	-71	160	-74	-80	14	-171	-35	224	-77	-157	5	46	-21	-3	97	68	-19	169	-6	-48	-26	139	-36	11	112	31	-64	26
1875	-16	478	-95	-106	-128	-65	-64	76	-147	140	-39	15	-14	-56	-6	-30	-2	154	-82	66	-41	-68	175	-74	-103	18	-179	-38	217	-75	-149	43	42	-25	-15	92	57	-16	171	-15	-42	-28	149	-35	21	128	10	-33	24
1876	-11	396	-91	-103	-120	-65	-70	68	-149	136	-34	11	-8	-69	-5	-54	-12	166	-46	62	26	-62	184	-74	-130	17	-196	-42	204	-78	-130	70	36	-36	-27	85	60	-3	175	-25	-31	-22	154	-41	20	128	-3	-5	20
1877	-21	334	-83	-102	-109	-61	-62	61	-146	126	-35	9	-2	-76	0	-56	-26	174	-18	60	84	-56	181	-72	-144	13	-200	-44	190	-77	-113	89	35	-38	-41	78	68	13	179	-38	-26	-26	154	-51	18	141	-5	-2	14
1878	-17	287	-77	-95	-107	-59	-57	54	-143	114	-38	6	9	-77	1	-60	-39	158	2	56	128	-44	163	-75	-144	8	-200	-46	181	-72	-108	89	22	-25	-56	72	73	22	176	-34	-31	-28	136	-61	25	124	-7	-4	11
1879	-25	249	-67	-87	-109	-59	-49	46	-140	95	-30	7	21	-67	-1	-58	-52	130	15	49	158	-29	134	-37	-130	10	-185	-45	174	-68	-113	78	16	-17	-73	66	67	29	164	-38	-36	-31	109	-67	29	118	-7	-10	12
1880	-15	227	-65	-80	-116	-56	-32	32	-147	78	-27	6	33	-50	-1	-65	-61	96	21	43	176	-21	103	-11	-107	8	-179	-45	170	-71	-121	82	-1	-3	-79	52	60	38	156	-36	-46	-35	90	-68	42	106	-11	-11	9
1881	-17	223	-60	-77	-120	-54	-25	27	-151	60	-12	14	42	-31	-5	-63	-69	72	23	42	175	-20	82	9	-112	7	-162	-53	167	-70	-124	79	-10	4	-86	43	48	43	147	-30	-66	-36	83	-73	51	99	-14	-17	8
1882	-10	230	-53	-69	-120	-54	-12	18	-162	49	-8	8	43	-14	-8	-61	-71	46	30	36	165	-23	49	18	-119	8	-154	-59	162	-77	-121	77	-25	19	-85	27	24	46	131	-33	-78	-39	69	-76	56	82	-14	-3	5
1883	-8	238	-51	-67	-113	-54	-16	13	-170	41	0	3	45	0	-1	-65	-67	34	38	35	165	-32	30	18	-110	4	-152	-61	151	-81	-116	73	-36	29	-76	16	17	48	118	-32	-90	-37	59	-74	37	67	-25	2	2
1884	-8	250	-41	-56	-100	-54	-12	3	-173	41	0	-7	42	11	3	-64	-57	31	41	35	159	-36	22	-2	-94	-2	-156	-66	138	-86	-99	63	-42	36	-63	6	13	51	99	-38	-89	-34	60	-80	8	42	-26	25	-1
1885	-13	259	-24	-56	-94	-47	-19	6	-170	42	-2	-14	38	18	4	-69	-43	34	33	31	152	-21	24	-8	-76	-13	-159	-68	126	-82	-90	54	-55	39	-48	3	10	51	76	-42	-86	-29	62	-91	-19	27	-29	24	-4
1886	-11	264	-5	-53	-86	-49	-10	9	-171	41	-5	-28	35	22	8	-55	-25	20	29	26	143	-5	20	1	-65	-18	-170	-66	111	-82	-77	42	-59	35	-30	-3	11	39	51	-53	-76	-30	57	-111	-28	2	-15	27	-10
1887	-7	268	10	-58	-77	-43	-12	3	-176	38	0	-38	36	19	12	-50	-1	18	17	22	129	6	30	-10	-67	-26	-167	-59	92	-82	-62	39	-65	31	-6	-5	17	38	30	-56	-64	-22	49	-130	-37	1	-7	-7	-11
1888	-9	264	23	-72	-73	-40	-27	2	-175	27	0	-45	37	18	12	-38	20	22	7	20	117	13	38	-19	-63	-26	-166	-53	79	-80	-59	31	-70	22	12	-6	24	26	4	-53	-55	-16	48	-144	-11	9	11	-22	-13
1889	2	256	27	-87	-70	-37	-35	-8	-179	18	-1	-53	36	16	17	-29	35	2	-7	15	110	10	18	-33	-70	-27	-157	-48	66	-80	-55	29	-71	21	32	-7	24	21	-19	-51	-52	-10	33	-146	-4	18	21	-22	-10
1890	4	247	31	-97	-68	-39	-39	-13	-187	13	-1	-58	41	15	15	-32	46	8	-12	12	117	17	23	-45	-62	-31	-161	-50	47	-86	-51	27	-71	18	45	-13	43	20	-40	-53	-50	-1	42	-145	-7	43	24	-10	-12
1891	9	241	28	-106	-69	-31	-36	-21	-196	20	-10	-58	34	5	21	-30	51	5	-19	14	123	25	25	-46	-51	-38	-153	-46	34	-97	-50	28	-61	20	54	-10	63	21	-52	-54	-47	-7	58	-148	-9	59	25	9	-13
1892	2	235	30	-104	-61	-33	-47	-19	-202	33	-13	-51	23	0	15	-29	52	5	-29	15	128	35	42	-27	-35	-36	-140	-51	19	-107	-47	27	-59	21	51	-3	83	19	-60	-53	-46	-6	73	-149	-14	76	22	21	-10
1893	-4	229	36	-98	-53	-39	-47	-9	-213	41	-16	-50	14	-6	17	-22	48	-4	-37	18	134	44	43	0	-19	-26	-128	-50	6	-118	-42	22	-45	13	45	7	101	19	-70	-41	-38	-11	76	-151	-8	87	31	33	-9
1894	-8	228	40	-100	-38	-42	-54	-1	-216	57	-22	-39	12	-17	15	-20	43	-13	-46	19	138	57	37	26	-11	-17	-114	-45	-7	-115	-39	37	-34	7	37	21	103	25	-75	-28	-33	-8	67	-145	-2	95	33	33	-5
1895	-3	219	50	-98	-27	-45	-71	8	-216	66	-30	-32	6	-24	6	-18	36	-13	-49	17	136	76	25	45	-19	-13	-122	-34	-19	-110	-26	44	-21	0	25	34	90	34	-80	-12	-32	-8	60	-141	6	95	34	24	2
1896	-5	-180	106	6	-50	-76	-37	-42	116	1	36	-111	81	14	32	20	39	-15	8	63	4	-28	50	-39	98	13	-29	-22	-88	-5	-40	-20	88	-3	94	-58	48	-37	7	47	99	-41	21	11	-10	-24	-92	-81	49
1897	-1	-235	86	16	-56	-87	-19	-68	117	12	38	-101	73	22	30	13	31	-38	8	50	7	-15	15	-3	111	-1	-35	-15	-88	0	-44	0	46	13	66	-57	41	-36	18	42	90	-49	6	3	29	-27	-85	-69	67
1898	-1	-242	53	21	-47	-86	-1	-77	105	19	29	-92	61	31	8	-3	25	-56	9	33	8	-3	3	-1	103	-18	-25	-7	-61	45	-47	6	3	14	25	-58	31	-38	17	35	93	-63	14	14	45	-30	-78	-46	78
1899	0	-220	27	27	-26	-89	16	-66	95	20	33	-69	43	34	1	-8	1	-49	-1	6	8	9	4	42	79	-3	-22	-8	-40	52	-38	12	-40	-4	-15	-48	33	-47	17	18	76	-72	30	30	38	-37	-93	-28	87
1900	8	-179	24	21	-14	-78	41	-43	82	9	27	-60	29	36	-3	14	-14	-23	0	-8	10	18	3	56	56	33	-18	-12	-10	64	-19	4	-54	-16	-56	-42	33	-46	17	14	55	-76	33	28	23	-39	-100	-4	88
1901	8	-153	17	14	-22	-84	76	-27	66	4	19	-58	14	28	0	18	-1	2	2	-7	-1	17	-34	52	33	74	-29	-14	-18	52	0	-4	-14	-30	-86	-53	37	-44	10	10	30	-80	20	36	23	-20	-105	5	83
1902	8	-120	1	-18	-41	-92	100	-6	38	-1	-1	-53	-3	21	11	30	16	-12	4	-2	-8	6	-41	34	25	104	-41	-25	-10	54	17	-18	22	-28	-95	-68	46	-53	-5	23	14	-67	4	55	31	-30	-98	8	79
1903	15	-94	-23	-46	-60	-89	104	-1	24	-7	-11	-44	-17	21	24	17	28	-34	4	9	5	-17	-47	12	29	139	-40	-35	15	33	37	-21	60	-61	-93	-86	59	-59	-16	45	-3	-48	-2	57	47	-15	-91	-1	89
1904	28	-75	-33	-58	-71	-57	90	12	17	-1	-22	-31	-33	22	27	9	23	-63	2	12	21	-33	-48	22	51	159	-18	-51	26	59	45	-28	81	-63	-82	-85	79	-56	-15	58	-1	-30	-8	58	64	12	-67	5	115
1905	49	-67	-24	-69	-79	-6	72	16	17	12	-37	-19	-50	12	31	-8	23	-60	-2	-8	30	-53	-48	11	83	179	12	-69	24	67	44	-26	116	-62	-72	-77	109	-53	-23	44	8	-27	-8	53	71	41	-48	6	112
1906	68	-58	6	-61	-95	40	30	19	22	27	-43	15	-61	2	32	-21	18	-57	-8	-19	26	-63	-43	6	114	130	43	-79	-12	82	34	-20	156	-42	-54	-60	129	-58	-25	36	9	-41	-13	46	46	43	-17	10	100
1907	69	-45	47	-66	-86	68	2	19	24	31	-62	45	-63	-16	31	-21	13	-49	-6	-28	13	-63	-11	19	143	76	61	-71	-34	65	32	-11	180	-26	-44	-47	131	-53	-34	19	-3	-45	-9	32	32	36	-23	21	75
1908	59	-29	69	-65	-64	74	-18	14	18	35	-82	75	-58	-26	22	-13	14	-79	12	-22	-4	-47	25	-3	145	24	48	-48	-45	83	30	-4	182	-27	-25	-25	115	-72	-40	19	-29	-49	-2	18	17	20	-28	24	56
1909	39	-9	67	-20	-48	60	-18	21	14	39	-99	95	-48	-29	24	20	23	-107	30	-15	-19	-31	63	92	152	0	18	-22	-2	116	35	10	186	-37	-1	-31	99	-86	-40	16	-48	-40	5	-1	10	2	-58	28	54
1910	21	-8	44	16	-38	33	-11	25	18	43	-102	114	-36	-24	14	40	29	-105	44	-1	-13	-17	76	110	152	17	-4	-12	-25	109	46	24	203	-43	4	-30	64	-91	-35	14	-55	-45	2	-19	22	-1	-70	19	70
1911	-13	-25	14	26	-57	13	3	20	28	49	-95	115	-29	-16	2	68	17	-86	48	12	6	4	91	112	144	49	7	-2	-38	48	49	43	218	-46	-2	-57	55	-89	-24	12	-62	-48	-8	-11	34	-6	-88	11	76
1912	-31	-32	-16	22	-82	-4	17	7	31	58	-84	108	-28	-14	-4	70	13	-60	53	15	26	10	60	81	123	73	33	-12	-81	8	52	48	254	-60	-22	-80	39	-85	-20	6	-54	-50	-22	6	28	-26	-95	9	69
1913	-46	-25	-32	1	-95	-27	33	-5	51	68	-46	104	-32	-4	-5	65	-3	-51	47	15	24	8	33	25	109	71	51	-31	-95	-15	53	57	230	-78	-29	-82	43	-70	-25	32	-71	-53	-22	18	14	-47	-101	7	60
1914	-46	-11	-33	-13	-101	-55	37	-17	56	69	-32	94	-35	-9	-2	46	-2	-40	50	15	23	-1	-11	15	98	71	42	-54	-56	6	67	43	186	-98	-43	-76	56	-53	-35	38	-80	-54	-22	22	10	-57	-92	26	59
1915	-46	-3	-36	-41	-94	-81	53	-21	53	68	-25	81	-43	-23	2	20	-8	-38	51	21	8	1	-53	3	86	46	5	-66	-56	18	77	9	121	-64	-48	-55	86	-62	-40	38	-91	-47	-31	6	19	-53	-75	40	76
1916	-32	-7	-50	-49	-87	-95	59	-13	43	55	-30	59	-40	-41	6	5	-22	-26	48	28	4	-3	-69	5	85	50	-38	-69	-32	51	85	-19	87	-55	-49	-40	107	-73	-48	46	-88	-47	-31	-19	15	-39	-54	59	78
1917	-22	-32	-54	-80	-70	-90	66	-9	28	38	-34	37	-29	-51	7	6	-36	-10	31	29	-18	-13	-64	26	87	52	-61	-73	-17	58	82	-35	80	-24	-60	-15	107	-83	-45	57	-105	-38	-43	-40	12	-36	-51	68	60
1918	-24	-55	-44	-75	-69	-47	63	-1	23	26	-39	8	-14	-49	10	12	-46	22	12	34	-38	-25	-41	69	109	62	-43	-71	-5	53	69	-30	91	-20	-74	-10	92	-88	-37	86	-103	-33	-53	-38	9	-28	-37	70	35
1919	-15	-71	-30	-65	-77	-2	52	5	21	30	-38	-9	-6	-44	16	23	-40	24	6	37	-61	-54	-26	45	127	69	-14	-71	-17	41	47	-20	115	-26	-84	-18	83	-89	-24	93	-99	-28	-56	-21	13	-40	-32	50	16
1920	3	-74	0	-52	-91	28	16	12	21	44	-26	-11	11	-38	23	34	-45	18	3	49	-69	-84	-8	19	135	60	15	-65	-46	-1	25	-4	118	-32	-75	-26	71	-83	-16	86	-78	-37	-47	-27	26	-40	-41	30	33
1921	24	-74	22	-53	-90	45	-26	1	20	53	-21	-10	24	-37	19	38	-39	-3	16	52	-66	-105	-9	-11	139	72	13	-54	-23	-9	27	5	130	-13	-58	-30	53	-78	-9	59	-63	-58	-35	-45	49	-42	-53	34	52
1922	32	-100	44	-14	-90	57	-56	-3	32	62	-10	-16	20	-33	16	28	-37	-33	27	45	-72	-110	-17	-17	135	80	-23	-29	-37	2	24	8	93	-1	-29	-32	36	-65	-7	37	-54	-65	-25	-61	58	-26	-78	47	65
1923	30	-116	57	-2	-69	65	-71	-8	42	58	-1	-6	9	-26	21	18	-33	-44	32	27	-67	-109	-17	26	133	87	-70	-29	-33	19	34	6	84	-7	-15	-30	27	-61	-5	31	-56	-78	-10	-58	58	-22	-95	72	58
1924	16	-135	62	18	-48	69	-69	-12	54	48	15	13	-5	2	19	-8	-22	-38	28	21	-53	-101	-16	62	128	85	-95	-25	-76	58	31	4	78	-22	-9	-17	27	-60	4	50	-73	-98	3	-48	47	-35	-107	85	38
1925	9	-138	60	0	-30	74	-61	-15	53	40	9	35	-12	18	17	-33	-8	-24	29	16	-37	-88	-4	57	123	81	-83	-20	-58	18	20	9	110	-64	-13	-8	43	-70	0	51	-70	-98	13	-45	36	-38	-105	93	17
1926	20	-116	35	-11	-31	51	-52	-24	41	42	-6	56	-11	31	23	-55	-2	-25	35	3	-22	-72	0	70	103	66	-49	-18	-46	6	-1	21	144	-110	-3	-4	42	-84	-24	45	-68	-87	12	-26	42	-40	-65	84	16
1927	52	-78	8	-26	-51	22	-52	-17	32	40	-26	66	-8	35	33	-68	-9	-18	28	0	-4	-56	3	50	96	69	-10	-14	2	16	-19	22	144	-136	7	-18	34	-95	-38	42	-53	-60	14	-21	44	-24	-34	72	27
1928	78	-49	-22	-24	-61	-12	-38	-11	18	43	-47	55	3	27	45	-64	-20	-15	27	5	0	-44	-1	17	76	76	8	-17	21	50	-14	14	113	-97	4	-12	21	-102	-37	41	-48	-35	-6	-4	48	-14	-5	78	48
1929	82	-31	-44	12	-74	-32	-9	7	5	46	-70	23	7	26	48	-63	-19	-6	27	15	-7	-36	-26	-21	59	67	-4	-18	19	70	-10	-3	84	-40	-12	-6	22	-118	-22	32	-39	-28	-14	11	42	7	6	77	72
1930	75	-26	-57	22	-68	-53	18	25	4	45	-79	-7	13	20	54	-64	-19	11	28	16	-23	-42	-44	-44	68	58	-26	-33	-19	51	11	-16	84	20	-39	10	10	-107	2	20	-46	-26	5	10	24	35	-12	63	69
1931	62	-30	-48	36	-69	-65	24	33	12	41	-71	-33	15	22	46	-61	-25	23	26	22	-29	-42	-51	-31	66	30	-32	-51	-71	40	32	-16	65	47	-57	19	20	-99	7	24	-58	-38	7	9	16	56	-46	41	73
1932	49	-26	-20	42	-72	-71	26	28	28	33	-62	-59	3	6	38	-63	-22	27	39	26	-29	-37	-38	-22	58	26	-7	-58	-68	56	52	-32	47	55	-77	10	19	-78	-9	55	-71	-46	11	11	12	52	-84	21	65
1933	35	-21	1	30	-89	-80	7	24	33	29	-56	-58	-21	-11	20	-55	-22	7	57	30	-36	-27	-10	7	24	30	26	-66	-75	71	54	-33	19	56	-80	-15	42	-64	-34	70	-71	-57	1	26	18	30	-97	16	46
1934	20	-17	17	33	-90	-81	-9	26	38	13	-47	-50	-42	-26	21	-33	-16	-13	63	22	-34	-19	-4	-12	-3	50	60	-67	-66	78	43	-37	14	42	-67	-31	44	-58	-43	86	-59	-66	-4	29	4	-19	-111	29	33
1935	3	-10	19	-12	-90	-72	-11	24	30	-5	-46	-38	-47	-39	16	-13	-8	-31	67	23	-29	-8	-21	-19	-27	84	70	-69	-50	57	25	-32	26	27	-61	-32	34	-60	-33	72	-48	-66	-10	35	-6	-34	-107	46	34
1936	-1	-10	23	-10	-92	-46	-3	29	20	-9	-41	-48	-53	-48	28	-8	-6	-35	69	32	-14	2	-53	-15	-25	95	52	-60	-17	97	1	-46	71	-2	-46	-38	33	-79	-32	54	-26	-61	-13	24	-18	-51	-97	55	47
1937	6	-1	27	-3	-81	-21	-1	31	3	-4	-38	-45	-54	-55	42	-7	-8	-33	66	37	4	-9	-65	-13	-1	73	14	-56	7	84	-11	-70	85	-17	-37	-29	20	-96	-48	66	-8	-66	-14	5	-20	-62	-81	48	65
1938	13	-16	35	-5	-58	12	-9	24	15	4	-16	-36	-60	-51	38	-14	-22	-33	56	47	19	-27	-57	-5	41	49	-11	-51	27	53	-10	-68	125	-25	-25	0	8	-92	-55	90	-1	-69	-15	-14	12	-73	-64	40	106
1939	12	-13	29	-10	-35	49	-5	7	28	17	-12	-31	-67	-47	35	-13	-22	-42	45	36	27	-46	-22	-22	79	39	-8	-44	7	41	-3	-61	124	-13	-10	28	1	-73	-56	117	1	-73	-24	-30	44	-69	-65	30	118
1940	4	-19	6	1	-16	84	3	-2	55	22	16	-14	-72	-34	31	-15	-30	-61	27	20	17	-52	5	-38	77	56	17	-54	-11	40	2	-31	127	-31	0	55	-5	-59	-39	124	-4	-75	-18	-34	58	-66	-53	16	116
1941	10	3	-22	9	-6	109	20	-3	75	30	38	-9	-68	-23	27	-7	-44	-58	7	10	16	-45	39	-24	67	77	51	-62	22	41	12	-12	118	-62	-8	67	-7	-41	-17	121	0	-65	-1	-31	44	-45	-58	16	106
1942	18	14	-33	13	-4	114	31	-3	67	31	34	-4	-60	-15	22	-13	-55	-37	-11	13	6	-33	42	8	51	88	66	-60	58	46	12	-9	90	-56	-32	73	2	-49	9	114	-11	-53	13	-22	33	-38	-55	25	108
1943	27	30	-34	50	-9	96	36	-2	55	36	16	3	-55	-19	17	-26	-56	-15	-22	16	-10	-16	31	50	33	99	43	-51	68	52	-1	-23	78	-73	-71	70	4	-57	28	99	6	-27	36	1	28	-32	-52	38	114
1944	52	39	-41	27	-33	45	30	6	37	35	-4	10	-51	-17	15	-44	-46	-20	-22	18	-29	-12	10	77	19	100	-1	-54	22	65	0	-13	59	-36	-82	48	13	-67	28	71	5	-29	54	20	24	-11	-53	45	108
1945	74	37	-37	24	-40	-13	11	15	34	31	-15	21	-41	-19	14	-36	-43	-35	-23	22	-38	-13	21	81	7	108	-36	-51	-47	71	0	-1	33	-7	-86	25	20	-68	22	56	4	-32	59	42	20	17	-31	46	94
1946	72	24	-33	-1	-35	-58	3	20	27	27	-20	22	-31	-27	15	-28	-28	-67	-6	16	-39	-17	27	9	0	120	-49	-57	-46	42	6	-1	22	-2	-78	12	24	-66	6	44	-3	-47	45	57	14	39	-15	50	81
1947	44	18	-29	1	-20	-86	-13	29	27	30	-20	34	-29	-32	23	-17	-26	-80	9	10	-42	-32	47	-23	-13	97	-35	-53	-39	39	4	-2	29	9	-72	19	36	-71	-14	55	-4	-54	36	62	1	29	-4	32	76
1948	17	26	-13	-14	4	-92	-24	22	19	21	-20	52	-21	-39	35	5	-19	-55	11	9	-27	-51	82	-57	-4	87	-1	-51	-28	30	-1	-19	35	18	-64	37	38	-59	-30	68	-3	-66	9	54	-20	6	-20	8	72
1949	-5	22	9	-17	2	-85	-23	1	14	21	-14	57	-16	-42	27	37	-9	-28	7	21	-24	-60	85	-30	-13	69	42	-46	-40	51	-4	-29	41	52	-53	35	50	-56	-30	69	-22	-83	-13	28	-26	-35	-49	-19	82
1950	0	18	27	-20	8	-65	-10	-20	10	21	-22	40	-11	-48	27	62	-8	-14	6	25	-19	-51	78	-26	-16	48	62	-35	-58	61	-18	-34	54	70	-39	27	66	-48	-19	66	-24	-80	-12	4	-16	-53	-75	-23	76
1951	13	0	26	-41	19	-60	5	-31	15	15	-19	23	2	-46	26	58	-9	-13	0	25	-16	-46	58	-3	-11	41	48	-39	-49	66	-30	-29	50	87	-24	15	72	-46	3	72	-25	-82	19	-24	-18	-91	-93	-10	73
1952	21	-15	18	-40	23	-42	17	-34	32	1	-24	9	5	-40	34	58	-21	-18	-5	30	-9	-32	39	-24	4	43	18	-48	-26	30	-32	-19	42	65	-22	-1	73	-40	24	83	-19	-75	71	-41	-28	-102	-105	17	78
1953	21	-24	0	-43	19	-19	28	-22	25	-7	-46	-7	11	-49	26	25	-18	-10	1	34	-5	-22	3	-43	11	28	-19	-59	12	-3	-29	-23	33	63	-36	-16	65	-51	21	82	11	-73	94	-18	-41	-95	-107	45	73
1954	22	-29	-21	-27	3	16	26	7	16	3	-64	-12	0	-60	26	17	-15	2	-11	29	-8	-15	-20	-49	38	19	-36	-66	-3	20	-30	-17	48	55	-47	-37	61	-78	4	90	41	-89	89	20	-43	-65	-91	48	77
1955	27	-35	-35	16	9	42	25	27	3	21	-75	-18	0	-61	33	2	-16	19	-32	15	-6	-14	-26	-46	48	25	-32	-69	1	36	-23	4	64	45	-68	-40	42	-95	-13	90	71	-113	72	17	-29	-71	-58	31	79
1956	31	-49	-44	49	29	58	17	32	-1	46	-72	-31	-1	-57	30	-10	-10	24	-47	14	-5	-16	-17	-50	71	77	-4	-75	23	85	-19	20	98	33	-92	-13	32	-115	-23	91	76	-113	42	-13	1	-33	-25	-4	89
1957	46	-64	-49	70	40	56	13	24	-6	66	-74	-47	5	-48	28	-19	-1	18	-49	-1	-11	-12	-1	-27	75	124	23	-78	39	96	-20	27	122	15	-106	11	39	-126	-26	89	86	-91	31	-61	17	-23	7	-38	88
1958	67	-68	-55	64	52	34	2	13	-2	78	-63	-51	10	-45	17	-23	-1	20	-47	-1	-10	-16	9	-14	70	142	23	-83	34	100	-18	29	133	19	-112	46	48	-125	-25	92	79	-72	25	-69	16	8	31	-57	79
1959	86	-59	-39	34	50	8	-7	17	8	74	-55	-51	18	-48	11	-6	8	27	-41	12	-3	-15	18	-3	58	126	10	-87	1	100	-5	25	74	11	-118	67	54	-103	-28	97	77	-48	19	-33	-2	25	23	-44	87
1960	89	-41	-20	-6	47	-4	-3	19	16	63	-51	-52	23	-49	11	3	23	31	-31	19	2	-11	18	-25	29	111	-16	-80	-28	101	13	23	16	14	-127	81	68	-86	-28	102	68	-39	20	19	-21	27	27	-22	82
1961	82	-29	2	-15	33	-12	2	34	23	49	-48	-53	26	-52	18	19	32	21	-23	32	13	-8	36	4	12	108	-24	-71	-27	107	18	11	-23	-13	-131	68	70	-69	-32	98	57	-30	26	46	-31	28	15	-7	71
1962	65	-24	29	1	33	-24	13	33	22	22	-42	-50	31	-47	30	7	41	15	-17	35	28	-10	45	0	8	74	-4	-74	-22	104	25	7	-23	-59	-134	63	75	-74	-35	90	41	-35	23	48	-23	5	3	8	49
1963	38	-37	48	43	20	-30	19	27	26	22	-33	-48	25	-47	30	-3	33	18	-21	37	37	-6	58	8	13	77	30	-67	-34	114	16	13	-27	-25	-135	38	61	-77	-30	78	7	-38	23	22	-4	16	-9	21	29
1964	19	-46	55	97	3	-33	32	28	32	20	-23	-50	14	-52	29	-4	32	32	-16	36	36	-5	62	2	22	66	50	-69	-28	87	13	4	-24	8	-128	13	48	-79	-24	70	-11	-46	16	-6	11	4	-12	38	19
1965	10	-45	57	120	-14	-31	43	29	45	20	-2	-48	2	-53	32	10	22	57	-17	34	20	-1	65	-21	42	83	30	-81	-36	44	19	10	-28	47	-102	0	27	-71	-9	64	-35	-69	17	-22	16	-7	-6	43	21
1966	14	-45	66	108	-15	-30	70	38	57	10	13	-49	-2	-60	30	20	19	77	-8	49	21	0	61	-28	55	98	-2	-100	-45	-2	33	5	-26	59	-89	2	-10	-58	13	65	-51	-81	10	-16	3	-10	6	49	27
1967	13	-51	65	35	2	-27	91	30	59	6	24	-50	-11	-72	37	12	26	65	-4	49	9	-5	32	-26	60	71	-34	-125	-58	-57	45	-6	-23	7	-68	19	-22	-47	26	61	-55	-74	1	17	-13	-29	15	26	31
1968	12	-52	59	-38	26	-33	87	24	58	5	31	-35	-12	-97	43	-10	36	27	-2	59	4	-6	9	-6	64	62	-28	-150	-28	-34	38	-13	-18	-28	-53	41	-39	-53	28	60	-35	-62	2	55	-34	-35	12	-5	33
1969	15	-54	38	-84	62	-55	60	7	62	2	41	-11	4	-119	40	-18	55	-18	5	53	1	-19	11	23	73	69	7	-168	-30	17	37	-23	-3	-45	-47	66	-31	-65	24	57	-15	-59	10	65	-32	-34	-1	-28	36
1970	3	-59	33	-63	81	-61	22	-9	59	-9	36	7	19	-138	37	-7	68	-46	19	43	1	-24	33	30	81	76	62	-152	-5	62	34	-33	-7	-47	-46	76	-25	-92	17	53	0	-50	23	47	-15	-18	-23	-37	63
1971	2	-47	19	-28	81	-64	4	-14	63	-12	32	13	31	-148	32	3	76	-58	40	22	4	-39	53	11	80	74	86	-124	-28	106	26	-49	0	-40	-51	59	-13	-98	2	49	14	-48	42	31	2	-4	-40	-32	68
1972	9	-27	18	28	73	-50	-10	-9	64	-2	28	27	29	-132	33	13	58	-57	50	7	18	-44	66	7	55	52	70	-101	-62	68	19	-46	-12	-42	-52	39	-9	-105	2	66	13	-53	64	18	11	0	-49	-18	76
1973	20	-4	8	37	67	-38	-17	-14	59	7	15	29	24	-102	27	27	38	-44	56	1	31	-49	30	-11	36	33	32	-78	-41	42	17	-55	-13	-36	-57	16	-23	-99	26	86	13	-53	74	25	12	-14	-44	-3	74
1974	30	-7	-2	74	46	-25	-19	-24	51	31	5	39	17	-72	22	23	32	-35	58	-2	25	-40	-13	-11	-7	39	-1	-76	-14	22	10	-56	2	-39	-55	1	-24	-96	60	95	21	-56	62	41	6	-32	-33	13	86
1975	43	-8	-9	42	31	-16	-32	-31	39	58	-10	51	15	-38	25	29	35	-9	54	-5	20	-32	-42	-22	-43	1	-20	-84	21	18	10	-55	7	-37	-51	-5	-15	-95	66	98	25	-60	52	57	-15	-39	-14	18	102
1976	53	-16	-9	15	10	-20	-41	-22	32	72	-13	63	18	-17	20	30	45	18	37	-2	16	-25	-35	2	-75	7	-8	-108	39	65	12	-48	5	-47	-50	-11	7	-83	61	91	12	-67	15	65	-31	-66	-8	17	110
1977	42	-6	11	-7	7	-19	-39	-7	21	83	-31	64	11	-17	16	17	50	41	18	3	16	-16	-14	-14	-74	-9	18	-129	28	111	10	-37	-17	-75	-48	-6	23	-87	30	99	-2	-74	-1	61	-36	-72	-1	12	99
1978	25	-1	28	2	2	-44	-28	5	10	68	-43	56	10	-39	12	-9	51	35	3	8	20	-9	4	-26	-51	-11	38	-147	27	96	2	-28	-6	-95	-46	1	38	-92	1	95	-20	-92	-13	52	-9	-66	7	-8	75
1979	10	4	39	37	-7	-66	-33	1	14	48	-40	51	18	-67	22	-20	54	8	-20	23	25	-8	9	-59	-6	-16	44	-159	14	55	-5	-7	47	-78	-17	1	37	-84	-17	102	-26	-138	-4	22	-10	-62	-1	-38	61
1980	-6	5	36	53	-3	-85	-27	-26	10	7	-49	32	37	-94	33	-19	62	-39	-31	33	35	-8	13	-65	32	-21	33	-158	23	-23	1	-4	47	-22	25	9	30	-79	-26	108	-28	-157	4	19	-15	-51	-37	-59	74
1981	-19	-9	29	27	-2	-77	-5	-56	13	-56	-36	13	48	-117	36	14	65	-87	-41	42	41	-1	13	-69	42	-38	2	-139	12	-59	7	13	29	16	65	1	30	-73	-36	82	-14	-143	16	32	-28	-49	-62	-52	74
1982	-28	-9	15	25	5	-58	38	-68	17	-74	-24	-5	50	-119	47	40	54	-90	-48	32	48	3	-4	-45	43	-52	-39	-120	37	-55	15	19	-6	6	95	-10	24	-68	-46	72	14	-108	16	46	-32	-45	-82	-31	68
1983	-39	-19	18	-20	32	-37	77	-64	32	-85	-10	-15	49	-108	55	62	38	-66	-57	31	47	11	-10	-43	36	-52	-71	-106	62	3	22	18	-39	-16	106	7	2	-58	-38	67	33	-72	8	56	-13	-55	-72	-1	52
1984	-55	-22	21	-32	44	-9	88	-52	45	-51	-10	-32	46	-95	65	59	28	-64	-64	27	40	23	-5	-61	20	-30	-76	-93	50	72	19	26	-29	3	93	18	-9	-51	-30	71	44	-46	-14	44	12	-36	-52	14	46
1985	-63	-38	3	-15	56	2	67	-47	36	-4	-29	-31	43	-85	70	42	33	-89	-57	26	31	22	2	-96	-5	9	-55	-90	27	108	13	23	-19	52	80	45	-5	-61	-27	79	44	-50	-23	37	35	-27	-15	7	38
1986	-61	-53	-13	23	58	10	15	-41	34	21	-40	-22	44	-67	67	45	31	-135	-60	27	32	22	29	-106	-34	50	-18	-88	-18	141	3	35	-24	84	60	60	-5	-81	-32	79	41	-58	-7	32	34	10	-5	-10	46
1987	-46	-59	-33	66	66	8	0	-49	26	34	-55	-14	52	-53	40	32	32	-158	-50	29	42	16	25	-97	-61	68	10	-88	-35	88	14	44	-27	99	30	80	-9	-102	-41	75	30	-66	5	32	15	40	-2	-25	46
1988	-21	-71	-34	105	41	1	9	-47	40	68	-49	-14	49	-42	20	21	26	-148	-38	13	42	19	14	-56	-82	68	16	-73	-32	77	14	45	4	110	13	60	-9	-103	-41	78	17	-77	9	52	-6	62	1	-37	40
1989	20	-70	-30	101	12	-9	39	-46	61	72	-27	-23	53	-31	12	-6	10	-128	-31	0	38	27	-5	28	-89	59	-1	-63	1	40	16	50	37	87	4	34	0	-84	-42	90	-4	-87	6	83	-26	49	11	-34	20
1990	44	-83	-27	83	-8	-23	47	-45	77	59	-1	-25	53	-18	14	-36	-16	-110	-32	-10	31	36	-18	33	-76	32	-18	-51	7	-28	17	61	79	73	7	17	3	-60	-33	98	-14	-89	5	94	-21	15	13	-23	9
1991	59	-91	-15	46	-13	-32	32	-51	62	27	-2	-39	56	-10	16	-59	-27	-106	-26	-3	13	44	-2	34	-63	28	-28	-40	34	-2	8	66	63	27	11	15	14	-51	-35	106	-13	-82	6	79	-5	-11	21	-2	9
1992	66	-82	-22	-3	-8	-47	9	-59	41	-7	-18	-49	48	-9	15	-77	-40	-112	-16	3	-9	35	3	13	-58	27	-37	-32	24	-18	-2	54	40	1	19	24	27	-56	-46	111	-4	-85	7	47	1	-29	20	16	32
1993	69	-50	-27	-23	4	-54	-26	-66	24	-37	-30	-52	43	-2	20	-68	-47	-112	-14	3	-21	31	26	-29	-44	46	-34	-18	11	-7	-6	38	9	-11	24	51	24	-58	-60	124	-2	-88	8	7	-15	-45	14	40	46
1994	54	-13	-9	-30	37	-50	-56	-70	19	-65	-36	-66	46	7	23	-61	-53	-120	-14	16	-21	27	31	-2	-50	72	-38	-15	35	-22	1	20	-8	-49	22	81	18	-55	-64	135	-17	-93	-5	13	-32	-57	-2	67	56
1995	21	22	5	4	63	-30	-71	-54	17	-58	-37	-68	50	20	29	-50	-49	-136	-17	14	-12	36	40	-41	-49	87	-47	-21	26	5	3	11	3	-37	17	105	16	-55	-64	126	-23	-81	11	30	-41	-57	-22	75	54
1996	-15	51	19	3	73	-23	-71	-35	14	-55	-43	-53	57	31	34	-42	-37	-131	-18	7	-6	25	53	-64	-55	79	-72	-39	34	-19	20	18	18	-57	29	99	1	-63	-71	114	-26	-63	10	52	-39	-57	-31	62	46
1997	-38	58	11	-13	70	-19	-55	-24	25	-47	-35	-14	60	33	41	-35	-34	-97	-21	2	7	9	58	-74	-54	64	-89	-55	11	-13	26	35	10	-57	56	84	-8	-63	-74	92	-11	-53	7	48	-21	-46	-46	37	50
1998	-49	48	-3	-70	55	-21	-21	-33	28	-47	-35	17	55	25	45	-29	-32	-70	-17	21	22	-2	45	-57	-56	44	-85	-63	18	-62	38	37	1	-24	82	59	-22	-56	-90	77	2	-49	-13	22	1	-22	-53	11	54
[truncated: 10,292 more rows]
[truncated: 52 more columns]
